# Supplementary material for: Interference with mitochondrial metabolism could serve as a potential therapeutic strategy for advanced prostate cancer
Source: PLoS One. 2024 Apr 10;19(4):e0290753. doi: 10.1371/journal.pone.0290753 (PMC11006138; doi:10.1371/journal.pone.0290753)
Supplement: S1 File — (ZIP) [file pone.0290753.s001.zip]

Archive with 172 entries (172 files):
- 2022-10-16 DU-145 emt.txt
- 2022-10-16 DU-145 emt.xlsx
- 22-8-21 22RV1 EMT 2.txt
- 22rv1 CCK-8.tif
- 22RV1 EDU Data analysis .xlsx
- 22RV1 EMT 22rv1
- 22RV1 LV NC 48h.tif
- 22RV1 LV NC.tif
- 22RV1 NC 48H.tif
- 22RV1 NC count.xlsx
- 22rv1 nc invasion.tif
- 22RV1 NC S1 S2 statistical analysis.tif
- 22RV1 NC vs SI.xlsx
- 22RV1 NC.tif
- 22RV1 S1 48H.tif
- 22RV1 S1.tif
- 22RV1 S2 48H.tif
- 22RV1 S2.tif
- 22RV1 scratch statistical analysis.tif
- 22RV1 shPOLG2 count.xlsx
- 22RV1 shPOLG2 invasion.tif
- 22RV1 shPOLG2.tif
- 22RV1shPOLG2 48h.tif
- ACTIN.tif
- ACTIN2.tif
- age .tiff
- AGE statistical description code.txt
- AGE statistical description.xlsx
- Co-expression heat map.tif
- CofA for 80-727472163.pdf
- DSS .tif
- DU-145 22RV1 ATP .pzfx
- DU-145 22RV1 ATP 10sec.xlsx
- DU-145 22RV1 ATP 3min.xlsx
- DU-145 CCK-8.tif
- DU-145 EDU NC S1 S2 statistical analysis.tif
- DU-145 NC 48H.tif
- DU-145 NC.tif
- du-145 NC_0001.tif
- du-145 NC_0002.tif
- du-145 NC_1 2 merge.tif
- du-145 S1 0011.tif
- du-145 S1 0012.tif
- du-145 S1 11 12merge .tif
- DU-145 S1 48H.tif
- DU-145 S1.tif
- DU-145 S2 48H.tif
- DU-145 S2.tif
- du-145 S2_0023.tif
- du-145 S2_0024.tif
- du-145 S2_23 24merge .tif
- DU-145 scratch statistical analysis.tif
- DU-145,2022-9-27  1.txt
- du-145,22RV1 polg2 knockdown.xlsx
- DU-145,22RV1cell viability test  .pzfx
- E-cad.tif
- enrichment.all.tsv
- Fan cancer analysis code .txt
- Fan cancer analysis data.xlsx
- Fan cancer analysis.tif
- Fan cancer statistical description.xlsx
- Gleason score statistical description code.txt
- Gleason score statistical description.xlsx
- Gleason score.tiff
- GO_KEGG enrichment analysis code.txt
- GO_KEGG enrichment analysis.xlsx
- GO_KEGG visual network.tif
- GO_KEGG visualization.tif
- GOKEGG enrichment analysis within selected ID code.txt
- GOKEGG enrichment analysis within selected ID.xlsx
- go-kegg Selected ID.xlsx
- grey value analysis.docx
- GSE 8511.tif
- GSE3325.tif
- GSE3325_series_matrix.txt
- GSE8511 ID .txt
- GSE8511_series_matrix.txt
- GSEA enrichment analysis .xlsx
- GSEA enrichment analysis mountain map code.txt
- GSEA histogram.tiff
- GSEA Mountain map.tiff
- Heat map of POLG2 coexpression code.txt
- KM data analysis code.txt
- KM data analysis.xlsx
- N stage.tif
- N statistical description code.txt
- N statistical description.xlsx
- N-(+)_1.tif
- N-(+)_2.tif
- N-Cad.tif
- Node_ Connection relation table.xlsx
- OS event .tif
- OS event statistical description code.txt
- OS event statistical description.xlsx
- OS K-M.tif
- pc nc invasion.tif
- pc shPOLG2 invasion.tif
- PC-3  NC 48h.tif
- PC-3 nc count.xlsx
- pc-3 NC.tif
- pc-3 shPOLG2 48h.tif
- pc-3 shPOLG2 COUNT .xlsx
- pc-3 shPOLG2.tif
- PFI .tif
- PFI data analysis code.txt
- PFI data analysis.xlsx
- PFI K-M.tif
- POLG2 0D  Du-145,22RV1.xlsx
- POLG2 1D  Du-145,22RV1.xlsx
- POLG2 2D DU-145, 22RV1.xlsx
- POLG2 3D  Du-145,22RV1 .xlsx
- POLG2 4D  Du-145,22RV1.xlsx
- POLG2 5D  Du-145,22RV1 .xlsx
- POLG2 data analysis in PRAD code.txt
- POLG2 data analysis in PRAD.xlsx
- polg2 expression in cell lines .pzfx
- polg2 expression in different cell lines .xlsx
- POLG2 expression.xlsx
- POLG2 Knockdown efficiency in 22RV1stable cell line .tif
- POLG2 Knockdown efficiency in PC-3 stable cell line .tif
- POLG2 Single gene difference analysis.xlsx
- POLG2.tif
- Primary therapy outcome statistical description code.txt
- Primary therapy outcome statistical description.xlsx
- PSA statistical description code.txt
- PSA statistical description.xlsx
- PSA.tiff
- RACE statistical description code.txt
- RACE statistical description.xlsx
- RACE.tif
- renamed_07c7e.xlsx
- renamed_12943.tif
- renamed_13cdc.tif
- renamed_16675.tif
- renamed_192f9.xlsx
- renamed_1cdc0.pdf
- renamed_20a57.pdf
- renamed_294b3.tif
- renamed_5279a.xlsx
- renamed_5e1af.xlsx
- renamed_663ca.tif
- renamed_66f35.pdf
- renamed_7a525.tif
- renamed_97aff.tif
- renamed_a57d8.tif
- renamed_ab5a8.pdf
- renamed_ac487.pdf
- renamed_b97f4.pdf
- renamed_d9678.pdf
- renamed_ea32b.pdf
- renamed_f4c5f.pdf
- s1 6 7merge .tif
- s1 6.tif
- s1 7.tif
- S1_raw_images.tif
- S2 26 27merge.tif
- S2 26.tif
- S2 27.tif
- Scratch statistical analysis.xlsx
- SI 22RV1 EMT 2.xlsx
- SI 22RV1 EMT.xlsx
- SI DU-145 EMT .xlsx
- Single gene correlation analysis.xlsx
- siRNA knockdown in 22RV1.tif
- siRNA knockdown in DU-145.tif
- Statistical analysis of EMT molecular expression.tif
- string_hires_image.tif
- string_interactions_short.tsv
- T stage.tif
- T statistical description code.txt
- T statistical description.xlsx
- treatment outcome.tif
