# Supplementary material for: Interference with mitochondrial metabolism could serve as a potential therapeutic strategy for advanced prostate cancer
Source: PLoS One. 2024 Apr 10;19(4):e0290753. doi: 10.1371/journal.pone.0290753 (PMC11006138; doi:10.1371/journal.pone.0290753)
Supplement: S1 File — (ZIP) [file pone.0290753.s001.zip › 2022-10-16 DU-145 emt.xlsx]

## Sheet: 2022-10-16 DU-145 emt
Experiment: 2022.10.16 wch (202) Selected Filter: SYBR Green I / HRM Dye (465-510)
Include	Color	Pos	Name	Cp	Concentration	Standard	Status
TRUE	65280	A1	Sample 1			0
TRUE	65280	A2	Sample 2			0
TRUE	65280	A3	Sample 3			0
TRUE	65280	A4	Sample 4			0
TRUE	255	A5	Sample 5	20.88		0
TRUE	255	A6	Sample 6	38.19		0
TRUE	65280	A7	Sample 7			0
TRUE	255	A8	Sample 8	33		0
TRUE	65280	A9	Sample 9			0
TRUE	65280	A10	Sample 10			0
TRUE	65280	A11	Sample 11			0
TRUE	65280	A12	Sample 12			0
TRUE	65280	B1	Sample 13			0
TRUE	65280	B2	Sample 14			0
TRUE	65280	B3	Sample 15			0
TRUE	65280	B4	Sample 16			0
TRUE	255	B5	Sample 17	20.89		0
TRUE	255	B6	Sample 18	40		0	> - Late Cp call (last five cycles) has higher uncertainty
TRUE	255	B7	Sample 19	33.02		0
TRUE	255	B8	Sample 20	32.14		0
TRUE	65280	B9	Sample 21			0
TRUE	65280	B10	Sample 22			0
TRUE	65280	B11	Sample 23			0
TRUE	65280	B12	Sample 24			0
TRUE	65280	C1	Sample 25			0
TRUE	65280	C2	Sample 26			0
TRUE	65280	C3	Sample 27			0
TRUE	65280	C4	Sample 28			0
TRUE	255	C5	Sample 29	20.97		0
TRUE	255	C6	Sample 30	40		0	> - Late Cp call (last five cycles) has higher uncertainty
TRUE	16711680	C7	Sample 31	33.82		0	? - Detector Call uncertain
TRUE	255	C8	Sample 32	33.82		0
TRUE	65280	C9	Sample 33			0
TRUE	65280	C10	Sample 34			0
TRUE	65280	C11	Sample 35			0
TRUE	65280	C12	Sample 36			0
TRUE	65280	D1	Sample 37			0
TRUE	65280	D2	Sample 38			0
TRUE	65280	D3	Sample 39			0
TRUE	65280	D4	Sample 40			0
TRUE	255	D5	Sample 41	20.93		0
TRUE	255	D6	Sample 42	40		0	> - Late Cp call (last five cycles) has higher uncertainty
TRUE	255	D7	Sample 43	34.58		0
TRUE	255	D8	Sample 44	32.51		0
TRUE	65280	D9	Sample 45			0
TRUE	65280	D10	Sample 46			0
TRUE	65280	D11	Sample 47			0
TRUE	65280	D12	Sample 48			0
TRUE	65280	E1	Sample 49			0
TRUE	65280	E2	Sample 50			0
TRUE	65280	E3	Sample 51			0
TRUE	65280	E4	Sample 52			0
TRUE	255	E5	Sample 53	19.79		0
TRUE	255	E6	Sample 54	35.28		0
TRUE	255	E7	Sample 55	28.61		0
TRUE	255	E8	Sample 56	30.44		0
TRUE	65280	E9	Sample 57			0
TRUE	65280	E10	Sample 58			0
TRUE	65280	E11	Sample 59			0
TRUE	65280	E12	Sample 60			0
TRUE	65280	F1	Sample 61			0
TRUE	65280	F2	Sample 62			0
TRUE	65280	F3	Sample 63			0
TRUE	65280	F4	Sample 64			0
TRUE	255	F5	Sample 65	19.8		0
TRUE	255	F6	Sample 66	35.2		0
TRUE	255	F7	Sample 67	28.89		0
TRUE	255	F8	Sample 68	30.96		0
TRUE	65280	F9	Sample 69			0
TRUE	65280	F10	Sample 70			0
TRUE	65280	F11	Sample 71			0
TRUE	65280	F12	Sample 72			0
TRUE	65280	G1	Sample 73			0
TRUE	65280	G2	Sample 74			0
TRUE	65280	G3	Sample 75			0
TRUE	65280	G4	Sample 76			0
TRUE	255	G5	Sample 77	19.81		0
TRUE	255	G6	Sample 78	40		0	> - Late Cp call (last five cycles) has higher uncertainty
TRUE	255	G7	Sample 79	27.87		0
TRUE	255	G8	Sample 80	30.69		0
TRUE	65280	G9	Sample 81			0
TRUE	65280	G10	Sample 82			0
TRUE	65280	G11	Sample 83			0
TRUE	65280	G12	Sample 84			0
TRUE	65280	H1	Sample 85			0
TRUE	65280	H2	Sample 86			0
TRUE	65280	H3	Sample 87			0
TRUE	65280	H4	Sample 88			0
TRUE	255	H5	Sample 89	19.69		0
TRUE	255	H6	Sample 90	36.61		0
TRUE	255	H7	Sample 91	30.28		0
TRUE	255	H8	Sample 92	30.78		0
TRUE	65280	H9	Sample 93			0
TRUE	65280	H10	Sample 94			0
TRUE	65280	H11	Sample 95			0
TRUE	65280	H12	Sample 96			0

## Sheet: Sheet1
E6	Sample 54	35.28	DU-145 NC TWIST1	35.24
F6	Sample 66	35.2	DU-145 NC TWIST1
G6	Sample 78	40	DU-145 NC TWIST1
H6	Sample 90	36.61	DU-145 NC TWIST1
E5	Sample 53	19.79	DU-145 NC U6	19.8
F5	Sample 65	19.8	DU-145 NC U6
G5	Sample 77	19.81	DU-145 NC U6
H5	Sample 89	19.69	DU-145 NC U6
E7	Sample 55	28.61	DU-145 NC ZEB1	28.79			U6	TWIST1	ZEB1	ZEB2
F7	Sample 67	28.89	DU-145 NC ZEB1			DU-145 NC	19.8	35.24	28.79	30.81
G7	Sample 79	28.87	DU-145 NC ZEB1			DU-145 SI	20.9133	37.9467	33.18	32.67
H7	Sample 91	30.28	DU-145 NC ZEB1			Δct	1.11333	2.70667	4.39	1.86
E8	Sample 56	30.44	DU-145 NC ZEB2	30.81		2-ΔCT	1	0.331405	0.103187	0.595979
F8	Sample 68	30.96	DU-145 NC ZEB2
G8	Sample 80	30.69	DU-145 NC ZEB2
H8	Sample 92	30.78	DU-145 NC ZEB2
A6	Sample 6	38.19	DU-145 SI TWIST1	37.9467
B6	Sample 18	37.69	DU-145 SI TWIST1
C6	Sample 30	37.96	DU-145 SI TWIST1
D6	Sample 42		DU-145 SI TWIST1
A5	Sample 5	20.88	DU-145 SI U6	20.9133
B5	Sample 17	20.89	DU-145 SI U6
C5	Sample 29	20.97	DU-145 SI U6
D5	Sample 41	20.93	DU-145 SI U6
B7	Sample 19	33.02	DU-145 SI ZEB1	33.1333
C7	Sample 31	33.52	DU-145 SI ZEB1
D7	Sample 43	34.58	DU-145 SI ZEB1
A8	Sample 8	32.86	DU-145 SI ZEB2	32.67
B8	Sample 20	32.64	DU-145 SI ZEB2
C8	Sample 32	33.82	DU-145 SI ZEB2
D8	Sample 44	32.51	DU-145 SI ZEB2
