# Supplementary material for: Interference with mitochondrial metabolism could serve as a potential therapeutic strategy for advanced prostate cancer
Source: PLoS One. 2024 Apr 10;19(4):e0290753. doi: 10.1371/journal.pone.0290753 (PMC11006138; doi:10.1371/journal.pone.0290753)
Supplement: S1 File — (ZIP) [file pone.0290753.s001.zip › 22-8-21 22RV1 EMT 2.txt]

Experiment: wch 22.8.21 (167) Selected Filter: SYBR Green I / HRM Dye (465-510)
Include	Color	Pos	Name	Cp	Concentration	Standard	Status
True	65280	A1	Sample 1			0
True	65280	A2	Sample 2			0
True	65280	A3	Sample 3			0
True	65280	A4	Sample 4			0
True	255	A5	Sample 5	23.17		0
True	255	A6	Sample 6	19.75		0
True	255	A7	Sample 7	22.72		0
True	255	A8	Sample 8	21.51		0
True	65280	A9	Sample 9			0
True	65280	A10	Sample 10			0
True	65280	A11	Sample 11			0
True	65280	A12	Sample 12			0
True	65280	B1	Sample 13			0
True	65280	B2	Sample 14			0
True	65280	B3	Sample 15			0
True	65280	B4	Sample 16			0
True	255	B5	Sample 17	22.40		0
True	255	B6	Sample 18	19.48		0
True	255	B7	Sample 19	22.71		0
True	255	B8	Sample 20	21.35		0
True	65280	B9	Sample 21			0
True	65280	B10	Sample 22			0
True	65280	B11	Sample 23			0
True	65280	B12	Sample 24			0
True	65280	C1	Sample 25			0
True	65280	C2	Sample 26			0
True	65280	C3	Sample 27			0
True	65280	C4	Sample 28			0
True	255	C5	Sample 29	22.34		0
True	255	C6	Sample 30	19.80		0
True	255	C7	Sample 31	22.34		0
True	255	C8	Sample 32	21.20		0
True	65280	C9	Sample 33			0
True	65280	C10	Sample 34			0
True	65280	C11	Sample 35			0
True	65280	C12	Sample 36			0
True	65280	D1	Sample 37			0
True	65280	D2	Sample 38			0
True	65280	D3	Sample 39			0
True	65280	D4	Sample 40			0
True	255	D5	Sample 41	22.58		0
True	255	D6	Sample 42	19.38		0
True	255	D7	Sample 43	22.47		0
True	255	D8	Sample 44	21.28		0
True	65280	D9	Sample 45			0
True	65280	D10	Sample 46			0
True	65280	D11	Sample 47			0
True	65280	D12	Sample 48			0
True	65280	E1	Sample 49			0
True	65280	E2	Sample 50			0
True	65280	E3	Sample 51			0
True	65280	E4	Sample 52			0
True	255	E5	Sample 53	19.39		0
True	255	E6	Sample 54	30.69		0
True	255	E7	Sample 55	20.49		0
True	255	E8	Sample 56	31.74		0
True	65280	E9	Sample 57			0
True	65280	E10	Sample 58			0
True	65280	E11	Sample 59			0
True	65280	E12	Sample 60			0
True	65280	F1	Sample 61			0
True	65280	F2	Sample 62			0
True	65280	F3	Sample 63			0
True	65280	F4	Sample 64			0
True	255	F5	Sample 65	19.45		0
True	255	F6	Sample 66	30.61		0
True	255	F7	Sample 67	20.39		0
True	255	F8	Sample 68	31.58		0
True	65280	F9	Sample 69			0
True	65280	F10	Sample 70			0
True	65280	F11	Sample 71			0
True	65280	F12	Sample 72			0
True	65280	G1	Sample 73			0
True	65280	G2	Sample 74			0
True	65280	G3	Sample 75			0
True	65280	G4	Sample 76			0
True	255	G5	Sample 77	19.40		0
True	255	G6	Sample 78	30.78		0
True	255	G7	Sample 79	20.39		0
True	255	G8	Sample 80	32.41		0
True	65280	G9	Sample 81			0
True	65280	G10	Sample 82			0
True	65280	G11	Sample 83			0
True	65280	G12	Sample 84			0
True	65280	H1	Sample 85			0
True	65280	H2	Sample 86			0
True	65280	H3	Sample 87			0
True	65280	H4	Sample 88			0
True	255	H5	Sample 89	19.55		0
True	255	H6	Sample 90	29.78		0
True	255	H7	Sample 91	20.74		0
True	255	H8	Sample 92	31.83		0
True	65280	H9	Sample 93			0
True	65280	H10	Sample 94			0
True	65280	H11	Sample 95			0
True	65280	H12	Sample 96			0
