# Supplementary material for: Interference with mitochondrial metabolism could serve as a potential therapeutic strategy for advanced prostate cancer
Source: PLoS One. 2024 Apr 10;19(4):e0290753. doi: 10.1371/journal.pone.0290753 (PMC11006138; doi:10.1371/journal.pone.0290753)
Supplement: S1 File — (ZIP) [file pone.0290753.s001.zip › 22RV1 EDU Data analysis .xlsx]

## Sheet: Sheet1
	Picture number	RED	BLUE	percentage（RED/BLUE）
22RV1 NC	1	95
	2		187	0.508021
	46	41
	47		106	0.386792
	49	45
	50		84	0.535714
	51	19
	52		34	0.558824
S1	6	122
	7		261	0.467433
	8	81
	9		228	0.355263
	12	82
	11		204	0.401961
	13	56
	14		158	0.35443
	19	104
	20		302	0.344371
	36	94
	37		209	0.449761
S2	24	46
	25		144	0.319444
	26	106
	27		337	0.31454
	28	38
	29		80	0.475
	30	69
	31		147	0.469388
	32	52
	33		114	0.45614
