# Supplementary material for: Interference with mitochondrial metabolism could serve as a potential therapeutic strategy for advanced prostate cancer
Source: PLoS One. 2024 Apr 10;19(4):e0290753. doi: 10.1371/journal.pone.0290753 (PMC11006138; doi:10.1371/journal.pone.0290753)
Supplement: S1 File — (ZIP) [file pone.0290753.s001.zip › 22RV1 EMT 22rv1]

E8	Sample 56	27.77	LV CK-1	27.72
F8	Sample 68	27.23	LV CK-1
G8	Sample 80	28.16	LV CK-1
H8	Sample 92	29.28	LV CK-1
E7	Sample 55	31.27	LV E-cad	31.43				U6	ck-1	E-cad	polg2	Vimentin	Zo-1
F7	Sample 67	31.74	LV E-cad				nc 22rv1	20.41	31.05	31.62	24.99	23.57	26.82
G7	Sample 79	31.29	LV E-cad				lv 22rv1	20.74	27.72	31.43	26.59	23.32	27.04
H7	Sample 91	31.9	LV E-cad				¦¤CT	0.33	-3.33	-0.18	1.60	-0.25	0.22
E6	Sample 54	25.97	LV POLG2	26.59			2-¦¤¦¤CT	1.00	12.67	1.43	0.42	1.50	1.08
F6	Sample 66	26.72	LV POLG2
G6	Sample 78	26.41	LV POLG2
H6	Sample 90	26.64	LV POLG2
E9	Sample 57	20.63	LV U6	20.74
F9	Sample 69	20.92	LV U6
G9	Sample 81	20.73	LV U6
H9	Sample 93	20.68	LV U6
E4	Sample 52	23.25	LV Vimentin	23.32
F4	Sample 64	22.59	LV Vimentin
G4	Sample 76	23.25	LV Vimentin
H4	Sample 88	23.45	LV Vimentin
E3	Sample 51	27.17	LV ZO-1	27.04
F3	Sample 63	27.14	LV ZO-1
G3	Sample 75	26.82	LV ZO-1
H3	Sample 87	26.63	LV ZO-1
A8	Sample 8	39.63	NC CK-1	31.05
B8	Sample 20	31.07	NC CK-1
C8	Sample 32	33.91	NC CK-1
D8	Sample 44	28.17	NC CK-1
A7	Sample 7	40.81	NC E-cad	31.62
B7	Sample 19	35.98	NC E-cad
C7	Sample 31	31.49	NC E-cad
D7	Sample 43	31.74	NC E-cad
A6	Sample 6	25.39	NC POLG2	24.99
B6	Sample 18	24.85	NC POLG2
C6	Sample 30	25.25	NC POLG2
D6	Sample 42	24.87	NC POLG2
A9	Sample 9	25.9	NC U6	20.41
B9	Sample 21	20.37	NC U6
C9	Sample 33	20.34	NC U6
D9	Sample 45	20.51	NC U6
A4	Sample 4	23.72	NC Vimentin	23.57
B4	Sample 16	23.49	NC Vimentin
C4	Sample 28	23.5	NC Vimentin
D4	Sample 40	22.87	NC Vimentin
A3	Sample 3	26.76	NC ZO-1	26.82
B3	Sample 15	26.49	NC ZO-1
C3	Sample 27	27	NC ZO-1
D3	Sample 39	26.7	NC ZO-1
