# Supplementary material for: Interference with mitochondrial metabolism could serve as a potential therapeutic strategy for advanced prostate cancer
Source: PLoS One. 2024 Apr 10;19(4):e0290753. doi: 10.1371/journal.pone.0290753 (PMC11006138; doi:10.1371/journal.pone.0290753)
Supplement: S1 File — (ZIP) [file pone.0290753.s001.zip › 22RV1 NC vs SI.xlsx]

## Sheet: Sheet1
Sample Name	Cq		Notes	Sample Prep Notes	Number
22RV1 Si	28.29	28.36	S1		7
22RV1 Si	28.37		S1		19
22RV1 Si	28.42		S1		31
22RV1 Si	28.11		S1		43
22RV1 NC	28.16	27.8033	S1		3
22RV1 NC	27.83		S1		15
22RV1 NC	27.69		S1		27
22RV1 NC	27.89		S1		39
22RV1 Si	24.41	24.46	S2		56
22RV1 Si	24.18		S2		68
22RV1 Si	24.48		S2		80
22RV1 Si	24.49		S2		92
22RV1 NC	23.73	23.7567	S2		52
22RV1 NC	23.5		S2		64
22RV1 NC	24.04		S2		76
22RV1 NC	22.39		S2		88
22RV1 Si	23.49	23.59	SMA		10
22RV1 Si	23.7		SMA		22
22RV1 Si	23.58		SMA		34
22RV1 Si	23.29		SMA		46
22RV1 NC	22.92	22.8867	SMA		6
22RV1 NC	22.77		SMA		18
22RV1 NC	22.94		SMA		30
22RV1 NC	22.8		SMA		42
22RV1 Si	28.85	28.9067	T1		8
22RV1 Si	28.94		T1		20
22RV1 Si	28.93		T1		32
22RV1 Si	28.84		T1		44
22RV1 NC	28.52	28.5267	T1		4
22RV1 NC	28.27		T1		16
22RV1 NC	28.61		T1		28
22RV1 NC	28.45		T1		40
22RV1 Si	28.71	28.7267	T2		57
22RV1 Si	28.91		T2		69
22RV1 Si	28.38		T2		81
22RV1 Si	28.56		T2		93
22RV1 NC	28.64	28.6667	T2		53
22RV1 NC	28.83		T2		65
22RV1 NC	28.11		T2		77
22RV1 NC	28.53		T2		89
22RV1 Si	19.7	19.6467	U6		55
22RV1 Si	19.64		U6		67
22RV1 Si	19.64		U6		79
22RV1 Si	19.66		U6		91
22RV1 NC	19.38	19.2333	U6		51
22RV1 NC	19.16		U6		63
22RV1 NC	19.16		U6		75
22RV1 NC	19.06		U6		87
22RV1 Si	25.55	25.6433	Z1		9
22RV1 Si	25.64		Z1		21
22RV1 Si	25.74		Z1		33
22RV1 Si	25.43		Z1		45
22RV1 NC	23.73	24.08	Z1		5
22RV1 NC	24.37		Z1		17
22RV1 NC	23.34		Z1		29
22RV1 NC	24.14		Z1		41
22RV1 Si	27.98	27.9433	Z2		58
22RV1 Si	27.87		Z2		70
22RV1 Si	27.98		Z2		82
22RV1 Si	28.83		Z2		94
22RV1 NC	25.76	26.1133	Z2		54
22RV1 NC	26.15		Z2		66
22RV1 NC	26.07		Z2		78
22RV1 NC	26.12		Z2		90
S1(SNAIL 1)
S2(SNAIL 2)
T1(TWIST 1)
T2(TWIST 2)
Z1(ZEB 1)
Z2(ZEB 2)

## Sheet: Sheet2
	U6	S1	S2	T1	T2	Z1	Z2	SMA
22RV1 NC	19.2333	27.8033	23.7567	28.5267	28.6667	24.08	26.1133	22.8867
22RV1 Si	19.6467	28.36	24.46	28.9067	28.7267	25.6433	27.9433	23.59
ΔCT	0.413333	0.556667	0.703333	0.38	0.06	1.56333	1.83	0.703333
2-ΔΔCT	1	0.905425	0.817902	1.02337	1.27751	0.450625	0.374577	0.817902
	U6	S1	S2	T1	T2	Z1	Z2	SMA
22RV1 NC	19.38	28.16	23.73	28.52	28.64	23.73	25.76	22.92
	19.16	27.83	23.5	28.27	28.83	24.37	26.15	22.77
	19.16	27.69	24.04	28.61	28.11	23.34	26.07	22.94
	19.06	27.89	22.39	28.45	28.53	24.14	26.12	22.8
AVE	19.2333	27.8033	23.7567	28.5267	28.6667	24.08	26.1133	22.8867
22RV1 Si	19.7	28.29	24.41	28.85	28.71	25.55	27.98	23.49
	19.64	28.37	24.18	28.94	28.91	25.64	27.87	23.7
	19.64	28.42	24.48	28.93	28.38	25.74	27.98	23.58
	19.66	28.11	24.49	28.84	28.56	25.43	28.83	23.29
AVE	19.6467	28.36	24.46	28.9067	28.7267	25.6433	27.9433	23.59
