# Supplementary material for: Interference with mitochondrial metabolism could serve as a potential therapeutic strategy for advanced prostate cancer
Source: PLoS One. 2024 Apr 10;19(4):e0290753. doi: 10.1371/journal.pone.0290753 (PMC11006138; doi:10.1371/journal.pone.0290753)
Supplement: S1 File — (ZIP) [file pone.0290753.s001.zip › 22RV1 shPOLG2 count.xlsx]

## Sheet: Sheet1
	counts
S1	122
S2	112
S3	106
S4	90
S5	120
S6	104
S7	94
S8	104
