# Supplementary material for: Interference with mitochondrial metabolism could serve as a potential therapeutic strategy for advanced prostate cancer
Source: PLoS One. 2024 Apr 10;19(4):e0290753. doi: 10.1371/journal.pone.0290753 (PMC11006138; doi:10.1371/journal.pone.0290753)
Supplement: S1 File — (ZIP) [file pone.0290753.s001.zip › DU-145 22RV1 ATP 10sec.xlsx]

## Sheet: 板 1 - Sheet1
软件版本	3.11.19
实验文件路径:
方案文件路径:
板编号	板 1
日期	2023-04-28
时间	16:34:23
检测仪类型:	Synergy H1
检测仪序列号:	21122304
检测类型	检测仪
程序详细信息
板类型	96 WELL PLATE (使用板盖)
完成后弹出板
检测	吸收光 终点
	E1..H12
	波长: 340
	检测速度: 正常, 延迟: 100 msec, 测量值/数据点: 8
结果
实际温度:	36.7
		1	2	3	4	5	6	7	8	9	10	11	12
	A													340
	B													340
	C													340
	D													340
	E	0.142	0.296	0.246	0.384	0.334	0.476	0.173	0.167	0.196	0.195	0.18	0.178	340
	F	0.145	0.23	0.224	0.223	0.226	0.235	0.233	0.243	0.251	0.246	0.24	0.175	340
	G	0.152	0.228	0.223	0.24	0.225	0.246	0.227	0.229	0.243	0.27	0.285	0.197	340
	H	0.16	0.224	0.233	0.235	0.205	0.215	0.225	0.237	0.24	0.231	0.238	0.209	340
