# Supplementary material for: Interference with mitochondrial metabolism could serve as a potential therapeutic strategy for advanced prostate cancer
Source: PLoS One. 2024 Apr 10;19(4):e0290753. doi: 10.1371/journal.pone.0290753 (PMC11006138; doi:10.1371/journal.pone.0290753)
Supplement: S1 File — (ZIP) [file pone.0290753.s001.zip › DU-145 22RV1 ATP 3min.xlsx]

## Sheet: 板 1 - Sheet1
软件版本	3.11.19
实验文件路径:
方案文件路径:
板编号	板 1
日期	2023-04-28
时间	16:37:39
检测仪类型:	Synergy H1
检测仪序列号:	21122304
检测类型	检测仪
程序详细信息
板类型	96 WELL PLATE (使用板盖)
完成后弹出板
检测	吸收光 终点
	E1..H12
	波长: 340
	检测速度: 正常, 延迟: 100 msec, 测量值/数据点: 8
结果
实际温度:	33.4
		1	2	3	4	5	6	7	8	9	10	11	12
	A													340
	B													340
	C													340
	D													340
	E	0.143	0.383	0.338	0.453	0.616	0.465	0.172	0.188	0.17	0.166	0.168	0.175	340
	F	0.144	0.31	0.392	0.307	0.292	0.323	0.305	0.317	0.329	0.324	0.294	0.174	340
	G	0.152	0.336	0.299	0.288	0.297	0.324	0.295	0.295	0.291	0.378	0.351	0.196	340
	H	0.159	0.308	0.287	0.301	0.273	0.275	0.303	0.291	0.3	0.279	0.292	0.196	340
10sec	3min	10sec	3min	10sec	3min	10sec	3min
standard		22RV1 NC		22RV1 S1		22RV1 S2
A1	A2	A1	A2	A1	A2	A1	A2
0.296	0.383	0.23	0.31	0.228	0.336	0.224	0.308
0.246	0.338	0.224	0.392	0.223	0.299	0.233	0.287
0.384	0.453	0.223	0.307	0.24	0.288	0.235	0.301
0.334	0.616	0.226	0.292	0.225	0.297	0.205	0.273
0.476	0.465	0.235	0.323	0.246	0.324	0.215	0.275
ΔOD(A2-A1)	0.087		0.08		0.108		0.084
	0.092		0.168		0.076		0.054
	0.069		0.084		0.048		0.066
	0.282		0.066		0.072		0.068
	-0.011		0.088		0.078		0.06
		DU-145 NC		DU-145 S1		DU-145 S2
		A1	A2	A1	A2	A1	A2
		0.233	0.305	0.227	0.295	0.225	0.303
		0.243	0.317	0.229	0.295	0.237	0.291
		0.251	0.329	0.243	0.291	0.24	0.3
		0.246	0.324	0.27	0.378	0.231	0.279
		0.24	0.294	0.285	0.351	0.238	0.292
	ΔOD(A2-A1)		0.072		0.068		0.078
			0.074		0.066		0.054
			0.078		0.048		0.06
			0.078		0.108		0.048
			0.054		0.066		0.054
