# Supplementary material for: Interference with mitochondrial metabolism could serve as a potential therapeutic strategy for advanced prostate cancer
Source: PLoS One. 2024 Apr 10;19(4):e0290753. doi: 10.1371/journal.pone.0290753 (PMC11006138; doi:10.1371/journal.pone.0290753)
Supplement: S1 File — (ZIP) [file pone.0290753.s001.zip › DU-145,2022-9-27 1.txt]

Experiment: WCH 2022-9-27 (192) Selected Filter: SYBR Green I / HRM Dye (465-510)
Include	Color	Pos	Name	Cp	Concentration	Standard	Status
True	65280	A1	Sample 1			0
True	65280	A2	Sample 2			0
True	255	A3	Sample 3	19.93		0
True	255	A4	Sample 4	19.89		0
True	255	A5	Sample 5	19.98		0
True	255	A6	Sample 6	19.79		0
True	255	A7	Sample 7	20.94		0
True	255	A8	Sample 8	21.01		0
True	255	A9	Sample 9	20.90		0
True	255	A10	Sample 10	20.95		0
True	65280	A11	Sample 11			0
True	65280	A12	Sample 12			0
True	65280	B1	Sample 13			0
True	65280	B2	Sample 14			0
True	255	B3	Sample 15	23.26		0
True	255	B4	Sample 16	23.17		0
True	255	B5	Sample 17	23.54		0
True	255	B6	Sample 18	23.51		0
True	255	B7	Sample 19	24.90		0
True	255	B8	Sample 20	25.16		0
True	255	B9	Sample 21	25.10		0
True	255	B10	Sample 22	25.25		0
True	65280	B11	Sample 23			0
True	65280	B12	Sample 24			0
True	65280	C1	Sample 25			0
True	65280	C2	Sample 26			0
True	255	C3	Sample 27	23.55		0
True	255	C4	Sample 28	23.50		0
True	255	C5	Sample 29	23.46		0
True	255	C6	Sample 30	23.46		0
True	255	C7	Sample 31	26.21		0
True	255	C8	Sample 32	26.13		0
True	255	C9	Sample 33	26.14		0
True	255	C10	Sample 34	26.33		0
True	65280	C11	Sample 35			0
True	65280	C12	Sample 36			0
True	65280	D1	Sample 37			0
True	65280	D2	Sample 38			0
True	255	D3	Sample 39	24.67		0
True	255	D4	Sample 40	24.67		0
True	255	D5	Sample 41	24.73		0
True	255	D6	Sample 42	24.66		0
True	255	D7	Sample 43	26.00		0
True	255	D8	Sample 44	25.84		0
True	255	D9	Sample 45	26.08		0
True	255	D10	Sample 46	25.71		0
True	65280	D11	Sample 47			0
True	65280	D12	Sample 48			0
True	65280	E1	Sample 49			0
True	65280	E2	Sample 50			0
True	255	E3	Sample 51	26.55		0
True	255	E4	Sample 52	26.25		0
True	255	E5	Sample 53	26.24		0
True	255	E6	Sample 54	26.25		0
True	255	E7	Sample 55	28.87		0
True	255	E8	Sample 56	28.61		0
True	255	E9	Sample 57	28.67		0
True	255	E10	Sample 58	28.66		0
True	65280	E11	Sample 59			0
True	65280	E12	Sample 60			0
True	65280	F1	Sample 61			0
True	65280	F2	Sample 62			0
True	255	F3	Sample 63	20.43		0
True	255	F4	Sample 64	20.30		0
True	255	F5	Sample 65	20.20		0
True	255	F6	Sample 66	20.62		0
True	255	F7	Sample 67	21.96		0
True	255	F8	Sample 68	22.03		0
True	255	F9	Sample 69	22.01		0
True	255	F10	Sample 70	21.97		0
True	65280	F11	Sample 71			0
True	65280	F12	Sample 72			0
True	65280	G1	Sample 73			0
True	65280	G2	Sample 74			0
True	255	G3	Sample 75	23.66		0
True	255	G4	Sample 76	23.64		0
True	255	G5	Sample 77	23.58		0
True	255	G6	Sample 78	23.60		0
True	255	G7	Sample 79	26.15		0
True	255	G8	Sample 80	26.11		0
True	255	G9	Sample 81	26.18		0
True	255	G10	Sample 82	26.08		0
True	65280	G11	Sample 83			0
True	65280	G12	Sample 84			0
True	65280	H1	Sample 85			0
True	65280	H2	Sample 86			0
True	65280	H3	Sample 87			0
True	65280	H4	Sample 88			0
True	65280	H5	Sample 89			0
True	65280	H6	Sample 90			0
True	65280	H7	Sample 91			0
True	65280	H8	Sample 92			0
True	65280	H9	Sample 93			0
True	65280	H10	Sample 94			0
True	65280	H11	Sample 95			0
True	65280	H12	Sample 96			0
