# Supplementary material for: Interference with mitochondrial metabolism could serve as a potential therapeutic strategy for advanced prostate cancer
Source: PLoS One. 2024 Apr 10;19(4):e0290753. doi: 10.1371/journal.pone.0290753 (PMC11006138; doi:10.1371/journal.pone.0290753)
Supplement: S1 File — (ZIP) [file pone.0290753.s001.zip › du-145,22RV1 polg2 knockdown.xlsx]

## Sheet: Sheet1
Sample Name	Cq	Cq Mean	Notes
Du-145 nc	14.01	14.0533	actin
Du-145 nc	14.08		actin
Du-145 nc	14.07		actin
Du-145 nc			actin
Du-145 s1	14.77	14.7433	actin
Du-145 s1	14.7		actin
Du-145 s1	14.76		actin
Du-145 s1			actin
Du-145 s2	15.32	15.3	actin
Du-145 s2	15.28		actin
Du-145 s2	15.3		actin
Du-145 s2			actin
Du-145 s3			actin
Du-145 s3	15.25	15.2267	actin
Du-145 s3	15.21		actin
Du-145 s3	15.22		actin
22RV1 NC			actin
22RV1 NC	14.76	14.6633	actin
22RV1 NC	14.65		actin
22RV1 NC	14.58		actin
22RV1 s1			actin
22RV1 s1	14.73	14.6933	actin
22RV1 s1	14.69		actin
22RV1 s1	14.66		actin
22RV1 s2	14.5	14.52	actin
22RV1 s2	14.55		actin
22RV1 s2			actin
22RV1 s2	14.51		actin
22RV1 s3	15.21	15.1033	actin
22RV1 s3	15.01		actin
22RV1 s3	15.09		actin
22RV1 s3			actin
Du-145 nc			polg2		DU-145 NC	DU-145 S1	DU-145 S2	DU-145 S3
Du-145 nc	24.33	23.8767	polg2	actin	14.0533	14.7433	15.3	15.2267
Du-145 nc	23.6		polg2	polg2	23.8767	28.95	29.53	29.2533
Du-145 nc	23.7		polg2	∆Ct	9.82333	14.2067	14.23	14.0267
Du-145 s1	28.92	28.95	polg2	2-∆∆Ct	1	0.0479165	0.0471478	0.0542838
Du-145 s1	28.7		polg2		22RV1 NC	22RV1 S1	22RV1 S2	22RV1 S3
Du-145 s1	29.23		polg2	actin	14.6633	14.6933	14.52	15.1033
Du-145 s1			polg2	polg2	26.46	29.0933	29.55	29.22
Du-145 s2	29.63	29.53	polg2	∆Ct	11.7967	14.4	15.03	14.1167
Du-145 s2	29.39		polg2	2-∆∆Ct	1	0.164558	0.106333	0.200267
Du-145 s2			polg2
Du-145 s2	29.57		polg2
Du-145 s3	-	29.2533	polg2
Du-145 s3	29.63		polg2
Du-145 s3	29.72		polg2
Du-145 s3	28.41		polg2
22RV1 NC	26.61	26.46	polg2
22RV1 NC	26.48		polg2
22RV1 NC	26.29		polg2
22RV1 NC			polg2
22RV1 s1	29.18	29.0933	polg2
22RV1 s1	28.86		polg2
22RV1 s1	29.24		polg2
22RV1 s1			polg2
22RV1 s2	29.45	29.55	polg2
22RV1 s2	29.45		polg2
22RV1 s2	29.75		polg2
22RV1 s2			polg2
22RV1 s3	29.38	29.22	polg2
22RV1 s3			polg2
22RV1 s3	29		polg2
22RV1 s3	29.28		polg2
