# Supplementary material for: Interference with mitochondrial metabolism could serve as a potential therapeutic strategy for advanced prostate cancer
Source: PLoS One. 2024 Apr 10;19(4):e0290753. doi: 10.1371/journal.pone.0290753 (PMC11006138; doi:10.1371/journal.pone.0290753)
Supplement: S1 File — (ZIP) [file pone.0290753.s001.zip › enrichment.all.tsv]

#category	term ID	term description	observed gene count	background gene count	strength	false discovery rate	matching proteins in your network (IDs)	matching proteins in your network (labels)
GO Process	GO:0071897	DNA biosynthetic process	9	101	2.2	2.80e-15	9606.ENSP00000216367,9606.ENSP00000235310,9606.ENSP00000263681,9606.ENSP00000268124,9606.ENSP00000351697,9606.ENSP00000363286,9606.ENSP00000368349,9606.ENSP00000420176,9606.ENSP00000442563	POLE2,MAD2L2,POLD3,POLG,REV3L,POLE3,POLA1,POLE4,POLG2
GO Process	GO:0006261	DNA-dependent DNA replication	9	119	2.13	5.73e-15	9606.ENSP00000216367,9606.ENSP00000263681,9606.ENSP00000268124,9606.ENSP00000309595,9606.ENSP00000351697,9606.ENSP00000363286,9606.ENSP00000368349,9606.ENSP00000420176,9606.ENSP00000442563	POLE2,POLD3,POLG,C10orf2,REV3L,POLE3,POLA1,POLE4,POLG2
GO Process	GO:0044271	Cellular nitrogen compound biosynthetic process	11	1522	1.11	2.11e-09	9606.ENSP00000216367,9606.ENSP00000235310,9606.ENSP00000263681,9606.ENSP00000268124,9606.ENSP00000309595,9606.ENSP00000351697,9606.ENSP00000355890,9606.ENSP00000363286,9606.ENSP00000368349,9606.ENSP00000420176,9606.ENSP00000442563	POLE2,MAD2L2,POLD3,POLG,C10orf2,REV3L,EPRS,POLE3,POLA1,POLE4,POLG2
GO Process	GO:0034645	Cellular macromolecule biosynthetic process	11	1592	1.09	2.76e-09	9606.ENSP00000216367,9606.ENSP00000235310,9606.ENSP00000263681,9606.ENSP00000268124,9606.ENSP00000309595,9606.ENSP00000351697,9606.ENSP00000355890,9606.ENSP00000363286,9606.ENSP00000368349,9606.ENSP00000420176,9606.ENSP00000442563	POLE2,MAD2L2,POLD3,POLG,C10orf2,REV3L,EPRS,POLE3,POLA1,POLE4,POLG2
GO Process	GO:0034654	Nucleobase-containing compound biosynthetic process	10	995	1.25	2.76e-09	9606.ENSP00000216367,9606.ENSP00000235310,9606.ENSP00000263681,9606.ENSP00000268124,9606.ENSP00000309595,9606.ENSP00000351697,9606.ENSP00000363286,9606.ENSP00000368349,9606.ENSP00000420176,9606.ENSP00000442563	POLE2,MAD2L2,POLD3,POLG,C10orf2,REV3L,POLE3,POLA1,POLE4,POLG2
GO Process	GO:0032201	Telomere maintenance via semi-conservative replication	5	25	2.55	3.88e-09	9606.ENSP00000216367,9606.ENSP00000263681,9606.ENSP00000363286,9606.ENSP00000368349,9606.ENSP00000420176	POLE2,POLD3,POLE3,POLA1,POLE4
GO Process	GO:0090304	Nucleic acid metabolic process	11	2178	0.95	3.23e-08	9606.ENSP00000216367,9606.ENSP00000235310,9606.ENSP00000263681,9606.ENSP00000268124,9606.ENSP00000309595,9606.ENSP00000351697,9606.ENSP00000355890,9606.ENSP00000363286,9606.ENSP00000368349,9606.ENSP00000420176,9606.ENSP00000442563	POLE2,MAD2L2,POLD3,POLG,C10orf2,REV3L,EPRS,POLE3,POLA1,POLE4,POLG2
GO Process	GO:0000731	DNA synthesis involved in DNA repair	5	54	2.22	7.65e-08	9606.ENSP00000216367,9606.ENSP00000235310,9606.ENSP00000263681,9606.ENSP00000351697,9606.ENSP00000368349	POLE2,MAD2L2,POLD3,REV3L,POLA1
GO Process	GO:0006974	Cellular response to dna damage stimulus	8	793	1.25	6.27e-07	9606.ENSP00000216367,9606.ENSP00000235310,9606.ENSP00000263681,9606.ENSP00000268124,9606.ENSP00000351697,9606.ENSP00000363286,9606.ENSP00000368349,9606.ENSP00000442563	POLE2,MAD2L2,POLD3,POLG,REV3L,POLE3,POLA1,POLG2
GO Process	GO:0006270	DNA replication initiation	4	32	2.35	1.55e-06	9606.ENSP00000216367,9606.ENSP00000363286,9606.ENSP00000368349,9606.ENSP00000420176	POLE2,POLE3,POLA1,POLE4
GO Process	GO:0006281	DNA repair	7	522	1.38	1.55e-06	9606.ENSP00000216367,9606.ENSP00000235310,9606.ENSP00000263681,9606.ENSP00000268124,9606.ENSP00000351697,9606.ENSP00000368349,9606.ENSP00000442563	POLE2,MAD2L2,POLD3,POLG,REV3L,POLA1,POLG2
GO Process	GO:0019985	Translesion synthesis	4	42	2.23	3.72e-06	9606.ENSP00000216367,9606.ENSP00000235310,9606.ENSP00000263681,9606.ENSP00000351697	POLE2,MAD2L2,POLD3,REV3L
GO Process	GO:0006264	Mitochondrial dna replication	3	9	2.77	1.16e-05	9606.ENSP00000268124,9606.ENSP00000309595,9606.ENSP00000442563	POLG,C10orf2,POLG2
GO Process	GO:0019725	Cellular homeostasis	7	895	1.14	4.70e-05	9606.ENSP00000216367,9606.ENSP00000263681,9606.ENSP00000268124,9606.ENSP00000309595,9606.ENSP00000363286,9606.ENSP00000368349,9606.ENSP00000420176	POLE2,POLD3,POLG,C10orf2,POLE3,POLA1,POLE4
GO Process	GO:0006271	DNA strand elongation involved in DNA replication	3	18	2.47	6.60e-05	9606.ENSP00000263681,9606.ENSP00000363286,9606.ENSP00000368349	POLD3,POLE3,POLA1
GO Process	GO:0042276	Error-prone translesion synthesis	3	21	2.41	9.74e-05	9606.ENSP00000216367,9606.ENSP00000235310,9606.ENSP00000351697	POLE2,MAD2L2,REV3L
GO Process	GO:0000082	G1/S transition of mitotic cell cycle	4	128	1.74	0.00021	9606.ENSP00000216367,9606.ENSP00000363286,9606.ENSP00000368349,9606.ENSP00000420176	POLE2,POLE3,POLA1,POLE4
GO Process	GO:0006272	Leading strand elongation	2	4	2.95	0.0013	9606.ENSP00000363286,9606.ENSP00000368349	POLE3,POLA1
GO Process	GO:0022402	Cell cycle process	6	976	1.04	0.0017	9606.ENSP00000216367,9606.ENSP00000235310,9606.ENSP00000263681,9606.ENSP00000363286,9606.ENSP00000368349,9606.ENSP00000420176	POLE2,MAD2L2,POLD3,POLE3,POLA1,POLE4
GO Process	GO:0006950	Response to stress	9	3485	0.66	0.0020	9606.ENSP00000216367,9606.ENSP00000235310,9606.ENSP00000263681,9606.ENSP00000268124,9606.ENSP00000351697,9606.ENSP00000355890,9606.ENSP00000363286,9606.ENSP00000368349,9606.ENSP00000442563	POLE2,MAD2L2,POLD3,POLG,REV3L,EPRS,POLE3,POLA1,POLG2
GO Process	GO:0051276	Chromosome organization	6	1066	1.0	0.0026	9606.ENSP00000216367,9606.ENSP00000263681,9606.ENSP00000309595,9606.ENSP00000363286,9606.ENSP00000368349,9606.ENSP00000420176	POLE2,POLD3,C10orf2,POLE3,POLA1,POLE4
GO Process	GO:1903047	Mitotic cell cycle process	5	616	1.16	0.0033	9606.ENSP00000216367,9606.ENSP00000235310,9606.ENSP00000363286,9606.ENSP00000368349,9606.ENSP00000420176	POLE2,MAD2L2,POLE3,POLA1,POLE4
GO Process	GO:0006996	Organelle organization	8	3450	0.62	0.0207	9606.ENSP00000216367,9606.ENSP00000235310,9606.ENSP00000263681,9606.ENSP00000309595,9606.ENSP00000363286,9606.ENSP00000368349,9606.ENSP00000420176,9606.ENSP00000442563	POLE2,MAD2L2,POLD3,C10orf2,POLE3,POLA1,POLE4,POLG2
GO Process	GO:0051716	Cellular response to stimulus	10	6489	0.44	0.0271	9606.ENSP00000216367,9606.ENSP00000235310,9606.ENSP00000263681,9606.ENSP00000268124,9606.ENSP00000309595,9606.ENSP00000351697,9606.ENSP00000355890,9606.ENSP00000363286,9606.ENSP00000368349,9606.ENSP00000442563	POLE2,MAD2L2,POLD3,POLG,C10orf2,REV3L,EPRS,POLE3,POLA1,POLG2
GO Process	GO:0006302	Double-strand break repair	3	204	1.42	0.0387	9606.ENSP00000235310,9606.ENSP00000351697,9606.ENSP00000368349	MAD2L2,REV3L,POLA1
GO Function	GO:0003887	DNA-directed DNA polymerase activity	7	22	2.75	7.60e-15	9606.ENSP00000216367,9606.ENSP00000268124,9606.ENSP00000351697,9606.ENSP00000363286,9606.ENSP00000368349,9606.ENSP00000420176,9606.ENSP00000442563	POLE2,POLG,REV3L,POLE3,POLA1,POLE4,POLG2
GO Function	GO:0140097	Catalytic activity, acting on dna	8	184	1.89	1.28e-11	9606.ENSP00000216367,9606.ENSP00000268124,9606.ENSP00000309595,9606.ENSP00000351697,9606.ENSP00000363286,9606.ENSP00000368349,9606.ENSP00000420176,9606.ENSP00000442563	POLE2,POLG,C10orf2,REV3L,POLE3,POLA1,POLE4,POLG2
GO Function	GO:0003677	DNA binding	8	2470	0.76	0.0041	9606.ENSP00000216367,9606.ENSP00000268124,9606.ENSP00000309595,9606.ENSP00000351697,9606.ENSP00000363286,9606.ENSP00000368349,9606.ENSP00000420176,9606.ENSP00000442563	POLE2,POLG,C10orf2,REV3L,POLE3,POLA1,POLE4,POLG2
GO Function	GO:0003676	Nucleic acid binding	9	3947	0.61	0.0095	9606.ENSP00000216367,9606.ENSP00000268124,9606.ENSP00000309595,9606.ENSP00000351697,9606.ENSP00000355890,9606.ENSP00000363286,9606.ENSP00000368349,9606.ENSP00000420176,9606.ENSP00000442563	POLE2,POLG,C10orf2,REV3L,EPRS,POLE3,POLA1,POLE4,POLG2
GO Component	GO:0042575	DNA polymerase complex	9	20	2.9	8.04e-22	9606.ENSP00000216367,9606.ENSP00000235310,9606.ENSP00000263681,9606.ENSP00000268124,9606.ENSP00000351697,9606.ENSP00000363286,9606.ENSP00000368349,9606.ENSP00000420176,9606.ENSP00000442563	POLE2,MAD2L2,POLD3,POLG,REV3L,POLE3,POLA1,POLE4,POLG2
GO Component	GO:0016035	Zeta dna polymerase complex	3	4	3.13	1.57e-06	9606.ENSP00000235310,9606.ENSP00000263681,9606.ENSP00000351697	MAD2L2,POLD3,REV3L
GO Component	GO:0008622	Epsilon dna polymerase complex	3	5	3.03	2.09e-06	9606.ENSP00000216367,9606.ENSP00000363286,9606.ENSP00000420176	POLE2,POLE3,POLE4
GO Component	GO:0005760	Gamma dna polymerase complex	2	2	3.25	0.00042	9606.ENSP00000268124,9606.ENSP00000442563	POLG,POLG2
GO Component	GO:0042645	Mitochondrial nucleoid	3	44	2.08	0.00045	9606.ENSP00000268124,9606.ENSP00000309595,9606.ENSP00000442563	POLG,C10orf2,POLG2
GO Component	GO:0043232	Intracellular non-membrane-bounded organelle	10	4880	0.56	0.0014	9606.ENSP00000216367,9606.ENSP00000235310,9606.ENSP00000263681,9606.ENSP00000268124,9606.ENSP00000309595,9606.ENSP00000351697,9606.ENSP00000363286,9606.ENSP00000368349,9606.ENSP00000420176,9606.ENSP00000442563	POLE2,MAD2L2,POLD3,POLG,C10orf2,REV3L,POLE3,POLA1,POLE4,POLG2
GO Component	GO:0032991	Protein-containing complex	10	5073	0.54	0.0016	9606.ENSP00000216367,9606.ENSP00000235310,9606.ENSP00000263681,9606.ENSP00000268124,9606.ENSP00000351697,9606.ENSP00000355890,9606.ENSP00000363286,9606.ENSP00000368349,9606.ENSP00000420176,9606.ENSP00000442563	POLE2,MAD2L2,POLD3,POLG,REV3L,EPRS,POLE3,POLA1,POLE4,POLG2
GO Component	GO:0005671	Ada2/Gcn5/Ada3 transcription activator complex	2	14	2.41	0.0045	9606.ENSP00000363286,9606.ENSP00000420176	POLE3,POLE4
GO Component	GO:0043601	Nuclear replisome	2	16	2.35	0.0053	9606.ENSP00000263681,9606.ENSP00000368349	POLD3,POLA1
GO Component	GO:0070013	Intracellular organelle lumen	10	5857	0.48	0.0053	9606.ENSP00000216367,9606.ENSP00000235310,9606.ENSP00000263681,9606.ENSP00000268124,9606.ENSP00000309595,9606.ENSP00000351697,9606.ENSP00000363286,9606.ENSP00000368349,9606.ENSP00000420176,9606.ENSP00000442563	POLE2,MAD2L2,POLD3,POLG,C10orf2,REV3L,POLE3,POLA1,POLE4,POLG2
GO Component	GO:0005694	Chromosome	6	1712	0.79	0.0127	9606.ENSP00000216367,9606.ENSP00000235310,9606.ENSP00000263681,9606.ENSP00000363286,9606.ENSP00000368349,9606.ENSP00000420176	POLE2,MAD2L2,POLD3,POLE3,POLA1,POLE4
GO Component	GO:0000228	Nuclear chromosome	5	1256	0.85	0.0283	9606.ENSP00000216367,9606.ENSP00000263681,9606.ENSP00000363286,9606.ENSP00000368349,9606.ENSP00000420176	POLE2,POLD3,POLE3,POLA1,POLE4
STRING clusters	CL:5301	DNA replication, and interstrand cross-link repair	7	160	1.89	4.22e-09	9606.ENSP00000216367,9606.ENSP00000235310,9606.ENSP00000263681,9606.ENSP00000351697,9606.ENSP00000363286,9606.ENSP00000368349,9606.ENSP00000420176	POLE2,MAD2L2,POLD3,REV3L,POLE3,POLA1,POLE4
STRING clusters	CL:5494	DNA replication, and DNA strand elongation involved in DNA replication	5	62	2.16	4.17e-07	9606.ENSP00000216367,9606.ENSP00000263681,9606.ENSP00000363286,9606.ENSP00000368349,9606.ENSP00000420176	POLE2,POLD3,POLE3,POLA1,POLE4
STRING clusters	CL:5500	DNA replication initiation, and Assembly of the ORC complex at the origin of replication	4	15	2.68	4.17e-07	9606.ENSP00000216367,9606.ENSP00000363286,9606.ENSP00000368349,9606.ENSP00000420176	POLE2,POLE3,POLA1,POLE4
STRING clusters	CL:1329	Mitochondrial dna replication	3	5	3.03	5.59e-06	9606.ENSP00000268124,9606.ENSP00000309595,9606.ENSP00000442563	POLG,C10orf2,POLG2
STRING clusters	CL:5441	Xeroderma pigmentosum variant type, and zeta DNA polymerase complex	2	5	2.85	0.0030	9606.ENSP00000235310,9606.ENSP00000351697	MAD2L2,REV3L
KEGG	hsa03030	DNA replication	5	36	2.39	4.81e-09	9606.ENSP00000216367,9606.ENSP00000263681,9606.ENSP00000363286,9606.ENSP00000368349,9606.ENSP00000420176	POLE2,POLD3,POLE3,POLA1,POLE4
KEGG	hsa03410	Base excision repair	4	33	2.33	5.93e-07	9606.ENSP00000216367,9606.ENSP00000263681,9606.ENSP00000363286,9606.ENSP00000420176	POLE2,POLD3,POLE3,POLE4
KEGG	hsa03420	Nucleotide excision repair	4	46	2.19	1.37e-06	9606.ENSP00000216367,9606.ENSP00000263681,9606.ENSP00000363286,9606.ENSP00000420176	POLE2,POLD3,POLE3,POLE4
Reactome	HSA-110313	Translesion synthesis by Y family DNA polymerases bypasses lesions on DNA template	6	39	2.44	1.04e-10	9606.ENSP00000216367,9606.ENSP00000235310,9606.ENSP00000263681,9606.ENSP00000351697,9606.ENSP00000363286,9606.ENSP00000420176	POLE2,MAD2L2,POLD3,REV3L,POLE3,POLE4
Reactome	HSA-68952	DNA replication initiation	4	8	2.95	1.93e-08	9606.ENSP00000216367,9606.ENSP00000363286,9606.ENSP00000368349,9606.ENSP00000420176	POLE2,POLE3,POLA1,POLE4
Reactome	HSA-5651801	PCNA-Dependent Long Patch Base Excision Repair	4	21	2.53	3.68e-07	9606.ENSP00000216367,9606.ENSP00000263681,9606.ENSP00000363286,9606.ENSP00000420176	POLE2,POLD3,POLE3,POLE4
Reactome	HSA-5696397	Gap-filling DNA repair synthesis and ligation in GG-NER	4	25	2.45	5.53e-07	9606.ENSP00000216367,9606.ENSP00000263681,9606.ENSP00000363286,9606.ENSP00000420176	POLE2,POLD3,POLE3,POLE4
Reactome	HSA-110314	Recognition of DNA damage by PCNA-containing replication complex	4	30	2.38	7.69e-07	9606.ENSP00000216367,9606.ENSP00000263681,9606.ENSP00000363286,9606.ENSP00000420176	POLE2,POLD3,POLE3,POLE4
Reactome	HSA-5656169	Termination of translesion DNA synthesis	4	32	2.35	8.55e-07	9606.ENSP00000216367,9606.ENSP00000263681,9606.ENSP00000363286,9606.ENSP00000420176	POLE2,POLD3,POLE3,POLE4
Reactome	HSA-68962	Activation of the pre-replicative complex	4	33	2.33	8.55e-07	9606.ENSP00000216367,9606.ENSP00000363286,9606.ENSP00000368349,9606.ENSP00000420176	POLE2,POLE3,POLA1,POLE4
Reactome	HSA-69239	Synthesis of DNA	5	116	1.88	8.55e-07	9606.ENSP00000216367,9606.ENSP00000263681,9606.ENSP00000363286,9606.ENSP00000368349,9606.ENSP00000420176	POLE2,POLD3,POLE3,POLA1,POLE4
Reactome	HSA-5696400	Dual Incision in GG-NER	4	41	2.24	1.23e-06	9606.ENSP00000216367,9606.ENSP00000263681,9606.ENSP00000363286,9606.ENSP00000420176	POLE2,POLD3,POLE3,POLE4
Reactome	HSA-5685942	HDR through Homologous Recombination (HRR)	4	65	2.04	5.85e-06	9606.ENSP00000216367,9606.ENSP00000263681,9606.ENSP00000363286,9606.ENSP00000420176	POLE2,POLD3,POLE3,POLE4
Reactome	HSA-6782135	Dual incision in TC-NER	4	65	2.04	5.85e-06	9606.ENSP00000216367,9606.ENSP00000263681,9606.ENSP00000363286,9606.ENSP00000420176	POLE2,POLD3,POLE3,POLE4
Reactome	HSA-6782210	Gap-filling DNA repair synthesis and ligation in TC-NER	4	64	2.05	5.85e-06	9606.ENSP00000216367,9606.ENSP00000263681,9606.ENSP00000363286,9606.ENSP00000420176	POLE2,POLD3,POLE3,POLE4
Reactome	HSA-69091	Polymerase switching	2	14	2.41	0.0024	9606.ENSP00000263681,9606.ENSP00000368349	POLD3,POLA1
Reactome	HSA-69166	Removal of the Flap Intermediate	2	14	2.41	0.0024	9606.ENSP00000263681,9606.ENSP00000368349	POLD3,POLA1
Reactome	HSA-110312	Translesion synthesis by REV1	2	16	2.35	0.0027	9606.ENSP00000235310,9606.ENSP00000351697	MAD2L2,REV3L
Reactome	HSA-5655862	Translesion synthesis by POLK	2	17	2.32	0.0029	9606.ENSP00000235310,9606.ENSP00000351697	MAD2L2,REV3L
Reactome	HSA-5656121	Translesion synthesis by POLI	2	17	2.32	0.0029	9606.ENSP00000235310,9606.ENSP00000351697	MAD2L2,REV3L
Reactome	HSA-174411	Polymerase switching on the C-strand of the telomere	2	26	2.14	0.0060	9606.ENSP00000263681,9606.ENSP00000368349	POLD3,POLA1
Reactome	HSA-2151201	Transcriptional activation of mitochondrial biogenesis	2	54	1.82	0.0220	9606.ENSP00000309595,9606.ENSP00000442563	C10orf2,POLG2
WikiPathways	WP4022	Pyrimidine metabolism	5	84	2.02	5.31e-07	9606.ENSP00000216367,9606.ENSP00000263681,9606.ENSP00000363286,9606.ENSP00000368349,9606.ENSP00000420176	POLE2,POLD3,POLE3,POLA1,POLE4
WikiPathways	WP531	DNA mismatch repair	4	23	2.49	5.31e-07	9606.ENSP00000216367,9606.ENSP00000263681,9606.ENSP00000363286,9606.ENSP00000420176	POLE2,POLD3,POLE3,POLE4
WikiPathways	WP4752	Base excision repair	4	31	2.36	6.33e-07	9606.ENSP00000216367,9606.ENSP00000263681,9606.ENSP00000363286,9606.ENSP00000420176	POLE2,POLD3,POLE3,POLE4
WikiPathways	WP4946	DNA repair pathways, full network	5	118	1.88	6.85e-07	9606.ENSP00000216367,9606.ENSP00000263681,9606.ENSP00000351697,9606.ENSP00000363286,9606.ENSP00000420176	POLE2,POLD3,REV3L,POLE3,POLE4
WikiPathways	WP4753	Nucleotide excision repair	4	44	2.21	1.41e-06	9606.ENSP00000216367,9606.ENSP00000263681,9606.ENSP00000363286,9606.ENSP00000420176	POLE2,POLD3,POLE3,POLE4
WikiPathways	WP466	DNA replication	3	42	2.1	0.00021	9606.ENSP00000216367,9606.ENSP00000263681,9606.ENSP00000368349	POLE2,POLD3,POLA1
WikiPathways	WP2446	Retinoblastoma gene in cancer	3	87	1.79	0.0015	9606.ENSP00000216367,9606.ENSP00000263681,9606.ENSP00000368349	POLE2,POLD3,POLA1
WikiPathways	WP404	Nucleotide metabolism	2	19	2.27	0.0051	9606.ENSP00000268124,9606.ENSP00000368349	POLG,POLA1
DISEASES	DOID:0080122	Alpers-Huttenlocher syndrome	3	4	3.13	1.15e-05	9606.ENSP00000268124,9606.ENSP00000309595,9606.ENSP00000442563	POLG,C10orf2,POLG2
DISEASES	DOID:0111276	Sensory ataxic neuropathy, dysarthria, and ophthalmoparesis	3	3	3.25	1.15e-05	9606.ENSP00000268124,9606.ENSP00000309595,9606.ENSP00000442563	POLG,C10orf2,POLG2
DISEASES	DOID:12558	Chronic progressive external ophthalmoplegia	3	17	2.5	0.00022	9606.ENSP00000268124,9606.ENSP00000309595,9606.ENSP00000442563	POLG,C10orf2,POLG2
DISEASES	DOID:12934	Kearns-Sayre syndrome	2	3	3.07	0.0021	9606.ENSP00000268124,9606.ENSP00000309595	POLG,C10orf2
DISEASES	DOID:539	Ophthalmoplegia	2	5	2.85	0.0038	9606.ENSP00000268124,9606.ENSP00000309595	POLG,C10orf2
COMPARTMENTS	GOCC:0042575	DNA polymerase complex	9	23	2.84	3.06e-21	9606.ENSP00000216367,9606.ENSP00000235310,9606.ENSP00000263681,9606.ENSP00000268124,9606.ENSP00000351697,9606.ENSP00000363286,9606.ENSP00000368349,9606.ENSP00000420176,9606.ENSP00000442563	POLE2,MAD2L2,POLD3,POLG,REV3L,POLE3,POLA1,POLE4,POLG2
COMPARTMENTS	GOCC:0061695	Transferase complex, transferring phosphorus-containing groups	9	304	1.72	3.76e-12	9606.ENSP00000216367,9606.ENSP00000235310,9606.ENSP00000263681,9606.ENSP00000268124,9606.ENSP00000351697,9606.ENSP00000363286,9606.ENSP00000368349,9606.ENSP00000420176,9606.ENSP00000442563	POLE2,MAD2L2,POLD3,POLG,REV3L,POLE3,POLA1,POLE4,POLG2
COMPARTMENTS	GOCC:1990234	Transferase complex	9	846	1.28	2.17e-08	9606.ENSP00000216367,9606.ENSP00000235310,9606.ENSP00000263681,9606.ENSP00000268124,9606.ENSP00000351697,9606.ENSP00000363286,9606.ENSP00000368349,9606.ENSP00000420176,9606.ENSP00000442563	POLE2,MAD2L2,POLD3,POLG,REV3L,POLE3,POLA1,POLE4,POLG2
COMPARTMENTS	GOCC:0016035	Zeta dna polymerase complex	3	4	3.13	2.66e-06	9606.ENSP00000235310,9606.ENSP00000263681,9606.ENSP00000351697	MAD2L2,POLD3,REV3L
COMPARTMENTS	GOCC:0008622	Epsilon dna polymerase complex	3	5	3.03	3.41e-06	9606.ENSP00000216367,9606.ENSP00000363286,9606.ENSP00000420176	POLE2,POLE3,POLE4
COMPARTMENTS	GOCC:1902494	Catalytic complex	9	1599	1.0	3.41e-06	9606.ENSP00000216367,9606.ENSP00000235310,9606.ENSP00000263681,9606.ENSP00000268124,9606.ENSP00000351697,9606.ENSP00000363286,9606.ENSP00000368349,9606.ENSP00000420176,9606.ENSP00000442563	POLE2,MAD2L2,POLD3,POLG,REV3L,POLE3,POLA1,POLE4,POLG2
COMPARTMENTS	GOCC:0005694	Chromosome	7	894	1.14	3.96e-05	9606.ENSP00000216367,9606.ENSP00000235310,9606.ENSP00000263681,9606.ENSP00000268124,9606.ENSP00000363286,9606.ENSP00000368349,9606.ENSP00000420176	POLE2,MAD2L2,POLD3,POLG,POLE3,POLA1,POLE4
COMPARTMENTS	GOCC:0000228	Nuclear chromosome	5	312	1.45	0.00013	9606.ENSP00000216367,9606.ENSP00000263681,9606.ENSP00000363286,9606.ENSP00000368349,9606.ENSP00000420176	POLE2,POLD3,POLE3,POLA1,POLE4
COMPARTMENTS	GOCC:0005760	Gamma dna polymerase complex	2	2	3.25	0.00044	9606.ENSP00000268124,9606.ENSP00000442563	POLG,POLG2
COMPARTMENTS	GOCC:0042645	Mitochondrial nucleoid	3	55	1.99	0.00077	9606.ENSP00000268124,9606.ENSP00000309595,9606.ENSP00000442563	POLG,C10orf2,POLG2
COMPARTMENTS	GOCC:0043228	Non-membrane-bounded organelle	9	3206	0.7	0.00077	9606.ENSP00000216367,9606.ENSP00000235310,9606.ENSP00000263681,9606.ENSP00000268124,9606.ENSP00000309595,9606.ENSP00000363286,9606.ENSP00000368349,9606.ENSP00000420176,9606.ENSP00000442563	POLE2,MAD2L2,POLD3,POLG,C10orf2,POLE3,POLA1,POLE4,POLG2
COMPARTMENTS	GOCC:0043232	Intracellular non-membrane-bounded organelle	9	3196	0.7	0.00077	9606.ENSP00000216367,9606.ENSP00000235310,9606.ENSP00000263681,9606.ENSP00000268124,9606.ENSP00000309595,9606.ENSP00000363286,9606.ENSP00000368349,9606.ENSP00000420176,9606.ENSP00000442563	POLE2,MAD2L2,POLD3,POLG,C10orf2,POLE3,POLA1,POLE4,POLG2
COMPARTMENTS	GOCC:0009295	Nucleoid	3	63	1.93	0.0011	9606.ENSP00000268124,9606.ENSP00000309595,9606.ENSP00000442563	POLG,C10orf2,POLG2
COMPARTMENTS	GOCC:0032991	Protein-containing complex	10	5142	0.54	0.0022	9606.ENSP00000216367,9606.ENSP00000235310,9606.ENSP00000263681,9606.ENSP00000268124,9606.ENSP00000351697,9606.ENSP00000355890,9606.ENSP00000363286,9606.ENSP00000368349,9606.ENSP00000420176,9606.ENSP00000442563	POLE2,MAD2L2,POLD3,POLG,REV3L,EPRS,POLE3,POLA1,POLE4,POLG2
COMPARTMENTS	GOCC:0031974	Membrane-enclosed lumen	8	2816	0.7	0.0031	9606.ENSP00000216367,9606.ENSP00000263681,9606.ENSP00000268124,9606.ENSP00000309595,9606.ENSP00000363286,9606.ENSP00000368349,9606.ENSP00000420176,9606.ENSP00000442563	POLE2,POLD3,POLG,C10orf2,POLE3,POLA1,POLE4,POLG2
COMPARTMENTS	GOCC:0043233	Organelle lumen	8	2816	0.7	0.0031	9606.ENSP00000216367,9606.ENSP00000263681,9606.ENSP00000268124,9606.ENSP00000309595,9606.ENSP00000363286,9606.ENSP00000368349,9606.ENSP00000420176,9606.ENSP00000442563	POLE2,POLD3,POLG,C10orf2,POLE3,POLA1,POLE4,POLG2
COMPARTMENTS	GOCC:0070013	Intracellular organelle lumen	8	2812	0.7	0.0031	9606.ENSP00000216367,9606.ENSP00000263681,9606.ENSP00000268124,9606.ENSP00000309595,9606.ENSP00000363286,9606.ENSP00000368349,9606.ENSP00000420176,9606.ENSP00000442563	POLE2,POLD3,POLG,C10orf2,POLE3,POLA1,POLE4,POLG2
COMPARTMENTS	GOCC:0005671	Ada2/Gcn5/Ada3 transcription activator complex	2	13	2.44	0.0039	9606.ENSP00000363286,9606.ENSP00000420176	POLE3,POLE4
COMPARTMENTS	GOCC:0043601	Nuclear replisome	2	18	2.3	0.0066	9606.ENSP00000263681,9606.ENSP00000368349	POLD3,POLA1
COMPARTMENTS	GOCC:0030894	Replisome	2	27	2.12	0.0133	9606.ENSP00000263681,9606.ENSP00000368349	POLD3,POLA1
COMPARTMENTS	GOCC:0043596	Nuclear replication fork	2	30	2.07	0.0155	9606.ENSP00000263681,9606.ENSP00000368349	POLD3,POLA1
COMPARTMENTS	GOCC:1902562	H4 histone acetyltransferase complex	2	42	1.93	0.0281	9606.ENSP00000363286,9606.ENSP00000420176	POLE3,POLE4
COMPARTMENTS	GOCC:0043231	Intracellular membrane-bounded organelle	10	7476	0.38	0.0480	9606.ENSP00000216367,9606.ENSP00000235310,9606.ENSP00000263681,9606.ENSP00000268124,9606.ENSP00000309595,9606.ENSP00000351697,9606.ENSP00000363286,9606.ENSP00000368349,9606.ENSP00000420176,9606.ENSP00000442563	POLE2,MAD2L2,POLD3,POLG,C10orf2,REV3L,POLE3,POLA1,POLE4,POLG2
UniProt Keywords	KW-0235	DNA replication	7	97	2.11	2.13e-11	9606.ENSP00000216367,9606.ENSP00000263681,9606.ENSP00000268124,9606.ENSP00000309595,9606.ENSP00000351697,9606.ENSP00000368349,9606.ENSP00000442563	POLE2,POLD3,POLG,C10orf2,REV3L,POLA1,POLG2
UniProt Keywords	KW-0239	DNA-directed DNA polymerase	3	14	2.58	2.02e-05	9606.ENSP00000268124,9606.ENSP00000351697,9606.ENSP00000368349	POLG,REV3L,POLA1
UniProt Keywords	KW-0935	Progressive external ophthalmoplegia	3	12	2.65	2.02e-05	9606.ENSP00000268124,9606.ENSP00000309595,9606.ENSP00000442563	POLG,C10orf2,POLG2
UniProt Keywords	KW-0238	DNA-binding	7	1940	0.81	0.0030	9606.ENSP00000216367,9606.ENSP00000268124,9606.ENSP00000351697,9606.ENSP00000363286,9606.ENSP00000368349,9606.ENSP00000420176,9606.ENSP00000442563	POLE2,POLG,REV3L,POLE3,POLA1,POLE4,POLG2
UniProt Keywords	KW-1135	Mitochondrion nucleoid	2	17	2.32	0.0055	9606.ENSP00000268124,9606.ENSP00000309595	POLG,C10orf2
UniProt Keywords	KW-0004	4Fe-4S	2	38	1.97	0.0187	9606.ENSP00000351697,9606.ENSP00000368349	REV3L,POLA1
UniProt Keywords	KW-0234	DNA repair	3	322	1.22	0.0458	9606.ENSP00000235310,9606.ENSP00000263681,9606.ENSP00000351697	MAD2L2,POLD3,REV3L
Pfam	PF00136	DNA polymerase family B	2	5	2.85	0.0148	9606.ENSP00000351697,9606.ENSP00000368349	REV3L,POLA1
Pfam	PF03104	DNA polymerase family B, exonuclease domain	2	4	2.95	0.0148	9606.ENSP00000351697,9606.ENSP00000368349	REV3L,POLA1
Pfam	PF03129	Anticodon binding domain	2	9	2.6	0.0181	9606.ENSP00000355890,9606.ENSP00000442563	EPRS,POLG2
InterPro	IPR043502	DNA/RNA polymerase superfamily	3	17	2.5	0.0010	9606.ENSP00000268124,9606.ENSP00000351697,9606.ENSP00000368349	POLG,REV3L,POLA1
InterPro	IPR003958	Transcription factor CBF/NF-Y/archaeal histone domain	2	6	2.77	0.0097	9606.ENSP00000363286,9606.ENSP00000420176	POLE3,POLE4
InterPro	IPR006133	DNA-directed DNA polymerase, family B, exonuclease domain	2	4	2.95	0.0097	9606.ENSP00000351697,9606.ENSP00000368349	REV3L,POLA1
InterPro	IPR006134	DNA-directed DNA polymerase, family B, multifunctional domain	2	5	2.85	0.0097	9606.ENSP00000351697,9606.ENSP00000368349	REV3L,POLA1
InterPro	IPR006172	DNA-directed DNA polymerase, family B	2	4	2.95	0.0097	9606.ENSP00000351697,9606.ENSP00000368349	REV3L,POLA1
InterPro	IPR012337	Ribonuclease H-like superfamily	3	63	1.93	0.0097	9606.ENSP00000268124,9606.ENSP00000351697,9606.ENSP00000368349	POLG,REV3L,POLA1
InterPro	IPR017964	DNA-directed DNA polymerase, family B, conserved site	2	3	3.07	0.0097	9606.ENSP00000351697,9606.ENSP00000368349	REV3L,POLA1
InterPro	IPR042087	DNA polymerase family B, C-terminal domain	2	5	2.85	0.0097	9606.ENSP00000351697,9606.ENSP00000368349	REV3L,POLA1
InterPro	IPR004154	Anticodon-binding	2	9	2.6	0.0118	9606.ENSP00000355890,9606.ENSP00000442563	EPRS,POLG2
InterPro	IPR036621	Anticodon-binding domain superfamily	2	11	2.51	0.0151	9606.ENSP00000355890,9606.ENSP00000442563	EPRS,POLG2
SMART	SM00486	DNA polymerase type-B family	2	4	2.95	0.0031	9606.ENSP00000351697,9606.ENSP00000368349	REV3L,POLA1
