# Supplementary material for: Interference with mitochondrial metabolism could serve as a potential therapeutic strategy for advanced prostate cancer
Source: PLoS One. 2024 Apr 10;19(4):e0290753. doi: 10.1371/journal.pone.0290753 (PMC11006138; doi:10.1371/journal.pone.0290753)
Supplement: S1 File — (ZIP) [file pone.0290753.s001.zip › go-kegg Selected ID.xlsx]

## Sheet: Sheet1
CC	GO:0044449	contractile fiber part	15/44	221/19717	5.91644e-19	1.47632e-17	8.40699e-18	ACTA1/MYH2/MYH6/MYH7/MYL1/MYL2/NRAP/CSRP3/MYOZ2/SYNPO2L/MYPN/C10orf71/XIRP2/KLHL40/LMOD2	15
BP	GO:0055001	muscle cell development	12/42	186/18670	5.69665e-15	1.87989e-12	1.33721e-12	ACTA1/MYF6/MYH6/MYL2/MYOG/NRAP/CSRP3/MYOZ2/SYNPO2L/MYPN/KLHL40/LMOD2	12
MF	GO:0003779	actin binding	12/40	431/17697	1.12727e-10	1.25127e-08	9.37417e-09	MYH2/MYH6/MYH7/MYL2/NRAP/CSRP3/MYOZ2/SYNPO2L/MYPN/XIRP2/XIRP1/LMOD2	12
BP	GO:0006936	muscle contraction	10/42	360/18670	5.33282e-09	2.19979e-07	1.56476e-07	ACTA1/MYBPH/MYH2/MYH6/MYH7/MYL1/MYL2/CSRP3/TRDN/LMOD2	10
BP	GO:0006063	uronic acid metabolic process	2/42	24/18670	0.00132141	0.0132141	0.00939953	UGT2B15/UGT1A10	2
BP	GO:0019585	glucuronate metabolic process	2/42	24/18670	0.00132141	0.0132141	0.00939953	UGT2B15/UGT1A10	2
KEGG	hsa00040	Pentose and glucuronate interconversions	2/12	34/8076	0.00110591	0.00712663	0.00364369	UGT2B15/UGT1A10	2
KEGG	hsa00140	Steroid hormone biosynthesis	2/12	61/8076	0.00352799	0.01372	0.00701472	UGT2B15/UGT1A10	2
