# Supplementary material for: Interference with mitochondrial metabolism could serve as a potential therapeutic strategy for advanced prostate cancer
Source: PLoS One. 2024 Apr 10;19(4):e0290753. doi: 10.1371/journal.pone.0290753 (PMC11006138; doi:10.1371/journal.pone.0290753)
Supplement: S1 File — (ZIP) [file pone.0290753.s001.zip › GSE3325_series_matrix.txt]

!Series_title	Integrative Genomic and Proteomic Analysis of Prostate Cancer Reveals Signatures of Metastatic Progression
!Series_geo_accession	GSE3325
!Series_status	Public on Sep 20 2005
!Series_submission_date	Sep 17 2005
!Series_last_update_date	Mar 25 2019
!Series_pubmed_id	16286247
!Series_summary	An integrative analysis of this compendium of proteomic alterations and transcriptomic data was performed revealing only 48-64% concordance between protein and transcript levels. Importantly, differential proteomic alterations between metastatic and clinically localized prostate cancer that mapped concordantly to gene transcripts served as predictors of clinical outcome in prostate cancer as well…
!Series_summary	Keywords: prostate cancer progression
!Series_overall_design	13 individual benign prostate, primary and metastatic prostate cancer samples and 6 pooled samples from benign,primary or metastatic prostate cancer tissues.
!Series_type	Expression profiling by array
!Series_contributor	Sooryanarayana,,Varambally
!Series_contributor	Jianjun,,Yu
!Series_contributor	Bharathi,,Laxman
!Series_contributor	Rohit,,Mehra
!Series_contributor	Scott,A,Tomlins
!Series_contributor	Arul,M,Chinnaiyan
!Series_sample_id	GSM74875 GSM74876 GSM74877 GSM74878 GSM74879 GSM74880 GSM74881 GSM74882 GSM74883 GSM74884 GSM74885 GSM74886 GSM74887 GSM74888 GSM74889 GSM74890 GSM74891 GSM74892 GSM74893
!Series_contact_name	Jianjun,,Yu
!Series_contact_email	jianjun@umich.edu
!Series_contact_phone	734-615-1780
!Series_contact_laboratory	Dr. Arul Chinnaiyan
!Series_contact_department	Pathology
!Series_contact_institute	University of Michigan
!Series_contact_address	1150 W. Medical Center Dr.
!Series_contact_city	Ann Arbor
!Series_contact_state	MI
!Series_contact_zip/postal_code	48109
!Series_contact_country	USA
!Series_supplementary_file	ftp://ftp.ncbi.nlm.nih.gov/geo/series/GSE3nnn/GSE3325/suppl/GSE3325_RAW.tar
!Series_platform_id	GPL570
!Series_platform_taxid	9606
!Series_sample_taxid	9606
!Series_relation	BioProject: https://www.ncbi.nlm.nih.gov/bioproject/PRJNA93223
!Sample_title	Benign Prostate tissue N1	Benign prostate tissue N2	Benign prostate tissue N3	Benign prostate tissue N4	Benign prostate tissue NX1	Benign prostate tissue NX2	Clinically localized primary prostate cancer P1	Clinically localized primary prostate cancer P2	Clinically localized primary prostate cancer P3	Clinically localized primary prostate cancer P4	Clinically localized primary prostate cancer P5	Clinically localized primary prostate cancer tissue pool PX1	Clinically localized primary prostate cancer tissue pool PX2	Metastatic prostate cancer W1	Metastatic prostate cancer W2	Metastatic prostate cancer W3	Metastatic prostate cancer W4	Metastatic prostate cancer tissue pool WX1	Metastatic prostate cancer tissue pool WX2
!Sample_geo_accession	GSM74875	GSM74876	GSM74877	GSM74878	GSM74879	GSM74880	GSM74881	GSM74882	GSM74883	GSM74884	GSM74885	GSM74886	GSM74887	GSM74888	GSM74889	GSM74890	GSM74891	GSM74892	GSM74893
!Sample_status	Public on Sep 20 2005	Public on Sep 20 2005	Public on Sep 20 2005	Public on Sep 20 2005	Public on Sep 20 2005	Public on Sep 20 2005	Public on Sep 20 2005	Public on Sep 20 2005	Public on Sep 20 2005	Public on Sep 20 2005	Public on Sep 20 2005	Public on Sep 20 2005	Public on Sep 20 2005	Public on Sep 20 2005	Public on Sep 20 2005	Public on Sep 20 2005	Public on Sep 20 2005	Public on Sep 20 2005	Public on Sep 20 2005
!Sample_submission_date	Sep 17 2005	Sep 17 2005	Sep 17 2005	Sep 17 2005	Sep 17 2005	Sep 17 2005	Sep 17 2005	Sep 17 2005	Sep 17 2005	Sep 17 2005	Sep 17 2005	Sep 17 2005	Sep 17 2005	Sep 17 2005	Sep 17 2005	Sep 17 2005	Sep 17 2005	Sep 17 2005	Sep 17 2005
!Sample_last_update_date	Aug 28 2018	Aug 28 2018	Aug 28 2018	Aug 28 2018	Aug 28 2018	Aug 28 2018	Aug 28 2018	Aug 28 2018	Aug 28 2018	Aug 28 2018	Aug 28 2018	Aug 28 2018	Aug 28 2018	Aug 28 2018	Aug 28 2018	Aug 28 2018	Aug 28 2018	Aug 28 2018	Aug 28 2018
!Sample_type	RNA	RNA	RNA	RNA	RNA	RNA	RNA	RNA	RNA	RNA	RNA	RNA	RNA	RNA	RNA	RNA	RNA	RNA	RNA
!Sample_channel_count	1	1	1	1	1	1	1	1	1	1	1	1	1	1	1	1	1	1	1
!Sample_source_name_ch1	Prostate	Prostate	Prostate	Prostate	Prostate	Prostate	Prostate	Prostate	Prostate	Prostate	Prostate	Prostate	Prostate	Prostate	Prostate	Prostate	Prostate	Prostate	Prostate
!Sample_organism_ch1	Homo sapiens	Homo sapiens	Homo sapiens	Homo sapiens	Homo sapiens	Homo sapiens	Homo sapiens	Homo sapiens	Homo sapiens	Homo sapiens	Homo sapiens	Homo sapiens	Homo sapiens	Homo sapiens	Homo sapiens	Homo sapiens	Homo sapiens	Homo sapiens	Homo sapiens
!Sample_characteristics_ch1	Benign, prostate tissue	Benign, Prostate tissue	Benign, prostate tissue	Benign, Prostate tissue	Benign, Pooled, prostate tissue	Benign, pooled tissue, prostate	Primary, Prostate cancer, localized	Primary, localized, prostate cancer	Primary, localized, prostate cancer	Primary, localized, prostate cancer	Primary, localized, prostate cancer	Primary, localized, pooled, prostate cancer	Primary, localized, pooled tissue, prostate cancer	metastatic, prostate cancer	Metastatic, prostate cancer	Metastatic, prostate cancer	Metastatic, prostate cancer	metastatic, pooled, prostate cancer	metastatic, pooled, prostate cancer
!Sample_molecule_ch1	total RNA	total RNA	total RNA	total RNA	total RNA	total RNA	total RNA	total RNA	total RNA	total RNA	total RNA	total RNA	total RNA	total RNA	total RNA	total RNA	total RNA	total RNA	total RNA
!Sample_label_ch1	biotin	biotin	biotin	biotin	biotin	biotin	biotin	biotin	biotin	biotin	biotin	biotin	biotin	biotin	biotin	biotin	biotin	biotin	biotin
!Sample_taxid_ch1	9606	9606	9606	9606	9606	9606	9606	9606	9606	9606	9606	9606	9606	9606	9606	9606	9606	9606	9606
!Sample_description	benign prostate tissue	benign prostate tissue	benign prostate tissue	benign prostate tissue	benign prostate tissue pool from tissue N1, N2,N3 and N4	benign prostate tissue pool from tissue N1, N2,N3 and N4	clinically localized prostate cancer tissue	clinically localized prostate cancer tissue	clinically localized prostate cancer tissue	clinically localized prostate cancer tissue	clinically localized prostate cancer tissue	clinically localized prostate cancer tissue pool extracted from sample P1, P2, P3, P4 and P5	clinically localized prostate cancer tissue pool extracted from sample P1, P2, P3, P4 and P5, replicates of PX1.	metastatic prostate cancer tissue	hormone-refractory metastatic prostate cancer tissue	hormone-refractory metastatic prostate cancer tissue	hormone-refractory metastatic prostate cancer tissue	hormone-refractory metastatic prostate cancer tissue pool extraced from sample W1, W2, W3 and W4	hormone-refractory metastatic prostate cancer tissue pool from sample W1,W2,W3 and W4, replicates of WX1
!Sample_data_processing	Affymetrix Microarray Suite version 5.0	Affymetrix Microarray Suite version 5.0	Affymetrix Microarray Suite version 5.0	Affymetrix Microarray Suite version 5.0	Affymetrix Microarray Suite version 5.0	Affymetrix Microarray Suite version 5.0	Affymetrix Microarray Suite version 5.0	Affymetrix Microarray Suite version 5.0	Affymetrix Microarray Suite version 5.0	Affymetrix Microarray Suite version 5.0	Affymetrix Microarray Suite version 5.0	Affymetrix Microarray Suite version 5.0	Affymetrix Microarray Suite version 5.0	Affymetrix Microarray Suite version 5.0	Affymetrix Microarray Suite version 5.0	Affymetrix Microarray Suite version 5.0	Affymetrix Microarray Suite version 5.0	Affymetrix Microarray Suite version 5.0	Affymetrix Microarray Suite version 5.0
!Sample_platform_id	GPL570	GPL570	GPL570	GPL570	GPL570	GPL570	GPL570	GPL570	GPL570	GPL570	GPL570	GPL570	GPL570	GPL570	GPL570	GPL570	GPL570	GPL570	GPL570
!Sample_contact_name	Jianjun,,Yu	Jianjun,,Yu	Jianjun,,Yu	Jianjun,,Yu	Jianjun,,Yu	Jianjun,,Yu	Jianjun,,Yu	Jianjun,,Yu	Jianjun,,Yu	Jianjun,,Yu	Jianjun,,Yu	Jianjun,,Yu	Jianjun,,Yu	Jianjun,,Yu	Jianjun,,Yu	Jianjun,,Yu	Jianjun,,Yu	Jianjun,,Yu	Jianjun,,Yu
!Sample_contact_email	jianjun@umich.edu	jianjun@umich.edu	jianjun@umich.edu	jianjun@umich.edu	jianjun@umich.edu	jianjun@umich.edu	jianjun@umich.edu	jianjun@umich.edu	jianjun@umich.edu	jianjun@umich.edu	jianjun@umich.edu	jianjun@umich.edu	jianjun@umich.edu	jianjun@umich.edu	jianjun@umich.edu	jianjun@umich.edu	jianjun@umich.edu	jianjun@umich.edu	jianjun@umich.edu
!Sample_contact_phone	734-615-1780	734-615-1780	734-615-1780	734-615-1780	734-615-1780	734-615-1780	734-615-1780	734-615-1780	734-615-1780	734-615-1780	734-615-1780	734-615-1780	734-615-1780	734-615-1780	734-615-1780	734-615-1780	734-615-1780	734-615-1780	734-615-1780
!Sample_contact_laboratory	Dr. Arul Chinnaiyan	Dr. Arul Chinnaiyan	Dr. Arul Chinnaiyan	Dr. Arul Chinnaiyan	Dr. Arul Chinnaiyan	Dr. Arul Chinnaiyan	Dr. Arul Chinnaiyan	Dr. Arul Chinnaiyan	Dr. Arul Chinnaiyan	Dr. Arul Chinnaiyan	Dr. Arul Chinnaiyan	Dr. Arul Chinnaiyan	Dr. Arul Chinnaiyan	Dr. Arul Chinnaiyan	Dr. Arul Chinnaiyan	Dr. Arul Chinnaiyan	Dr. Arul Chinnaiyan	Dr. Arul Chinnaiyan	Dr. Arul Chinnaiyan
!Sample_contact_department	Pathology	Pathology	Pathology	Pathology	Pathology	Pathology	Pathology	Pathology	Pathology	Pathology	Pathology	Pathology	Pathology	Pathology	Pathology	Pathology	Pathology	Pathology	Pathology
!Sample_contact_institute	University of Michigan	University of Michigan	University of Michigan	University of Michigan	University of Michigan	University of Michigan	University of Michigan	University of Michigan	University of Michigan	University of Michigan	University of Michigan	University of Michigan	University of Michigan	University of Michigan	University of Michigan	University of Michigan	University of Michigan	University of Michigan	University of Michigan
!Sample_contact_address	1150 W. Medical Center Dr.	1150 W. Medical Center Dr.	1150 W. Medical Center Dr.	1150 W. Medical Center Dr.	1150 W. Medical Center Dr.	1150 W. Medical Center Dr.	1150 W. Medical Center Dr.	1150 W. Medical Center Dr.	1150 W. Medical Center Dr.	1150 W. Medical Center Dr.	1150 W. Medical Center Dr.	1150 W. Medical Center Dr.	1150 W. Medical Center Dr.	1150 W. Medical Center Dr.	1150 W. Medical Center Dr.	1150 W. Medical Center Dr.	1150 W. Medical Center Dr.	1150 W. Medical Center Dr.	1150 W. Medical Center Dr.
!Sample_contact_city	Ann Arbor	Ann Arbor	Ann Arbor	Ann Arbor	Ann Arbor	Ann Arbor	Ann Arbor	Ann Arbor	Ann Arbor	Ann Arbor	Ann Arbor	Ann Arbor	Ann Arbor	Ann Arbor	Ann Arbor	Ann Arbor	Ann Arbor	Ann Arbor	Ann Arbor
!Sample_contact_state	MI	MI	MI	MI	MI	MI	MI	MI	MI	MI	MI	MI	MI	MI	MI	MI	MI	MI	MI
!Sample_contact_zip/postal_code	48109	48109	48109	48109	48109	48109	48109	48109	48109	48109	48109	48109	48109	48109	48109	48109	48109	48109	48109
!Sample_contact_country	USA	USA	USA	USA	USA	USA	USA	USA	USA	USA	USA	USA	USA	USA	USA	USA	USA	USA	USA
!Sample_supplementary_file	ftp://ftp.ncbi.nlm.nih.gov/geo/samples/GSM74nnn/GSM74875/suppl/GSM74875.CEL.gz	ftp://ftp.ncbi.nlm.nih.gov/geo/samples/GSM74nnn/GSM74876/suppl/GSM74876.CEL.gz	ftp://ftp.ncbi.nlm.nih.gov/geo/samples/GSM74nnn/GSM74877/suppl/GSM74877.CEL.gz	ftp://ftp.ncbi.nlm.nih.gov/geo/samples/GSM74nnn/GSM74878/suppl/GSM74878.CEL.gz	ftp://ftp.ncbi.nlm.nih.gov/geo/samples/GSM74nnn/GSM74879/suppl/GSM74879.CEL.gz	ftp://ftp.ncbi.nlm.nih.gov/geo/samples/GSM74nnn/GSM74880/suppl/GSM74880.CEL.gz	ftp://ftp.ncbi.nlm.nih.gov/geo/samples/GSM74nnn/GSM74881/suppl/GSM74881.CEL.gz	ftp://ftp.ncbi.nlm.nih.gov/geo/samples/GSM74nnn/GSM74882/suppl/GSM74882.CEL.gz	ftp://ftp.ncbi.nlm.nih.gov/geo/samples/GSM74nnn/GSM74883/suppl/GSM74883.CEL.gz	ftp://ftp.ncbi.nlm.nih.gov/geo/samples/GSM74nnn/GSM74884/suppl/GSM74884.CEL.gz	ftp://ftp.ncbi.nlm.nih.gov/geo/samples/GSM74nnn/GSM74885/suppl/GSM74885.CEL.gz	ftp://ftp.ncbi.nlm.nih.gov/geo/samples/GSM74nnn/GSM74886/suppl/GSM74886.CEL.gz	ftp://ftp.ncbi.nlm.nih.gov/geo/samples/GSM74nnn/GSM74887/suppl/GSM74887.CEL.gz	ftp://ftp.ncbi.nlm.nih.gov/geo/samples/GSM74nnn/GSM74888/suppl/GSM74888.CEL.gz	ftp://ftp.ncbi.nlm.nih.gov/geo/samples/GSM74nnn/GSM74889/suppl/GSM74889.CEL.gz	ftp://ftp.ncbi.nlm.nih.gov/geo/samples/GSM74nnn/GSM74890/suppl/GSM74890.CEL.gz	ftp://ftp.ncbi.nlm.nih.gov/geo/samples/GSM74nnn/GSM74891/suppl/GSM74891.CEL.gz	ftp://ftp.ncbi.nlm.nih.gov/geo/samples/GSM74nnn/GSM74892/suppl/GSM74892.CEL.gz	ftp://ftp.ncbi.nlm.nih.gov/geo/samples/GSM74nnn/GSM74893/suppl/GSM74893.CEL.gz
!Sample_data_row_count	54675	54675	54675	54675	54675	54675	54675	54675	54675	54675	54675	54675	54675	54675	54675	54675	54675	54675	54675
!Sample_relation	Reanalyzed by: GSE64985	Reanalyzed by: GSE64985	Reanalyzed by: GSE64985	Reanalyzed by: GSE64985	Reanalyzed by: GSE64985	Reanalyzed by: GSE64985	Reanalyzed by: GSE64985	Reanalyzed by: GSE64985	Reanalyzed by: GSE64985	Reanalyzed by: GSE64985	Reanalyzed by: GSE64985	Reanalyzed by: GSE64985	Reanalyzed by: GSE64985	Reanalyzed by: GSE64985	Reanalyzed by: GSE64985	Reanalyzed by: GSE64985	Reanalyzed by: GSE64985	Reanalyzed by: GSE64985	Reanalyzed by: GSE64985
!Sample_relation	Reanalyzed by: GSE119087	Reanalyzed by: GSE119087	Reanalyzed by: GSE119087	Reanalyzed by: GSE119087	Reanalyzed by: GSE119087	Reanalyzed by: GSE119087	Reanalyzed by: GSE119087	Reanalyzed by: GSE119087	Reanalyzed by: GSE119087	Reanalyzed by: GSE119087	Reanalyzed by: GSE119087	Reanalyzed by: GSE119087	Reanalyzed by: GSE119087	Reanalyzed by: GSE119087	Reanalyzed by: GSE119087	Reanalyzed by: GSE119087	Reanalyzed by: GSE119087	Reanalyzed by: GSE119087	Reanalyzed by: GSE119087
!series_matrix_table_begin
ID_REF	GSM74875	GSM74876	GSM74877	GSM74878	GSM74879	GSM74880	GSM74881	GSM74882	GSM74883	GSM74884	GSM74885	GSM74886	GSM74887	GSM74888	GSM74889	GSM74890	GSM74891	GSM74892	GSM74893
1007_s_at	2502.75	3273	1881.8	4416.53	3422.57	3467.06	2197.81	2030.02	3246.72	2504.73	2317.24	1924.02	2281.87	3477.5	2513.43	2746.74	3035.05	2808.79	2762.08
1053_at	293.81	401.64	401.33	1347.6	746.88	576.81	316.99	283.84	234.18	348.79	406.17	400.74	394.85	888.85	1585.42	431.69	435.7	721.54	682.3
117_at	136.5	218.62	161.94	91.35	95.96	76.19	224.75	254.71	141.36	214.79	153.21	142.62	178.74	4021.25	416.93	268	240.18	1396.95	1259.63
121_at	485.04	531.97	625	523.22	529.83	551.44	696.7	714.46	859.77	776.28	727.19	675	615.72	538.76	613.57	663.42	548.7	633.23	498.23
1255_g_at	12.8	7.69	8.56	13.07	55.08	10.29	7.37	41.2	22.53	21.45	4.5	15.1	8.89	16.9	15.01	2.22	39.84	47.95	42.56
1294_at	742.82	714.94	645.01	526.59	613.67	615.86	505.67	457.19	853.09	712.47	644.61	524.37	602.82	727.11	712.97	514.48	451.93	692.29	671.73
1316_at	187.69	273.04	116.95	175.11	130.86	195.07	91.89	124.12	206.53	134.61	143	193.44	184.18	260.4	262.51	279.64	192.73	240.65	211.15
1320_at	61.74	20.15	104.08	82.15	144.4	129.36	72.47	91.84	15.6	56.62	42.25	55.36	128.44	21.12	13.66	60.19	101.49	10.63	49.12
1405_i_at	400.68	255.13	1144.92	294.77	463.14	514.24	376.38	518.99	444.74	434.53	679.85	523.61	457.89	30.62	83.47	224.7	25.33	84.87	42.47
1431_at	159.36	172.14	88.62	73.77	96.42	98.68	67.38	139.36	169.57	154.65	91.32	108.61	68.29	93.9	88.2	8.86	16.63	37.99	25.34
1438_at	187.12	256.32	227.57	243.63	289.18	283.54	276.48	243.58	175.19	463.38	456.09	420.67	345.67	504.02	343.82	67.68	248.26	181.97	240.57
1487_at	474.04	383.59	443.14	469.2	556.68	519.44	605.86	569.65	871.18	687.37	573.53	566.15	617.64	373.79	891.09	800.36	1158.26	701.1	768.06
1494_f_at	131.28	170.36	141.38	47.97	130.77	77.27	107.53	229.11	216.97	126.64	157.72	116.72	132.63	81.17	133.43	120.32	184.83	30.61	172.24
1552256_a_at	538.69	694.76	440.38	572.37	522.39	502.29	798.96	600.68	518.37	666.24	658.89	629.79	826.37	924.43	1073.95	714.88	1274.44	948.66	1109.94
1552257_a_at	1044.2	1661	805.54	1012.06	1063.8	961.77	1494.12	1509.69	2368.39	1976.43	1614.11	1663.09	1413.58	555.83	786.42	794.91	2172.06	886.15	996.34
1552258_at	148.37	120.42	62.8	49.04	91.93	119.39	61.21	117.68	162.44	151.93	139.24	157.84	120.52	138.43	93.86	100.92	104.71	110.78	71.09
1552261_at	246.23	156.63	114.4	99.05	148.54	100.13	108.33	172.66	196.18	252	112.19	157.14	144.82	16.05	198.81	78.19	83.72	133.56	14.64
1552263_at	83.01	141.43	183.85	144.69	160.07	109.04	254.16	125.82	100.31	118.09	43.47	153.41	176.46	126.41	130.17	399.26	424.76	239.83	326.14
1552264_a_at	428.21	146.59	493.28	458.79	438.87	434.43	439.04	452.51	219.23	480.83	561.65	478.64	522.54	333.79	295.22	541.75	516.89	288.46	329.06
1552266_at	76.14	103.45	18.36	42.18	36.56	50.89	91.49	43.61	211.41	81.62	50.9	30.14	42.76	22.97	14.3	74.61	19.98	46.78	2.41
1552269_at	78.43	6.66	23.56	46.59	75.99	56.46	42.13	81.85	14.21	14.37	114.8	75.46	47.99	16.83	128.33	62.94	84.83	137.72	60.04
1552271_at	25.04	45.97	14.06	23.36	8.34	16.26	10.81	10.61	34.04	50.53	15.28	12.93	26.93	62.59	32.28	30.01	15.76	46.98	32.74
1552272_a_at	103.05	17.68	200.78	69.53	42.44	106.63	88.08	90.62	164.27	138.6	127.83	110.64	107.94	144.07	132.07	62.98	46.59	148.43	96.87
1552274_at	461.05	343.1	788.06	408.56	514.59	446.17	537.92	483.43	356.83	429.06	454.22	337.54	409.31	813.88	1078.61	912.56	541.59	724.5	851.12
1552275_s_at	304.78	226.22	382.64	166.2	197.3	248.04	242.3	154.13	167.59	190.87	216.28	322.68	277.18	143.16	537.62	368.25	333.62	318.29	281.7
1552276_a_at	298.49	292.34	142.11	58.47	81.09	101.56	197.25	123.78	211.03	334.25	181.9	163.38	183.1	149.7	73.62	228.52	279.33	165.83	178.82
1552277_a_at	543.83	575	681.42	471.09	576.85	564.1	455.05	632.02	655.09	391.02	610.75	553.97	485.71	579.58	776.97	764.14	937.23	746.77	851.63
1552278_a_at	173.67	228.02	79.13	101.01	143.8	132.1	223.15	171.19	189.55	265.89	156.43	205.39	143.67	85.59	171.85	281.36	897.34	344.14	293.44
1552279_a_at	322.86	355.53	429.04	349.83	368.59	267.42	461.11	328.32	418.14	419.78	304.92	372.31	301.03	264.33	557.58	291.55	426.5	352.6	436.42
1552280_at	58.07	13.89	42.59	24.2	35.81	47.07	42.64	14.85	44.22	114.38	90.46	19.04	18.88	42.98	68.53	276.41	81.99	133.92	145.48
1552281_at	25.53	201.73	122.1	152.72	109.8	100.65	59.12	79.02	69.89	36.16	38.87	74.98	37.68	321.4	35.22	102.41	323.6	116.56	23.05
1552283_s_at	119.47	286.59	105.91	89.46	146.87	165.99	310.25	168.36	351.64	379.52	290.6	194.05	237.57	275.86	272.86	444.62	582.49	496.6	375.25
1552286_at	321.33	439.2	256.36	351.99	316.04	343.03	319.91	247.44	418.69	429.92	234.11	281.69	351.31	269.93	458.82	373.27	295.62	337.5	293.71
1552287_s_at	623.08	563.32	451.23	571.65	583.61	598.01	446.59	520.89	685.97	697.05	570.42	609.89	641.31	961.53	817.07	792.73	415.84	890.77	652.46
1552288_at	8.12	7.85	72.31	52.19	27.22	64.85	69.51	39.73	15.09	43.92	12.4	13.5	57.8	58.84	122.75	25.65	50.57	98.16	28.82
1552289_a_at	25.8	146.68	74.89	87.68	111.53	10.77	79.97	52.53	206.77	80.81	32.7	120.17	12.28	91.7	141.47	108.41	113.94	53.19	163.76
1552291_at	670.2	598.39	654.27	828.81	726.19	831.87	903.34	633.53	548.83	466.9	525.15	730.65	528.19	830.54	1179.97	1513.92	1979.66	1084.33	1294.11
1552293_at	15.21	12.2	14.68	36.58	10.06	17.08	94.3	48.02	33.01	27.08	27.21	40.08	9.57	8.59	17.57	8.76	30.77	12.77	21.11
1552295_a_at	328.16	279.48	353.94	270.89	327.9	320.66	353.26	408.43	339.27	361.86	453.78	381.46	360.39	514.25	359.39	350.7	348.71	412.64	302.3
1552296_at	10.82	49.69	14.47	41.42	18.82	90.6	24.35	68.58	13.4	61.74	11.83	8.97	8.41	14.34	8.3	33.57	5.01	46.8	4.01
1552299_at	145.97	63.48	262.27	245.16	148.26	156.68	112.71	119.17	196.77	120.83	111.54	163.12	169.27	198.44	182.37	60.07	171.71	82.73	155.67
1552301_a_at	170.38	323.77	305.3	214.94	138.39	223.29	225.88	322.4	351.07	224.19	177.92	269.47	260.68	247.02	261.06	104.01	220.89	206.35	218.12
1552302_at	225.97	287.11	240.25	198.57	119.75	254.35	139.62	187.77	206.27	163.14	157.88	155.4	165.92	137.08	30.74	182.9	107.35	124.45	124
1552303_a_at	153.43	168	224.58	192.43	190.84	199.48	140.18	136.3	156.41	100.23	148.31	185.81	190.95	51.31	69.67	143.94	65.89	90.12	124.82
1552304_at	97.02	59.38	72.41	105.37	106.75	63.54	151.1	58.38	77.27	144.47	58.66	50.57	62.61	28.45	145.04	11.99	59.81	66.35	57.17
1552306_at	101.84	39.32	72.71	139.55	105.13	69.24	134.73	142.27	87.49	178.59	123.51	105.5	164.93	100.38	257.66	102.5	115.32	93.83	145.59
1552307_a_at	128.12	27.48	180.36	166.65	121.91	236.71	120.03	265.31	188.85	285.89	178.27	155.8	144.39	103.19	183.33	246.82	283.89	145.84	183.23
1552309_a_at	2179.47	1076.26	3643.21	813.59	1871.89	1761.05	1352.54	1987.43	998.04	1047.86	1096.51	1389.54	1428.47	49.57	16.28	196.24	114.43	56.4	59.98
1552310_at	729.28	811.59	839.3	808.04	856.84	866.49	714.2	628.2	827.38	751.53	893.51	718.66	748.51	666.98	576.87	491.87	457.95	538.05	583.61
1552311_a_at	277.93	170.46	154.2	34.5	146.76	54.47	276.75	123.71	481.04	274.11	204.6	222.12	55.73	62.16	252.74	284.9	34.2	138.8	70.96
1552312_a_at	100.79	114.19	140.72	243.94	125.61	155.11	163.87	131.4	86.17	147.25	175.04	248.12	172.06	207.32	170.62	203.07	94.58	173.84	183.17
1552314_a_at	60.58	16.14	50	10.63	115.89	96.94	80.14	93.54	168.61	112.28	97.76	11.13	85.82	113.02	160.83	71.93	185.54	130.81	98.44
1552315_at	5.77	47.9	109.78	32.11	97.57	102.22	196.23	137.19	66.54	65.58	140.31	112.55	138.16	91.68	73.7	117.18	158.22	107.12	29.27
1552316_a_at	117.39	112.98	310.93	48.88	184	142.73	292.01	195.31	43.56	162.65	123.78	100.08	140.74	35.69	39.16	555.41	253.43	212.03	96.78
1552318_at	76.01	29.2	271	93.35	175.5	143.21	154.2	226.14	202.54	45.48	186.2	78.77	151.33	48.54	23.02	249.48	150.57	216.56	111.91
1552319_a_at	21.15	25.68	57.88	61.54	52.76	78.77	20.46	60.78	121.42	72.92	78.84	62.21	52.38	146.72	23.29	117.14	48.17	123.83	59.7
1552320_a_at	75.36	11.95	51.14	7.41	45.82	94.74	48.48	6.5	128.95	34.72	70.2	61.23	36.62	84.38	54.55	87.95	83.61	105	38.93
1552321_a_at	46.47	11.82	11.47	25.11	7.54	5.54	22.48	15.2	35.78	11.44	4.53	14.96	4.18	9.73	4.07	3.39	7.99	5.28	4.71
1552322_at	33.08	49.34	66.44	36.39	48.81	9.44	35.66	28.64	54.2	36.8	20.68	26.89	4.09	107.1	83.57	43.61	25.33	30.13	49.94
1552323_s_at	76.71	32	160.05	95.47	128.85	148.36	148.61	166.97	244.31	140.48	114.9	125.17	133.89	198.66	176.84	102.73	47.21	131.46	205.72
1552325_at	25.94	68.18	7.87	10.32	50.84	3.13	20.72	37.33	34	54.41	13.96	29.2	41.04	100.3	76.37	5.82	40.85	77.05	78.59
1552326_a_at	8.07	134.98	127.47	87.36	16.3	135.52	96.95	114.27	20.6	180.27	59.08	84.36	17.24	400.83	440.1	286.38	276.84	232.31	366.7
1552327_at	348.55	359.43	320.82	276.22	295.02	248.48	203.81	192.83	225.2	370.74	309.55	209.72	216.34	141.62	499.57	146.1	6.02	201.51	236.11
1552329_at	662.18	343.92	555.24	527.27	751.67	657.81	552.38	662.7	883.1	670.78	745.5	625.72	696.74	1200.64	1262.75	547.16	379.79	684.17	759.2
1552330_at	281.26	415.51	302.62	264.76	345.62	297.12	291.67	305.89	402.46	303.62	320.74	345.2	276.36	160.4	142.1	226.79	195.36	174.81	147.15
1552332_at	156.75	179.25	65.92	294.85	44.36	209.24	55.78	74.69	36.97	72.12	59.27	58.4	64.81	100.54	80.11	42.99	42.92	70.55	117.77
1552334_at	227.42	326.22	252.99	367.66	254.32	271.57	276.92	261.89	300.87	350.03	294.71	289.66	255.54	185.76	266	314.99	274.57	196.03	272.47
1552335_at	62.47	25.8	75.94	56.9	20.23	81.12	75.05	140.5	33.94	37.18	70.08	22.4	79.04	14.1	17.01	9.35	40.16	15.9	9.97
1552337_s_at	5.08	13.91	5.34	4.13	5.6	4.99	7.27	49.64	29.34	8.38	11.64	16.48	5.3	280.47	6.09	6.36	11.81	99.56	78.66
1552338_at	6.17	20.98	6.81	5.25	7.95	5.42	5.53	5.33	8.06	10.71	6.87	5.56	5.85	31.24	56.84	13.02	10.76	7.68	17.07
1552340_at	16.37	11.85	4.99	11.31	32.74	40.02	11.84	6.31	190.46	10.07	15.08	7.6	82.39	15.56	12.6	56.07	25.19	98.32	22.15
1552343_s_at	209.16	288.82	160.56	254.56	213.09	194.72	172.7	181.37	349.52	327.08	294.39	223.06	395.79	536.8	1025.17	385.87	257.47	596.68	609.9
1552344_s_at	268.41	168.42	268.38	383.81	298.42	328.16	355.23	309.4	284.34	329.64	308.93	341.03	305.89	284.07	176.28	297.9	420.87	378.88	359.57
1552347_at	1072.22	1263.72	1022.83	923.68	1043.2	1015.66	732.68	835.41	1005.69	834.18	678.97	797.54	853.84	2764.33	874.22	1276.22	1253.77	1555.14	1521.97
1552348_at	19.2	90.3	17.55	49.93	14.95	13.63	12.35	19	21.89	29.34	20.23	20.61	120.64	188.69	83.03	32.95	198.49	79.06	234.42
1552349_a_at	88.24	138.67	14.43	5.36	11.12	39.67	33.13	69.14	132.96	10.6	6.32	69.11	40.81	18.58	62.41	43.46	41.15	109.76	9.05
1552354_at	8.5	19.42	9.22	11.78	5.21	7.34	13.76	6.29	22.71	20.18	7.02	13.47	16.33	16.48	10.15	9.82	29.37	19	17.47
1552355_s_at	49.84	14.81	14.14	33.72	7.07	14.66	59.8	6.62	20.97	71.68	34.9	13.3	27.22	118.47	20.42	8.53	12.35	72.9	27.27
1552359_at	16.73	11.72	12.69	38.92	42.69	44.91	47.92	6.82	96.64	40.03	75.83	49.89	86.95	70.5	61.12	85.37	127.3	46.87	58.79
1552360_a_at	283.97	300.74	306.79	352.46	253.71	300.75	203.82	304.65	257.06	277.75	277.13	325.23	258.16	56.8	61	190.66	165.56	148.45	120.58
1552362_a_at	374.81	279.08	288.18	703.15	661.56	462.77	226.62	428.41	454.16	312.33	276.75	296.61	310.58	428.68	672.86	321.73	201.06	390.7	542.71
1552364_s_at	131.31	90.49	94.34	166.85	128.59	99.45	130.54	152.91	88.88	112.67	151.68	115.66	130.71	168.68	373.37	202.07	196.14	231.51	268.7
1552365_at	156.76	262.27	174.05	114.84	156.24	225.74	1436.11	246.79	281.56	1099.75	573.65	765.54	642.08	233.95	399.75	350.17	478.95	313.44	381.59
1552367_a_at	11.5	53.78	7.73	71.99	16.4	7.92	388	63.41	120.17	211.37	154.36	187.73	146.04	55.84	85.64	118.88	219.66	115.37	69.49
1552368_at	22.47	88.83	46.33	50.72	8.15	28.31	8.97	38.91	12.61	7.34	47.31	61.69	94.49	52.41	53.36	62.96	2.7	25.44	42.08
1552370_at	182.79	140.46	138.19	114.48	170.66	194.02	397.35	194.15	167.22	170.75	170.36	313.27	147.48	217.79	268.75	104	116.55	193.43	194.54
1552372_at	0.51	11.09	33.39	2.24	1.78	4.19	1.07	0.75	23.66	2.8	18.49	1.98	32.03	27.02	32.13	1.33	1.69	1.18	1.78
1552373_s_at	14.34	6.76	17.93	1.41	33.09	2.86	40.4	44.96	101.19	21.26	7.46	16.57	3.07	40.25	11.6	8.66	6.25	41.72	43.76
1552375_at	129.15	251.89	131.2	173.25	109.07	188.68	180.32	225.32	142.37	180.6	101.75	205.93	151.57	73.96	347.84	280.37	332.89	181.02	175.01
1552377_s_at	354.78	368.05	348.83	265.18	243.41	279.65	327.31	342.25	352.61	313.94	340.87	385.03	283.23	333.79	301.74	338.87	720.84	165.02	266.16
1552378_s_at	125.74	119.67	87.85	461.58	250.16	180.34	107.71	196.12	91.22	152.48	117.41	99.29	235.19	64.19	948.63	200.76	47.09	399.34	363.16
1552379_at	2.73	1.37	19.67	3.54	24.6	2.11	1.51	55.78	30.27	13.39	17.58	1.51	1.72	1.41	10.35	27.06	1.78	1.3	22.3
1552381_at	59.44	9.51	67.67	70.94	94.32	37.41	13.76	105.82	85.83	33.83	79.81	101.94	76.63	41.91	113.16	75.68	99.46	116.64	120.12
1552383_at	196.87	128.15	198.93	116.14	87.16	104.96	262.59	162.49	151.53	159.72	172.89	132.35	164.27	138.56	192.24	155.22	109.15	159.99	157.57
1552384_a_at	133.19	101.94	5.42	18.8	60.42	72.14	77.66	162.29	22.56	83.62	91.12	94.39	101.96	12.79	18.33	30.03	178.04	143.5	77.59
1552386_at	24.93	103.84	215.37	51.57	107.18	93.02	139.38	127.31	122.32	126.39	97.3	87.4	70.54	2.7	33.17	73.16	5.98	47.86	79.62
1552388_at	32.58	29.26	99.69	14.13	29.59	20.43	33.47	26.14	26.37	27.94	16.79	10.73	8.67	26.62	54.64	119.9	55.33	24.5	26.54
1552389_at	83.19	89.03	115.77	67.18	52.82	103.3	54.14	37.02	70.46	18.05	31.58	60.89	53.52	112.34	84.06	120.29	100.07	100.35	95.17
1552390_a_at	172.1	235.77	155.58	188.98	191.44	209.84	166.13	141.2	42.11	70.15	98.03	88.06	118.56	244.48	342.3	450.41	600.78	303.66	360.81
1552391_at	58.73	8.9	80	34.71	28.89	73.26	48.57	82.13	120.88	21.4	46.51	53.76	6.43	36.17	126.42	50.85	85.36	96.97	28.66
1552393_at	10.09	5.43	15.16	3.84	16.63	18.39	16.32	32.17	3.25	12.01	23.32	3.66	35.96	30	2.4	2.75	9.67	4.88	2.19
1552394_a_at	3.06	9.65	1.58	1.42	6.78	2.63	2.49	22.16	10.96	40.23	6.62	27.01	6.94	20.66	4.31	5.6	5.86	2.68	3.48
1552395_at	25.28	40.03	104.46	49.11	82.97	42.31	29.79	10.73	80.75	64.46	62.44	70.72	53.16	13.81	13.33	25.8	33.33	28.23	40.9
1552396_at	31.89	46.58	31.33	27.93	12.29	41.23	21.59	45.03	19.79	43.33	10.45	6.41	10.21	69.34	14.9	13.49	50.47	76.33	20.72
1552398_a_at	57.63	3.52	135.97	2.42	10.01	75.16	44.78	77.3	124.94	92.59	162.92	144.57	34.63	94.5	43.12	19.58	30.23	19.47	7.42
1552399_a_at	46.76	173.18	92.34	149.13	86.18	76.94	146.61	104.48	119.24	177.14	70.52	120.52	140.7	129.27	266.95	87.56	100.88	120.56	184.17
1552400_a_at	210.42	181.39	81.07	77.82	126.47	76.09	99.77	102.33	90.02	161.67	86.95	75.34	91.07	258.43	47.14	282.43	532.61	262.84	275.48
1552401_a_at	4.46	124.58	100.09	5.44	40.74	3.65	74.25	60.75	76.48	9.58	9.03	7.03	93.78	49.15	44.04	87.48	86.08	9.23	9.02
1552402_at	8.6	54.84	32.14	51.43	6.04	13.52	37.54	17.87	15.54	11.53	5	4.53	8.59	6.39	56.32	28.33	20.67	21.35	71.96
1552405_at	22.24	27.68	6.69	13.85	31.08	10.03	9.81	60.18	88.12	79.81	20.65	62.45	59.35	86.24	16.21	5.81	20.97	14.82	14.95
1552408_at	49.64	11.18	61.3	35.98	51.92	51.17	6.62	7.38	30.94	47.28	33.02	49.5	68.83	16.51	63.65	33.12	175.08	34.08	84.03
1552409_a_at	34.85	22.1	16.35	15.89	29.38	21.1	21.21	65.24	42.02	35.95	74.76	8.11	61.89	18.08	82.87	9.32	30.94	30.15	29.32
1552410_at	113.17	134.53	123.75	76.32	64.11	71.24	195.28	113.66	134.09	180.98	31.63	128.57	145.55	107.63	67.02	71.84	67.45	59.97	51.43
1552411_at	184.22	174.22	26.7	169.97	85.34	125.94	190.62	264.62	200.26	225.82	161.89	26.65	104.33	219.59	82.16	207.4	21	225.44	232.37
1552412_a_at	4.03	48	27.88	14.34	4.86	10.9	13.69	16.73	6.47	10.04	63.6	42.91	41.63	40.87	10.75	28.94	17.94	4.62	52.28
1552414_at	102.97	79.42	52.76	103.75	16.68	43.84	35.4	103.48	151.29	121.84	42.76	100.83	97.73	113.41	187.41	161.35	131.9	71.35	56.19
1552415_a_at	11.87	52.01	26.92	19.08	89.28	98.32	19.56	81.91	112.34	82.98	107.92	13.92	64.49	147.87	23.94	81.01	130.5	39.28	8.07
1552417_a_at	238.69	180.94	275.24	247.39	316.77	279.81	284.3	237.82	214.35	251.99	298.65	361.45	342.69	450.63	340.29	480.41	334.03	370.03	384.71
1552418_at	4.8	8.33	13.59	4.92	61.36	12.79	71.51	7.93	8.91	20.78	19.32	52.41	9.14	20.04	5.08	13.74	16.97	37.27	16.63
1552419_s_at	180.54	316.7	239.2	207.73	174.75	267.21	198.16	243.17	328.26	270.41	232.17	175.74	220.73	371.46	346.14	238.24	246.61	420.61	337.57
1552421_a_at	63.44	28.73	3.72	68.37	47.83	14.52	9.03	39.8	67.52	86.97	19.5	60.4	97.72	15.47	21.64	42.25	12.08	22.85	57.47
1552422_at	115.36	210.79	67.01	17.37	76.9	36.17	26.86	17.86	36.93	27.62	16.76	90.64	26.56	204.45	25.77	26.33	20.67	29.3	35.49
1552423_at	406.26	260.36	206.22	337.92	194.79	279.9	247.7	425.76	463.68	450.52	376.16	320.59	404.64	302.7	189.73	298.16	201.38	279.07	213.27
1552424_at	7.61	38.03	11.1	3.14	32.58	4.85	4.64	6.31	14.59	6.43	4.96	5.4	3.4	5.15	3.7	5.41	6.78	4.23	20.96
1552425_a_at	126.18	111.41	150.41	63.05	52.5	147.83	84.24	131.34	177.07	134.26	84.51	109.09	99.81	45.79	120.81	83.47	92.13	39.35	74.77
1552426_a_at	2356.95	2126.91	2921.4	2566.3	2676.93	2518.53	2919.95	2740.19	2791.85	3025.99	2706.76	2894.49	2592.95	3147.93	2377.84	2420.78	2125.85	2449.16	2651.43
1552427_at	55.46	72.46	74.02	143.17	119.01	71.72	154.14	95.29	209.9	177.56	164.68	100.83	64.07	68.31	129.2	22.88	24.77	66.01	39.46
1552430_at	48.64	122.51	61.41	6.17	60.45	14.66	78.14	6.98	61.46	95.09	69.26	58.04	61.31	37.41	296.41	42.86	50.09	91.66	82.99
1552432_at	17.82	36.44	6.32	15.21	10.24	12.2	18.67	12.62	16.18	15	18.83	13.08	12.85	52.71	10.6	11.83	13.11	13.93	12.23
1552436_a_at	5.81	33.56	17.34	116.8	4.44	4.57	10.43	23.74	15.39	5.84	9.34	33.11	16.12	28.22	6.42	6.65	6.02	10.03	4.19
1552438_a_at	38.11	5.52	37.22	8.51	46.69	92.68	30.09	81.86	258.85	97.62	48.03	76.74	51.74	6.69	16.54	91.63	84.59	105.7	14.1
1552439_s_at	2.65	51.09	29.78	22.97	11.16	8.98	7.3	5.42	42.39	14.82	4.69	7.91	5.04	119.28	3.97	3.76	8.23	93.53	8.53
1552440_at	37.05	5.55	5.49	13.29	9.42	16.86	42.71	50.35	11.74	65.8	5.39	61.78	31.1	14.56	5.5	108.44	84.06	25.21	53.72
1552445_a_at	15.75	15.96	24.68	16.43	11.07	28.54	8.83	61.84	17.05	3.29	12.45	7.81	77.45	76.72	22.06	41.11	63.65	82.42	32.77
1552448_a_at	14.55	6.42	5.14	5.79	4.25	5.6	3.13	12.84	65.48	4.28	10.2	7.43	5.08	5.11	5.33	6.45	12.76	4.61	10.28
1552449_a_at	7.23	5.64	10.19	3.21	3.5	7.06	3.52	3.91	4.97	5.07	2.65	7.04	2.84	31.6	5.97	4.6	5.88	3.77	5.14
1552450_a_at	52.17	111.21	93.36	34.78	32.82	18.37	45.27	67.7	19.47	37.28	89.5	90.6	88.6	36.68	60.16	99.26	72.3	13.99	44.55
1552452_at	6.48	8.35	6.39	18.76	16.79	3.58	10.46	4.23	15.47	8.31	3.66	9.06	5.58	18.05	4.62	8.79	5.52	6.89	7.68
1552453_a_at	3.71	9.89	7.18	13.16	8.09	14.56	10.32	4.1	5.67	13.99	6.1	6.94	4.57	8.15	11.44	6.15	7.75	17.97	4.02
1552455_at	810.19	1093.55	443.12	942.1	795.17	948.89	945.19	1090.46	1015.19	671.4	1013.31	986.56	1006.66	425.7	298.6	645.8	916.56	410.3	603.63
1552456_a_at	6.86	9.35	6.49	6.01	9.15	15.54	11.34	13.39	25.32	23.48	12.14	13.72	7.56	34.3	8.33	13.21	23.66	9.45	7.13
1552457_a_at	99.22	170.09	54.66	431.55	254.59	242.16	71.28	9.37	109.62	14.98	5.7	51.28	38.42	11.77	3.82	12.21	27.7	4.86	64.98
1552458_at	21.58	40.42	30.27	26.88	3.99	35.28	48.61	45.11	7.21	4.49	26.62	1.86	54.46	36.77	45.09	46.36	78.66	42.2	3.79
1552459_a_at	6.11	25.41	3.08	16.88	4.42	7.39	9.17	5.52	17.08	37.37	14.88	6.99	10.43	99.4	7.48	12.98	17.63	53.73	8.01
1552461_at	72.45	51.94	44.32	34.04	33.07	17.7	8.08	56.15	66.44	93.8	23.74	36.44	83.88	99.28	11.55	73.67	77.79	73.65	44.04
1552463_at	2454.48	4369.41	685.2	3677.62	2800.63	2793.47	90.71	567.12	189.62	75.51	154.08	141.81	194.61	125.87	56.67	10903.56	15125.79	5615.89	5259.57
1552466_x_at	65.19	153.2	58.19	309.23	116.93	123.41	26.25	24.31	88.33	51.36	59.34	43.43	1.7	93.8	22.56	96.78	58.16	32.8	56.01
1552467_at	95.05	123.53	24.91	84.49	95.98	74.26	110.7	98.36	105.26	72.89	73.47	49.93	105.3	130.45	72.42	199.74	227.99	94.53	178.82
1552468_a_at	11.68	91.47	70.31	61.56	60.86	46.78	30.61	13.34	38.2	33.92	51.3	178.6	12.38	173.14	34.82	15.4	32.91	133.38	187.53
1552470_a_at	76.05	46.5	60.52	226.84	155.27	159.59	43.79	3.83	70.81	79.89	71.85	51.67	66.17	5.76	128.16	147.91	87.65	108.37	105.43
1552472_a_at	298.68	384.49	405.26	439.37	247.05	320.23	370.76	335.14	291	406.51	338.49	342.48	307.63	364.79	743.09	471.33	335.58	398.11	456.99
1552473_at	305.74	545.21	417.68	140.93	63.07	155.4	230.74	266.21	130.62	603.19	334.08	222.99	82.47	59.81	99.56	342.5	931.81	416.94	198.97
1552474_a_at	572.36	893.13	640.04	403.77	538.83	527.71	531.93	388.07	371.88	691.82	352.94	465.28	461.92	335.96	798.8	397.27	669.04	712.75	615.76
1552476_s_at	207.22	102.21	122.82	21.91	219.28	97.35	93.22	107.11	172.57	98.76	175.34	166.47	59.5	134.59	146.41	50.39	16.56	51.54	16.08
1552477_a_at	760.19	843.47	497.96	1763.42	1020.57	1031.39	721.24	998.73	816.55	1037.65	1036.68	902.74	971.48	976.67	457.56	1432.31	1489.54	1167.79	1040.62
1552478_a_at	277.98	155.4	99.17	707.99	320.86	369.65	278.76	271.35	177.49	337.79	399.52	271.89	328.72	143.71	96.22	212.6	195.08	147.04	124.27
1552480_s_at	19.02	56.7	53.88	4.79	16.36	14.65	2.6	2.64	4.55	6.91	1.1	4.63	9.25	49.86	3.03	2.74	33.03	12.2	41.7
1552481_s_at	134.78	169.98	101.69	148.83	102.66	81.59	96.22	96.79	165.36	96.11	188.13	104.31	166.96	108.76	97.18	64.1	148.36	88.68	77.7
1552482_at	197.25	338.37	248.95	215.77	164.32	196.28	401.89	530.25	298.42	179.75	209.86	310.33	216.43	579.38	268.56	482.46	399.41	264.68	266.83
1552484_at	20.11	33.85	17.63	47.55	16.86	62.86	31.65	127.47	44.75	29.05	44.06	26	33.62	22.47	23.34	58.52	44.99	39.01	38.71
1552485_at	197.43	86.66	123.74	146.59	157.77	141.27	200.44	143.57	22.64	202.81	152.77	207.54	230.74	192.51	64.55	263.73	533.98	230.41	148.7
1552486_s_at	107.79	122.16	150.67	164.5	126.9	119.19	195.92	248.46	125.99	77.99	201.77	183.31	164.44	96.79	64.76	182.84	465.94	136.74	161.47
1552487_a_at	1.25	15.58	39.97	27.29	1.58	54.54	7.9	9.88	5.9	6.11	24.54	6.13	16.37	2.41	54.56	35.67	53.99	14.18	29.38
1552489_s_at	6.66	87.68	13.33	17.71	21.56	5.32	42.68	41.07	25	96.41	5.16	7.32	6.77	5.34	65.82	2.84	3.18	7.83	36.65
1552490_at	52.98	70.3	47.93	79.16	59.33	88.77	110.11	85.4	69.65	163.8	63.17	78.33	40.05	98.99	65.5	57.39	33.46	66.61	55.24
1552491_at	45.09	9.55	49.9	77.5	61.2	20.02	32.78	17.49	130.06	100.11	84.39	33.3	39.25	55.07	55.84	17.86	22.6	11.33	75.19
1552493_s_at	8.04	9.77	9.67	13.1	12.08	5.41	11.19	12.06	156.68	12.18	24.08	7.16	15.09	24.39	17.43	8.43	18.85	57.93	12.08
1552494_at	34.17	23.68	11.36	24.88	77.34	7.03	32.85	15.7	50.66	17.67	32.53	11.3	21.86	140.13	22.4	29.59	6.27	22	29.9
1552496_a_at	263.47	276.89	156.4	176.08	191.84	243.22	272.58	198.1	251.82	307.46	302.89	361.55	372.17	74.87	303.91	384.93	496.07	211.64	312.64
1552497_a_at	84.91	67.11	228.4	164.53	113.46	68.16	159.5	136.97	299.55	382.68	149.81	180.43	129.92	185.05	194.64	310.56	96.84	109.06	49.04
1552498_at	74.54	122.5	147.86	123.46	91.13	123.69	95.32	82.32	235.37	209.98	71.64	116.08	70.21	48.41	36.24	37.08	99.37	145.01	171.46
1552499_a_at	29.23	56.26	85.14	40.69	35.9	81.18	32.29	57.94	75.7	44.82	32.97	49.63	78.88	29.87	84.9	60.51	74.87	37	58.6
1552501_a_at	24.73	10.38	20.24	7.77	8.89	8.97	55.57	21.12	14.38	41.95	29.61	44.9	112.56	8.42	36.82	28.74	37.19	38.99	18.97
1552502_s_at	146.26	186.63	192.05	269.35	136.52	109.78	44.78	124.77	51.31	102.5	6.53	89.46	93.52	126.4	184.34	99.91	154.54	60.24	48.52
1552503_at	85.79	8.34	17.27	23.52	14.16	68.76	42.49	41.17	167.62	173.52	25.94	25.76	97.31	44.08	127.81	14.69	79.01	151.35	105.52
1552504_a_at	146.5	37.1	27.92	135.69	7.16	96.86	37.37	202.98	260.64	17.59	23.96	193.74	8.7	283.53	95.5	255.78	324.95	268.83	171.91
1552506_at	28.48	9.49	38.19	48.88	17.76	4.33	55.86	4.36	22.3	107.13	68.09	20.02	65.25	54.89	60.11	59.6	25.11	103.06	45.17
1552507_at	107.54	10.92	46.29	17.38	18.12	106.4	42.98	29.26	25.19	20.86	86.66	68.16	130.83	32.41	24.57	527.88	115.42	151.19	35.37
1552508_at	103.65	25.28	39.9	47.83	82.18	72.11	9.7	207.86	24.16	123.93	49.06	56.9	82.08	41.94	113.08	314.48	31.49	184.19	124.95
1552509_a_at	138.88	84.86	66.62	75.45	142.44	50.67	76.82	29.2	163.42	88.74	88.28	90.05	44.74	79.21	55.21	132.54	154.96	130.73	53.75
1552510_at	322.63	434.58	286.16	295.46	420.62	378.13	458.79	370.84	265.68	258.01	373.18	224.5	434.3	494.75	383.95	197.45	294.77	369.78	367.56
1552511_a_at	389.29	276.37	496.3	391.79	430.65	445.91	169.1	100.1	137.77	228.58	293.79	238.99	115.12	59.09	8.96	4.64	5.9	4.01	4.54
1552514_at	11.71	71.38	56.4	76.3	10.04	107.85	9.19	44.25	16.12	168.31	97.3	56.01	115.26	61.34	127.45	138.96	11.37	184.52	93.3
1552515_at	45.54	10.33	34.69	50.45	37.95	12.09	46.15	68.28	104.92	116.02	66.36	55.96	109.46	73.77	101.96	29.75	119.73	64.22	159.93
1552516_a_at	364.64	370.05	331.43	503.03	400.43	353.13	356.33	320.67	218.16	335.02	370.4	324.26	253.9	377.22	202.62	187.93	259.18	286.98	192.62
1552518_s_at	95.88	23.4	14.46	21.02	67.58	76.15	14.18	41.2	110.85	108.24	73.77	93.95	58	27.91	341.6	84.51	62.84	176.52	251.51
1552519_at	126.25	70.75	229.56	88.91	90.81	74.68	113.62	139.11	127.67	186.93	99.32	115.84	51.33	107.84	158.79	154.09	218.12	142.72	133.08
1552520_at	8.5	90.17	48.58	92.56	68.45	54.99	60.55	81.15	75.2	64	42.47	41.81	142.62	35.38	146.63	122.45	83.15	69.33	121.72
1552521_a_at	11.86	30.26	60.5	25.08	21.78	5	48.59	2.76	53.67	18.98	89.95	52.01	40.8	36.63	111.59	5.86	27.71	71.09	8.89
1552522_at	75.59	67.12	36.8	24	39.98	64.06	82.27	37.94	61.48	104.14	15.89	55.54	52.72	164.14	57.88	73.27	107.74	6.29	122.5
1552523_a_at	63.87	48.57	54.74	80.55	11.57	106.03	50.14	86.28	14.63	59.88	41.86	84.63	39.12	65.53	9.61	67.47	76.39	4.84	80.24
1552524_at	21	25.22	25.21	18.15	20.85	20.59	11.71	12.33	24.18	28.48	23.04	21.26	11.83	26.75	39.57	25.72	24.62	20.7	22.16
1552526_at	5.83	27.89	9.34	37.3	7.06	62.07	6.63	10.61	12.27	14.1	8.34	8.13	19.25	69.84	5.95	29.56	14.84	5.16	5.03
1552528_at	21.63	18.4	40.34	26.28	12.62	11.17	31.34	68.74	102.61	42.84	61.61	14.26	26.48	35.46	22.85	12.57	39.62	22.02	26.38
1552531_a_at	70.12	110.59	10.52	13.63	39.52	21.07	12.77	18.22	5.07	4.47	10.02	36.16	30.03	633.13	523.44	172.65	47.57	320.09	388.77
1552532_a_at	75.06	242.54	155.04	66.77	103.67	135.7	18.33	15.22	24.69	82.35	15.48	47.99	8.3	115.98	59.94	4.66	20.94	97.35	12.71
1552535_at	6.67	16.96	13.27	20.05	11.76	52.97	13.04	117.3	30.41	124.18	29.29	14.32	141.92	103.54	11.65	18.01	14.66	114.09	36.33
1552536_at	316.07	404.42	267.82	258.22	334.26	276.45	330.56	181.13	327.87	314.79	196.34	227.93	210.41	542.87	469.42	481.24	505.3	275.98	328.97
1552538_a_at	69.42	55.3	52.15	6.63	5.61	3.35	4.89	4.09	82.77	22.08	10.72	12	13.36	26.54	5.51	10.31	11.77	6.39	13.7
1552540_s_at	132.24	73.01	50.6	116.79	113.22	148.92	138.56	92.64	157.66	57.99	108.53	118.15	109.96	149.49	229.42	169.96	281.07	213.1	191.02
1552541_at	66.57	169.87	206.16	129.44	116.96	168.14	110.99	96.81	221.83	145.27	136.99	177.31	172.85	128.37	97.51	262.02	325.57	30.41	109.96
1552542_s_at	33.7	117.94	112.47	62.17	70.04	46.35	70.08	49.11	10.37	50.61	57.97	82.92	98.28	176.28	85.91	129.69	90.81	118.71	48.14
1552543_a_at	57.82	140.63	59.22	82.44	14.98	56.28	28.83	12.8	125.45	102.02	90.35	79.43	118.33	133.68	115.21	102.91	83.28	80.34	123.62
1552544_at	77.03	71.97	27.55	21.8	25.22	56.6	56.97	145.57	210.4	105.04	127.23	113.06	63.35	112.01	61.21	47.87	21.75	85.58	74.22
1552546_a_at	57.95	62.47	71.44	35.7	47.54	75.1	72.65	44.31	58.33	68.84	66.27	44.29	32.31	159.78	90.95	51.52	134.22	97.96	65.56
1552548_at	94.03	32.07	12.77	59.84	8.06	4.44	100.08	39.63	20	24.46	73.05	55	25.33	15.05	7.34	20.94	8.31	51.28	9.09
1552549_a_at	93.36	130.32	153.88	6.66	27.51	47.42	74.23	71.64	83.64	89.71	62.08	49.08	70.05	12.32	165.6	105.93	28.76	149.21	131.98
1552552_s_at	43.88	62.64	18.92	31.66	38.17	6.31	66.88	41.81	66.64	14.4	27.73	62.8	60.47	4.42	77.47	30.32	48.28	7.14	63.11
1552553_a_at	6.74	6.86	92.43	28.73	3.24	45.61	27.89	52.65	13.73	21.69	83.37	28.55	25.4	76.54	54	48.64	59.64	70.81	46.74
1552554_a_at	5.89	44.23	9.89	4.53	5.74	15.35	24.69	9.45	33.35	124.61	93.54	3.86	70.27	125.19	65.78	37.86	64.17	10.73	11.63
1552555_at	64.26	124.39	105.13	72.1	127.21	94.62	46.56	31.49	61.91	149.43	79.45	83.98	148.9	16.06	52.55	150.97	210.17	69.28	103.27
1552557_a_at	97.43	178.19	42.87	67.11	81.8	97.14	92.91	104.62	97.32	85.9	100.52	149.61	108.73	176.26	243.76	134.19	45.69	97.8	173.17
1552558_a_at	96.23	141	259.76	266.98	77.04	172.09	211.79	187.89	347.66	212.83	202.89	245.87	267.51	92.58	269.21	175.3	188.75	253.52	274.09
1552559_a_at	25.19	30.18	14.78	9.19	15.19	4.96	22.65	14.62	30.03	17.94	11.09	25.43	15.03	21.92	13.01	24.12	25.6	9.94	13.13
1552562_at	103.86	105.7	124.76	128.7	107.76	105.05	115.65	70.39	131.7	103.33	150.64	108.94	150.58	223.16	111.65	177.85	197.82	162.05	69.08
1552563_a_at	286.82	665.63	364.87	299.73	262.63	312.19	486.14	342.55	477.77	449.32	368.34	385.83	286.05	558.33	367.72	1080.2	737.55	678.51	516.43
1552564_at	14.44	66.87	102.82	86.19	66.38	87.77	64.31	13.11	22.14	17.63	8.71	26.84	14.57	73.9	60.04	31.54	82.83	6.87	35.55
1552566_at	2.43	8.13	2.66	14.92	3.57	3.01	5.23	3.9	6.04	4.4	5.1	4.21	4.51	9.02	2.44	9.13	5.26	5.92	6.49
1552568_at	3.32	6.93	86.81	29.24	3.57	3.34	3.49	3.23	6.62	15.47	4.01	4.13	25.08	41	3.46	3.83	4.9	4.97	8.03
1552569_a_at	28.45	88.06	12.08	12.42	4.93	15.73	49.39	11.72	123.87	118.89	12.07	5.7	16.91	42.6	19.95	52.5	59.53	22.48	76.56
1552570_at	114.13	157.19	46.26	92.67	58.82	51.97	104.5	130.3	121.88	123.89	142.59	90.21	112.41	91.06	178.11	59.9	91.09	108.06	146.99
1552572_a_at	48.81	69.01	145.39	189.73	129.52	88.37	127.8	150.43	123.97	129.73	158.04	164.97	128.49	136.22	144.59	278.45	212.91	80.93	119.15
1552573_s_at	72.69	127.37	158.74	299.02	235.34	186.3	277.81	228.87	192.03	53.17	199.03	250.95	168.82	182.2	183.69	416.73	466.52	255.05	281.78
1552575_a_at	30.5	93	10.36	3.66	68.12	10.02	77.59	97.98	96.94	90.17	52.36	38.77	81.49	10.71	136.48	135.27	105.63	10.96	71.21
1552576_at	96.79	188.57	55.24	66.37	95.84	79.15	97.36	70.11	235.22	161.23	127.99	156.82	98.1	303.31	227.85	252.88	170.83	162.32	166.39
1552578_a_at	4.26	44.21	1.56	27.26	15.12	38.99	7.64	28.67	69.91	12.52	32.22	23.08	5.5	27.7	22.32	3.64	144.43	75.3	62.58
1552579_a_at	6.9	46.98	3.38	29.71	3.92	12.46	7.06	4.16	9.01	85.63	53.58	9.98	11.15	178.76	68.79	232.42	122.71	96.95	85.17
1552580_at	10.49	7.33	7.32	3.83	5.13	4.36	5.76	4.61	13.21	11.38	5.28	11.04	4.97	13.63	6.21	7.59	8.25	5.26	7.84
1552582_at	3.16	46.73	45.55	5.5	24.92	4.29	22.82	85.99	19.86	77.64	75.98	30.81	14.67	61.14	32.07	54.51	44.95	9.84	55.73
1552583_s_at	12.52	15.37	57.93	9.55	77.72	91.35	30.99	53.82	113.3	16.63	54.23	32.23	33.34	6.03	56.66	54.68	116.92	71.37	12.72
1552584_at	80.52	90.15	118.3	30.63	145.56	112.48	93.8	106.09	55.15	221.34	173.53	108.48	54.81	70.67	60.2	54.75	64.45	92.22	76.19
1552585_s_at	9.85	126.08	90.16	22.76	61.36	78.7	83.83	93.28	103.58	65.9	57.09	22.06	30.3	14.41	43.95	119.84	39.1	43.9	49.82
1552586_at	51.05	38.86	92.32	158.24	59.22	60.76	88.31	109.82	188.5	134.39	71.98	78.54	126.63	251.16	138.04	58.11	124.61	85.21	98.94
1552587_at	45.57	162.25	2.73	42.89	56.7	32.43	26.19	88	40.73	75.89	63.7	50.85	24.85	122.94	66.8	73.38	69.88	58.79	5.56
1552588_a_at	3.3	10.53	4.51	6.41	19.56	6.15	2.86	5.28	20.51	10.53	64.45	52.91	2.05	61.85	8.76	27.15	6.34	5.45	39.39
1552590_a_at	3.44	13.92	30.73	21.59	3.66	11.73	40.51	35.48	63.26	69.09	48.71	3.82	9.93	59.8	17.44	4.18	61.53	24	29.7
1552592_at	84.78	10.69	41.48	52.8	56.8	6.27	70.32	3.32	4.27	49.1	64.59	4.72	5.96	6.02	13.63	4.4	140.98	19.12	54.45
1552594_at	23.96	105.46	11.05	5.39	17.05	9.47	15.12	18.26	114.06	55.88	8.68	8.16	9.04	35.67	13.32	14.97	22.42	7.77	34.11
1552596_at	24.22	53.07	18.42	30.18	9.22	61.83	67.19	37.64	50.38	29.11	24.57	17.58	15.35	105.39	82.95	13.33	22.25	29.29	41.98
1552598_at	46.9	27.33	27.36	15.02	70.84	19.88	7.28	27.16	91.06	29.04	43.84	7.89	21.29	42.02	24.96	15.03	19.85	29.13	126.01
1552599_at	45.54	51.58	120.97	50.3	60.62	8.18	32.8	55.7	77.49	53.75	31.59	8.48	116.18	15.48	57.62	90.04	33.51	107.72	13.93
1552602_at	217.51	58.58	90.34	129.14	91.64	95.94	33.53	142.38	191.55	119.5	316	192.46	189.77	348.62	110.8	145.98	167.38	86.77	145.77
1552604_at	78.02	124.61	69.48	57.84	23.04	44.18	61.04	51.43	131.6	47.46	78.15	118.57	58.89	91.72	72.13	83.66	169.47	39.82	15.67
1552605_s_at	3.8	16.2	60.81	39.41	72.44	65.46	54.91	25.11	5.06	8.44	18.7	5.16	37.13	18.89	31.36	52.81	11.26	45.81	4.3
1552607_at	100.56	98.01	103.01	79.01	89.98	111.79	145.45	97.44	85.38	167.09	140.54	92.06	113.72	124.78	44.18	111.75	140.79	152.72	86.5
1552608_at	10.64	16.07	12.67	12.33	11.34	8.51	10.74	4.92	13.29	16.23	13.37	12.7	11.81	14.7	13.81	65.14	94.75	12.15	24.59
1552609_s_at	37.6	96.68	55.32	10.66	46.24	14.52	3.65	3.23	134.07	35.85	63.93	35.67	33.82	14.34	75.94	28.56	38.41	62.18	25.69
1552610_a_at	1390.67	840.26	1499.33	1397.58	1160.9	1174.14	984.93	1220.46	343.13	1006.83	947.69	996.71	1077.14	775.52	349.26	1240.15	774.06	804.97	881.24
1552611_a_at	438.44	442.35	500.3	325.96	306.92	391.99	300.28	279.9	446.92	482.89	293.62	303.74	317.22	416.49	287.53	927.82	702.31	442.96	439.01
1552612_at	392.01	469.08	386.35	343.17	406.48	400.29	472.65	357.13	483.08	643.21	488.62	424.22	505.49	120.72	428.22	355.43	302.23	310.42	357.57
1552613_s_at	575.83	348.8	346.96	276.29	326.17	313.32	318.25	208.35	380.65	527.61	462.57	377.65	475.39	94.89	358.49	75.46	115.68	183.14	220.02
1552615_at	427.54	546.81	279.48	351.95	464.51	427.79	383.78	371.79	540.91	568.03	499.57	355.53	500.71	353.24	436.83	459.75	1065.69	457.26	526.25
1552616_a_at	33.31	9.33	122.98	117.02	113.58	88.79	86.18	120.32	92.64	168.15	66.42	117.71	113.47	107.81	90.29	89.84	306.72	114.72	128.73
1552617_a_at	791.29	949.43	905.46	1008.97	920.56	882.44	699.55	714.23	576.17	695.36	722.78	790.93	786.49	1399.59	1033.97	663.42	789.15	1010.53	1030.01
1552618_at	350.84	285.95	350.67	367.05	359.43	303.61	366.86	335.47	289.48	292.15	332.31	334.73	422.69	647.54	495.98	288.36	261.99	533.57	523.12
1552619_a_at	94.78	77.95	132.61	53.22	102.6	109.4	168.94	81.43	149.3	131.15	110	93.96	108.87	1142.91	578.15	108.86	156.07	565.86	510.15
1552620_at	200.58	189.49	283.25	177.06	193.64	230.62	274.35	359.38	625.51	377.73	350.55	339.37	347.29	377.28	304.25	438.91	409.98	359.54	359.93
1552621_at	2306.43	3999.06	1356.06	1998.56	2092.22	2260.63	3015.97	958.29	1318.05	2617.24	1955.98	1775.31	1887.1	5807.37	3710.65	1800.16	1992.52	3714.43	3432.3
1552622_s_at	1170.29	2198.2	754.91	1172.34	1037.96	1167.32	1761.35	710.76	678.56	1516.43	1226.96	1064.76	1058.89	2846.79	2550.4	972.24	1168.22	2402.06	1981.98
1552623_at	140.15	89.39	89.52	144.25	85.24	154.61	35.74	73.21	151.92	112.59	165.17	103.13	106.34	7.41	42.33	50.82	17.42	161.24	24.98
1552625_a_at	461.15	543.1	410.44	831.94	561.81	555.74	569.45	503.04	346.76	524.22	790.95	495.72	534.77	737.57	461	405.57	355.01	439.28	473.8
1552626_a_at	9.63	60.64	123.56	51.35	60.47	92.4	96.38	79.48	142.47	45.47	125.55	70.18	113.44	141.67	199.65	196.42	108.88	105.92	130.01
1552627_a_at	279.36	160.84	390.28	423.51	377.36	380.45	362.44	456.46	235.01	415.7	332.43	344.93	374.14	390.82	375.45	315.44	286.08	283.3	285.19
1552628_a_at	1701.05	1960.87	2101.47	1130.41	1435.42	1593.35	1539.81	1233.26	1588.15	1270.77	1644.6	1448.85	1346.16	1437.76	980.76	1591.23	1463.95	1044.43	1009.29
1552629_a_at	10.32	16.4	23.02	62.8	5.66	14.43	40.35	10.54	18.13	6.77	13.01	5.84	3.88	11.42	7.03	5.93	7.75	39.33	16.98
1552630_a_at	12.89	25.13	30.33	62.71	13.27	15.72	31.91	57.45	37.93	40.89	30.63	69.97	17.41	21.26	18.52	88.28	38.89	133.3	22.91
1552631_a_at	98.02	180.83	177.77	130.94	101.7	79.23	129.91	112.99	97.69	97.85	162.92	138.9	143.17	146.46	116.16	129.27	192.27	220.55	122.9
1552632_a_at	52.14	93.08	110.09	132.52	150.81	101.04	71.61	111.73	285.64	183.86	169.57	135.12	109.7	184.35	197.23	115.16	101.06	164.23	141.33
1552633_at	178.49	181.83	225.7	153.34	125.47	148.75	204.58	175.6	146.24	126.95	86.66	180.01	149.27	322.34	408.89	237.08	137.81	329.58	343.5
1552634_a_at	113.42	86.07	177.77	153.77	68.81	151.65	77.27	161.27	98.52	98.07	220.04	123.04	147.14	183.75	323.66	319.23	230.02	158.57	331.46
1552637_at	29.98	163.99	19.55	46.13	64.52	54.32	49.02	66.21	86.43	23.69	81.21	39.02	57.98	19.8	61.73	96.41	31.24	17.13	33.49
1552639_at	7.05	6.22	61.49	79.05	67.32	88.07	73.17	17.53	15.48	66.42	51.59	28.03	73.5	256.7	109.06	39.61	90.03	122.7	121.58
1552641_s_at	36.2	47.29	27.79	54.99	35.54	25.29	33.23	40.66	48.28	35.87	12.54	28.88	39.76	349.67	316.35	18.14	27.39	155.08	129.67
1552643_at	263.24	340.09	235.37	491.56	398.05	374.42	403.89	450.85	345.7	449.19	441.8	432.23	368.12	426.51	283.39	424.38	401.58	396.05	403.33
1552644_a_at	120.38	230.73	140.99	201.09	141	150.31	185.74	182.21	178.75	150.67	172.4	163.6	150.65	181.78	232.64	155.59	262.68	201.87	174.66
1552646_at	202.45	341.71	228.42	218.28	240.53	275.1	258.51	267.23	299.75	291.52	358.16	256.04	229.93	327.43	352.16	270.18	452.47	305.38	268.53
1552648_a_at	18.21	149.46	141.07	202.82	104.65	97.3	212.8	166.57	118.55	199.39	167.79	236.6	129.39	162.6	74.32	144.47	41.74	93.02	178.98
1552649_a_at	69.75	37	57.37	107.34	65.14	57.77	98.2	61.26	5.64	23.77	105.2	71.49	36.37	5.23	13.34	43.75	71.44	49.96	31.6
1552651_a_at	247.9	241.26	177.86	377.57	124.06	200.97	173.35	213.46	239.93	204.2	203.26	173.81	236.45	145.73	45.25	155.43	173.4	85.82	117.64
1552652_at	216.72	196.05	224.75	265.78	227.05	268.35	372.28	304.07	254.91	201.78	255.34	238.72	273.09	304.71	223.11	293.99	264.19	315.17	197.69
1552656_s_at	346.66	254.36	320.25	380.96	275.42	291.15	269.12	264.94	37.48	377.06	280.8	239.64	270.22	178.46	278.86	329.71	348.97	455.73	341.86
1552657_a_at	7.34	132.45	30.03	14.68	6.21	74.34	39.67	48.89	13.41	22.07	10.74	5.97	8.6	51.78	6.49	19.69	45.71	6.73	50.06
1552658_a_at	103.24	139.85	246.56	60.67	127.08	160.09	144.13	136.23	149.95	110.32	157.91	229.83	174.05	121.93	43.37	271.39	291.25	85.07	136.38
1552660_a_at	295.58	196.38	283.37	642.05	365.08	426.27	318.71	309.29	78.56	439.17	435.96	414.24	300.98	290.2	602.7	221.82	248.31	411.81	376.7
1552661_at	19.96	23.78	25.34	3.46	23.56	1	2.27	1.05	0.23	2.05	33.83	26.05	0.45	3.25	3.77	16.91	19.57	15.51	20.18
1552662_a_at	54.55	16.87	8.18	9.37	69.95	49.07	22.54	11.2	31.32	25.93	15.51	75.63	125.03	96.82	68.78	156.52	86.27	19.02	136.05
1552663_a_at	492.26	237.86	285.13	231.25	292.21	292.51	283.23	263.3	106.39	362.06	308.75	276.68	330.4	233.9	423.84	239.21	222.18	233.69	267.16
1552664_at	307.26	407.48	445.91	487.04	318.68	497.28	499.93	465.82	393.74	361.95	371.84	303.76	397.39	280.2	262.8	585.24	625.32	297.51	347.61
1552665_at	218.93	318.78	176.57	258.41	267.27	239.26	78.81	135.42	208.56	180.85	231.39	156.58	141.18	241.86	144.85	175.51	181.95	173.32	126.49
1552666_a_at	15.17	11.16	15.05	22.93	7.67	36.84	22.84	32.9	31.17	89.81	18.12	78.44	15.54	101.9	66.83	9.29	91.14	33.72	17.01
1552667_a_at	75.69	6.24	202.53	21.89	41.81	113.51	79.02	70.83	170.18	153.95	134.14	152.26	87.37	124.24	87.37	234.46	197.44	175.82	88.73
1552669_at	19.23	78.85	5.43	25.48	36.32	46.39	26.61	13.78	123.86	134.98	34.68	48.24	3.31	86.78	98.01	22.5	127.34	29.1	21.19
1552670_a_at	537.44	355.11	571.64	541.74	621.47	584.22	495.11	733.9	303.76	701.61	566.38	671.37	651.26	418.14	270.7	185.64	215.7	336.65	260.93
1552671_a_at	15.64	143.22	62.13	101.08	12	17.36	93.55	11.6	43.21	50.67	18.19	67.04	99.99	14.05	14.23	211.74	231.92	61.47	34.73
1552672_a_at	9.35	100.09	4.51	36.54	9.25	10.94	12.27	11.27	27.33	11.87	80.67	18.19	10.67	27.38	13.38	8.2	14.37	11.84	20.51
1552673_at	11.52	17.06	80.81	122.15	77	108.7	4.79	39.42	62.2	28.99	33.52	55.32	52.5	62.59	20.64	573.99	3207.89	704.96	736.78
1552674_at	4.77	28.21	8.43	1.3	36.48	2.29	2.31	51.84	4.9	25.21	56.27	21.47	58.4	72.94	56.76	5.4	12.33	12.16	19.43
1552675_at	25.95	95.77	2.92	22.62	52.55	6.16	24.84	30.72	10.21	42.84	4.47	30.18	16.26	79.84	2.5	4.15	33.68	3.72	1.79
1552676_at	140.78	258.03	83.75	179.06	140.06	184.65	158.27	217.8	114.93	257.82	194.89	206.48	235.44	86.57	237.77	235.66	172.13	137.36	97.32
1552677_a_at	162.67	162.48	273.28	424.05	300.16	182.4	426.7	305.91	200.1	406.4	356.61	400.45	213.19	225.93	203.08	237.3	68.89	180.65	278.45
1552678_a_at	280.92	233.85	242.87	369.53	257.63	388.71	351.29	436.36	267.92	505.01	432.22	413.61	425.79	183.43	347.64	172.01	209.61	168.61	308.19
1552680_a_at	117.29	88.53	9.63	33.85	39.96	78.17	72.45	137.44	227.73	92.49	95.24	93.52	110.83	463.34	410.7	52.61	143.67	373.21	274.5
1552682_a_at	75.09	10.22	7.24	35.35	30.17	69.32	26.85	41.39	11.49	144.53	16.58	53.63	114.11	158.12	127.12	109.48	165.98	108.82	159.1
1552684_a_at	132.73	79.15	91.5	175.49	178.1	151.67	148.2	131.1	22.04	175.96	174.61	168.21	170.17	76.88	166.83	114.42	96.34	35.98	111.48
1552685_a_at	367.43	155.92	203.72	296.84	283.04	285.76	348.4	214.63	117.73	342.85	318.87	251.52	315.46	330.24	211.16	146.03	53.85	286.04	199.12
1552686_at	18.22	99.36	14.35	127.58	65.37	106.98	17.73	173.39	32.15	57.34	149.19	56.76	75.01	170.19	80.44	68.39	29.18	13.68	39.71
1552687_a_at	81.56	157.77	50.11	54.35	46.34	11.59	38.81	66.43	54.93	81.97	53.96	51.52	103.87	19.37	18.36	14.04	21.52	28.35	8.06
1552689_at	12.22	141.97	35.44	11.84	29.28	9.85	106.78	21.53	25.89	30.29	108.73	85.64	25.73	818.18	391.28	92.7	274.67	333.66	407.18
1552690_a_at	101.88	160.12	91.18	87.46	62.38	93.99	111.75	64.09	112.06	133.52	143.04	46.69	66.56	139.83	32.44	150.58	119.29	144.74	103.82
1552691_at	26.31	46.89	64.74	44.93	33.68	13.96	77.54	63.54	75.41	37.66	30.57	80.09	25.82	212.83	36.72	157.72	2.23	157.38	142.98
1552693_at	30.22	32.76	6.2	12.35	17.14	4.69	9.95	5.84	22.07	9.02	1.94	13.06	67.32	30.05	5.86	24.89	37.71	61.49	7.35
1552694_at	83.27	36.8	102.12	9.02	70.96	32.53	52.8	56.94	40.61	80.31	46.52	36.49	41.92	60.11	178.11	23.39	24.35	140.52	96.1
1552695_a_at	226.8	107.93	256	137.25	221.52	93.55	261.52	169	175.04	275.09	128.69	205.25	205.76	493.91	413.4	234.7	170.02	427.52	393.2
1552696_at	212.17	132.2	98.64	581.78	306.29	191.75	82.32	100.64	120.78	98.88	123.88	130.68	139.87	135.92	80.53	117.96	73.2	115.38	94.84
1552698_at	145.75	111.09	173.84	108.93	60.21	95.47	161.26	80.74	150.24	205.8	61.2	120.45	21.01	425.95	175.9	57.45	249.82	193.64	170.9
1552701_a_at	305.85	176.8	582.77	214.4	344.01	338.21	336.52	288.65	311.51	285.26	295.36	346.27	328.87	161.57	86.72	400.19	252.76	53	184.15
1552703_s_at	396.59	162.63	635.63	487.65	474.32	369.31	588.6	456.82	235.4	360.98	508.8	452.45	367.35	59.49	88.75	288.21	97.57	119.29	165.43
1552705_at	113.56	169.09	137.4	66.86	117.71	126.06	58.88	152.48	127.9	88.02	98.95	35.73	87.7	58.19	84.57	80.93	45.69	99.06	49.53
1552708_a_at	69.3	13.97	36.7	56.4	62.74	46.61	23.45	65.6	90.63	8.91	8.82	6.7	34.57	58.58	38.46	4.76	7.2	50.2	22.67
1552711_a_at	601.71	626.38	571.51	567.8	636.18	569.04	389.19	396.43	426.46	319.28	525.95	361.58	466.97	343.94	239.64	246.93	371.41	284.89	230.16
1552712_a_at	27.49	107	27.35	46.73	58.14	117.18	73.39	147.9	14.95	127.62	124.61	98.84	14.5	793.14	419.6	220.04	56.77	409.27	423.47
1552713_a_at	40.92	116.85	75.25	37.27	33.27	104.82	21.48	5.93	102.51	104.32	15.73	78.43	54.33	86.19	148.98	65.75	97.08	74.38	57.18
1552714_at	23.5	13.62	30.06	37.41	2.43	2.26	70.85	5.75	100.4	16.97	29.76	50.84	40.44	6.41	119.48	4.32	63.39	47.66	50.05
1552715_a_at	17.8	114.87	5.23	70.14	54.45	5.85	52.26	89.71	56.99	66.91	55.1	70.73	3.84	120.11	103.75	34.59	46.54	66.16	27.01
1552716_at	300.1	380.61	592.66	244.64	187.81	308.07	319.55	260.53	305.52	419.37	202.85	323.28	498.59	417.69	215.5	415.37	325.28	300.67	448.01
1552717_s_at	141.91	29.66	143.13	174.54	112.84	141.67	152.62	277.59	53.01	171.09	198.04	180.46	173.65	31.38	271.33	146.03	37.86	250.95	127.33
1552718_at	200.5	154.39	136.64	130.38	108.16	109.74	154.87	166.04	150.36	199.33	162	124.05	161.05	93.8	118.76	247.85	123.77	230.97	139.01
1552719_at	193.35	377.34	66.92	146.02	183.6	198.26	107.22	109.84	207.27	94.62	162.08	145.17	92.92	215.65	192.25	215.57	375.61	141.65	203.04
1552721_a_at	101.94	78.05	71.34	64.43	76.23	124.32	17.43	67.71	51.15	107.51	71.65	52.36	112.54	63.76	69	70.74	10.88	52.43	11
1552722_at	52.32	1.55	23.85	16.01	3.84	49.49	16.66	29.91	1.67	4.93	22.15	28.83	39.95	47.68	11.1	21.79	62.16	38.49	23.52
1552724_at	158.59	191.65	141.69	78.21	155.38	98.2	101.49	100.34	238.27	182.59	121.38	142.95	60.98	357.85	316.62	99.37	184.87	240.92	230.93
1552725_s_at	100.8	68.72	87.07	68.8	37.15	64.74	70.76	70.58	25.34	86.8	88.54	24.61	43.14	97.36	71.88	101.41	192.43	4.85	50.89
1552726_at	75.3	26.83	58.28	14.36	24.03	10.12	103.26	18.37	20.41	65.78	32.24	66.93	20.67	181.89	14.45	21.6	8.58	17.32	19.16
1552727_s_at	109.42	116.79	165.99	88.4	100.89	121.88	178.06	201.88	130.37	200.1	106.25	128.89	121.33	223.02	184.79	91.75	47.2	127.31	92.34
1552729_at	89.16	108.85	75.78	129.5	85.2	113.68	186.26	65.58	19.99	242.67	81.37	99.36	148.98	853.19	571.73	196.22	192.24	385.17	383.08
1552730_at	3.05	11.33	4.97	13.53	6.83	8.25	20.39	6.71	21.15	59.69	29.38	26.79	8.73	91.98	15.4	26.18	19	51.55	20.52
1552731_at	8.72	5.48	2.13	8.85	2.49	3.21	24.95	53.7	11.39	17.13	3.16	3.09	2.85	6.31	4.02	4.92	4.15	4.8	6.44
1552732_at	39.02	30.41	27.08	13.98	38.88	95.21	117.8	83.45	54.93	53.89	17.37	41.76	95.38	18.06	20.69	64.15	56.23	80.34	24.13
1552733_at	839.77	590.64	972.33	514.86	935.02	1099.03	900.21	781.43	787.45	646.17	733.47	873.42	687.29	443.03	483.97	269.59	206.77	188.23	337.54
1552734_at	85.72	165.04	56.79	121.34	87.99	84.36	104.27	101.04	29.6	120.39	50.92	71.15	112.35	77.7	131.51	82.64	57.26	98.28	83.97
1552735_at	353.26	303.91	310.92	153.84	320.39	206.98	307.04	1146.64	887.94	701.31	1908.8	1142.68	997.95	471.67	860.95	147.55	136.75	474.97	415.58
1552736_a_at	31.11	28.56	3.5	5.88	48.39	7.77	12.82	24.49	51.38	8.23	14.85	47.27	76.4	8.6	50.7	22.53	35.77	114.68	26.69
1552737_s_at	55.3	103.91	94.44	139.76	77.78	152.58	147.9	89.5	7.95	167.95	194.23	120.12	158.06	48.9	7.21	30.78	28.25	6.36	49.25
1552738_a_at	129.96	145.57	144.16	116.29	157.67	143.01	229.79	146.86	200.84	234.87	80.32	170.24	154.48	118.92	226.02	113.85	214.28	188.53	177.43
1552739_s_at	256.11	354.03	426.2	335.63	327.46	284.52	396.12	311.97	182	402.81	289.56	308.29	266	209.37	178.09	176.73	273.8	228.22	153.49
1552740_at	38.05	141.61	5.78	35.23	54.19	50.97	86.82	15.86	84.32	12.49	34.59	2.13	47.3	101.84	11.73	50.54	8.6	137.25	12.72
1552742_at	59.03	96.62	49.79	101.16	12.53	52.84	134.83	265.71	411.58	408.38	262.25	245.88	281.39	375.56	420.46	100.45	3.54	239.63	307.7
1552743_at	20.46	48.3	7.86	10.49	15.49	14.07	16.67	87.67	41.96	21.25	42.32	28.31	49.97	12.09	75.7	15.1	29.95	78.9	86.21
1552745_at	21.35	24.58	11.82	37.47	9.27	21.82	48.89	26	115.19	11.39	4.96	5.18	44.95	118.25	99.15	128.11	4.86	61.28	96.55
1552747_a_at	9.78	3.91	46.65	24.2	26.12	25.71	7.01	5.49	3.83	60.12	40.67	3.27	4.39	68.03	3.87	7.59	4.22	30.71	17.33
1552749_a_at	21.77	21.64	46.52	25.63	23.83	42.26	36.2	29.94	366.7	92.65	130.8	23.22	25.87	51.33	48.42	44.11	46.19	25.7	40.73
1552750_at	5.76	40.17	11.72	2.42	15.17	4.05	58.04	2.06	10	6.29	11.44	37.99	8.13	19.94	62.9	11.62	9.9	5.11	12.39
1552751_a_at	123.21	186.53	184.88	113.43	76.89	79.24	65.61	138.41	394.71	20.44	155.51	113.3	172.04	156.55	77.36	193.81	182.02	134.07	35.97
1552752_a_at	104.23	157.65	49.67	115.57	106.51	103.33	86.57	104.13	76.51	142.11	66.03	67.66	79.64	124.49	93.45	83.49	96.13	144.72	75.01
1552754_a_at	100.71	136.61	98.66	205.02	206.49	183.28	125.43	136.62	133.02	147.43	67.43	95.98	196.57	45.58	69.84	3.37	3.32	77.96	84.36
1552755_at	107.98	178.53	78.34	255.28	217.46	205.56	204.82	10.86	22.25	89.85	323.56	164.78	194.96	16.66	7.87	336.6	356.93	181.82	65.04
1552757_s_at	4.19	28.4	4.25	23.34	32.63	4.14	33.83	12.12	6.21	6.35	10.3	3.56	13.54	8	32.94	30.97	221.44	5.2	67.28
1552758_at	13.42	69.58	45.78	9.2	70.61	66.61	78.68	12.87	65.46	17.29	19.93	61.31	75.51	117.14	53.17	59.75	52.73	110.56	96.76
1552760_at	45.19	106.61	27.6	2.05	47.52	7.34	36.4	41.78	68.58	56.58	43.13	27.41	23.66	90.98	57.93	6.41	6.6	56.74	67.08
1552761_at	171.03	298.9	202.69	167.01	172.87	195.09	157.54	169.98	371.82	292.09	221.1	190.04	124.32	179.51	320.72	190.44	226.9	266.05	309.26
1552763_at	6.25	8.67	18.56	21.53	1.42	13.14	1.8	37.15	8.4	3.23	13.07	1.85	34.96	11.68	57.32	35.62	5.92	7.35	44.84
1552765_x_at	7.18	66.32	14.12	82.24	41.04	33.21	65.55	58.57	36.83	12.69	85.22	63.7	61.6	143.84	104.91	12.6	22.24	72.62	52.95
1552766_at	69.68	43.5	122.54	54.74	6.75	45.8	25.84	84.1	33.14	51.97	41.84	32.09	36.17	45.12	204.86	48.78	10.69	51.88	94.79
1552767_a_at	397.04	211.41	1585.32	150.01	540.4	490.37	356.47	491.85	479.91	201.29	305.11	309.12	338.24	106.86	1738.92	415.15	86.11	812.27	834.37
1552768_at	21.68	36.41	7.25	11.4	13.14	12.65	9.29	25.27	27.99	43.62	24.8	157.19	18.16	84.01	90.14	27.55	9.95	23.85	24.6
1552769_at	53.54	212.47	93.03	100.56	87.97	142.74	113.62	31.33	95.98	153.29	111.64	87.66	102.02	179.37	69.22	74.85	165.94	101.61	62.89
1552770_s_at	299.85	885.11	320.8	332.55	496.97	563.67	250.71	80.37	240.01	343.41	277.38	168.45	200.17	191.93	191.31	277.88	140.6	176.03	190.12
1552771_a_at	4.45	6.55	2.89	2.07	3.45	66.35	3.44	5.6	18.63	6.6	14.56	8.54	9.74	33.51	2.98	3.06	6.55	16.93	3.18
1552772_at	65.17	49.04	16.06	9.68	10.81	28.76	12.3	21.57	78.33	36.78	65.54	49.48	30.72	20.36	110.06	40.04	128.32	23.18	81.47
1552773_at	69.29	112.42	12.35	7.98	55.11	26.92	19.37	31.81	76.11	86.58	32.33	29.31	40.27	106.13	43.15	79.93	81.64	67.79	12.6
1552774_a_at	423.73	429.97	310.89	507.59	501.34	424.97	692.65	563.68	525.42	706.39	595.73	746.57	711.72	116.8	157.09	296.41	320.64	237.04	302.03
1552775_at	5.25	8.67	57.46	6.83	9.98	23.93	9.4	31.11	94.65	154.78	108.48	12.58	67.65	19.28	12.27	16.7	30.04	12.53	24.51
1552777_a_at	42.61	55.29	15.9	39.46	48.88	12.33	55.54	74.64	4.61	74.42	111.53	73.97	8.38	60.98	10.88	73.25	182.09	80.07	30.05
1552779_a_at	15.58	10	31.77	51.06	15.55	30.99	35.43	52.22	79.57	88.52	9.57	30.17	61.31	142.43	116.42	7.92	48.06	146.25	126.81
1552782_at	104.07	110.43	66.76	23.15	52.84	53.21	68.19	36.11	141.11	91.67	64.7	84.64	76.01	489.2	99.31	106.91	157.02	284.92	221.2
1552783_at	9.26	180.55	67.44	72.57	49.96	111.76	64.21	40.31	91.19	10.74	66.06	66.42	81.69	59.41	48.14	12.43	7.35	76.95	105.86
1552785_at	114.41	124.28	71.3	130.33	89.86	125.41	109.75	115.58	87.2	61.07	73.78	143.93	68.36	245.34	77.56	94.2	122.15	111.66	131.52
1552787_at	115.25	59.31	38.15	83.61	65.22	46.8	38.77	151.2	133.24	92.37	104.64	77.14	56.95	3.72	4.75	116.72	134.29	7.42	34.31
1552788_a_at	71.13	30.32	20.66	32.73	41.72	109.36	30.95	48.2	21.66	88.27	50.82	53.24	67.31	123.58	49.22	107.78	117.85	59.82	131.01
1552789_at	391.06	213.74	846.91	732.14	696.45	560.03	205.56	568.85	123.1	292.32	501.14	409.6	443.16	42.99	621.85	204.95	234.3	333.14	329.83
1552790_a_at	1435.62	1044.11	1744.01	1397.04	1390.38	1270.49	1010.71	1198.15	1090.73	1081.86	972.5	861.13	993.48	556.4	1482.73	1002.08	996.54	869.45	897.62
1552791_a_at	29.96	32.73	25.12	29.01	26.39	39.07	111.27	17.15	71.53	63.28	1.02	32.39	32.6	19.79	3.61	18.84	31.61	20.13	1.6
1552792_at	18.92	52.07	75.94	111.95	85.54	50.93	72.28	81.42	65.87	57.26	108.27	57.71	100.41	180.69	111.8	114.03	86.67	102.05	73.57
1552793_at	77.59	163.14	136.57	35.6	97.84	62.84	117.94	65.12	199.06	142.25	17.01	112.44	104.18	89.74	157.92	149.63	135.04	24.12	222.35
1552794_a_at	88.79	116.95	64.23	123.86	124.6	111.88	73.61	126.29	147.64	93.41	122.56	136.06	134.51	208.66	53.5	60.88	22.12	84.8	82.7
1552796_a_at	85.86	20.05	72.69	48.04	104.51	12.4	44.24	35.24	20.95	80.75	111.48	18.42	47.73	178.05	6.97	53.24	46.13	83.15	147.9
1552797_s_at	2005.91	2171.11	1720.04	3129.37	1987.66	2442.92	1739.36	1097.05	2064.76	1509.58	2754.08	1957.23	1944.18	561.91	2230.76	4736.05	3886.53	2420.8	2263.97
1552798_a_at	19.79	14.32	53.67	58.88	33.05	77.07	17.57	198.59	10.91	9.22	73.19	148.08	69.93	12.35	16.73	20.98	13.2	19.25	19.95
1552799_at	13.2	32.71	17.71	10.64	6.79	12.53	16.4	23.56	41.75	24.56	29.66	22.14	26.81	18.48	152.86	23.23	36.58	27.5	27.57
1552800_at	252.27	32.18	82.77	178	220.61	253.66	44.49	81.01	219.59	248.82	230.67	140.71	162.04	216.12	257.46	46.46	275.99	133.29	183.14
1552801_at	36.45	22.4	18.14	19.11	20.13	45.98	19.54	18.53	58.21	26.42	43.42	48.23	56.32	28.68	21.85	25.99	15.99	18.62	79.86
1552803_a_at	6.8	9.18	6.22	9.42	45.64	13.18	11.25	45.72	9.72	18.42	33.57	16.57	19.8	9.36	26.64	9.84	19.45	17.98	83.46
1552804_a_at	156.93	6.41	77.38	152.35	56.22	33.45	168.72	55.28	28.64	198.73	104.37	89.18	98.05	5.7	105.1	19.11	13.83	86.54	12.76
1552806_a_at	64.11	5.71	60.68	9.55	25.33	39.25	39.03	13.36	114.24	102.68	74.98	19.59	15.91	177.65	31.48	21.53	19.47	9.64	5.01
1552807_a_at	177.75	226.55	283.13	133.6	97.39	117.82	187.92	315.67	157.67	230.46	220.09	202.74	227.94	352.2	136.35	427.9	469.48	287.31	208.76
1552808_at	23.16	72.27	20.68	56.77	49.12	18.85	32.26	14.26	77.89	36.86	32.85	20.62	9.66	150.57	6.34	3.9	4.17	6.97	62.89
1552809_at	91.73	228.5	27.42	33.58	25.39	44.36	44.48	58.28	134.65	101.08	90.82	57.16	96.7	174.04	94.31	84.76	94.84	174.17	170.99
1552811_at	13.2	109.75	13.11	29.77	26.76	37.14	22.5	29.4	192.3	24.17	35.38	16.93	37.31	298.07	85.42	20.74	159.54	208.79	148.89
1552812_a_at	152	138.58	166.32	197.75	135.74	133.82	89.37	107.32	117.63	186.66	163.8	111.17	127.44	203.08	175.01	91.71	75.67	206.06	180.03
1552813_at	8.91	17.25	6.75	26.6	6.61	17.86	6.92	8.44	19.72	18.66	13.82	10.75	7.97	15.83	11.74	24.2	97.28	13.65	9.81
1552814_a_at	19.36	121.98	35.66	38.54	12.8	24.8	14.61	10.59	96.63	137.55	10.26	10.54	8.08	157.52	15.45	16.44	103.31	30.02	16.79
1552816_at	7.17	90.27	45.42	35	98.11	77.9	53.63	92.26	132.05	82.27	74.15	61.8	71.5	133.23	82.92	80.3	14.9	105.25	75.55
1552818_a_at	7.88	5.04	68.33	5.53	5.31	3.15	7.58	3.15	94.42	16.62	7.74	3.44	14.06	7.39	17.46	6.5	43.13	6.07	9.17
1552819_at	76.18	92.14	126.24	50.51	79.5	88.94	71.89	63.16	176.79	166.1	117.34	82.84	44.63	45.09	94.35	43.82	72.36	92.47	80.27
1552822_at	37.84	74.44	51.25	36.78	30.7	55.28	115.69	42.69	94.96	55.85	51.39	94.87	17.2	106.99	38.1	55.67	71.1	110.09	65.75
1552825_at	60.89	150.4	62.17	45.19	76.4	86.77	84.72	80.86	110.16	121.61	76.82	107.49	142.52	183.02	74.51	75.33	65.31	120.65	58.49
1552826_at	1.55	45.75	59.21	3.44	27.24	1.42	6.33	6.22	11.83	8.35	25.95	66.15	7.38	33.91	34.95	12.08	27.73	51.12	37.48
1552827_s_at	42.38	112.49	48.35	13.19	16.19	8.91	17.8	61.89	119.02	69.7	14.3	63.69	79.47	86.73	76.52	92.77	63.45	51.7	70.45
1552828_at	59.28	78.97	65.54	73.48	84.43	61.42	71.8	106.86	136.87	131.88	93.87	89.44	91.41	53.67	46.63	85.98	40.27	8.72	27.36
1552829_at	515.37	662.88	632.22	384.45	352.71	402.35	473.51	218.84	499.16	517.49	462.64	352.17	450.95	207.17	543.11	576.15	407.27	525.04	422.99
1552830_at	87.65	47.5	37.2	15.08	43.82	38.5	166.88	91.33	85.62	147.29	93.25	40.29	64.72	101.84	19.95	82.38	55.99	57.08	11.22
1552833_at	16.83	14.71	14.33	11.83	29.46	14.21	14.54	9.56	29.44	34.4	19.38	9.05	12.01	31	23.31	12.87	40.77	13.11	9.32
1552834_at	24.67	21.09	39.65	83.03	70.03	13.64	64.83	59.9	81.09	94.97	16.09	72.37	83.79	103.38	87.75	11.42	280.63	229.56	124.56
1552835_at	48.9	70.6	63.87	99.28	23.75	46.03	85.44	53.69	127.64	59.57	38.07	99.66	59.25	41.9	13.63	85.88	146.76	126.86	78.97
1552836_at	128.29	120.15	134.61	106.79	108.92	151.41	153.26	119.77	129.48	170.03	81.99	121.66	175.08	184.67	176.89	41.11	164.34	172.45	115.46
1552837_at	24.01	30.49	55.41	33.54	51.98	20.76	2.57	9.62	2.87	4.85	24.75	11.12	6.14	91.74	0.89	1.66	26.46	2.17	7.37
1552839_at	8.86	38.41	47.27	82.32	65.5	40.74	79.26	89.49	82.33	170.37	73.08	69.2	84.52	58.68	100.98	3.87	39.89	77.35	5.17
1552841_s_at	26.44	18.57	5.98	23.36	41.48	43.66	6.16	8.97	61.48	76.23	59.38	38.48	6.22	95.7	61.13	4.97	27.66	44.43	21.72
1552842_at	53.32	57.62	7.72	34.51	45.16	4.01	17.34	15.86	131.23	18.73	7.19	5.02	9.37	96.35	56.46	53.94	31.18	152.02	78.29
1552843_at	13.73	6.81	4.72	10.6	16.88	7.97	48.26	6.49	8.24	33.49	6.39	5.47	12.22	17.43	8.01	22.06	55.43	9.52	5.4
1552845_at	51.1	182.83	23.82	33.65	23.46	20.61	32.3	25.95	45.59	28.1	16.14	16.29	126.43	634.58	146.18	343.52	24.14	343.34	232.57
1552846_s_at	140.75	32.14	109.96	44.37	12.9	206.46	142	177.03	283.22	149.37	80.98	146.8	120.06	271.9	204.68	108.28	28.36	87.71	136.03
1552848_a_at	505.01	513.34	442.22	227.24	329.12	390.56	190.08	552.46	383.04	259.47	314.56	309.78	330.02	795.89	197.26	59.58	52.82	282.19	216.91
1552849_at	3.28	12.32	4.23	3.45	56.62	5.32	3.3	34.49	21.72	9.34	4.14	52.13	4.51	7.05	30.56	2.09	5.29	45.42	7.08
1552851_at	2.34	69.54	11.73	26.3	54.17	3.25	5.93	1.91	39.26	11.07	7.06	17.29	4.88	7.53	2	16.75	16.03	2.68	16.56
1552852_a_at	8.72	11.53	73.55	11.21	9.94	6.59	7.05	8.17	15.83	77.94	21.61	12.38	9.51	11.02	9.02	7.26	22.14	49.01	14.19
1552853_at	14.99	11.24	67.81	19.21	9.74	5.16	19.25	10.92	22.56	16.66	30.54	34.06	14.04	52.07	89.59	14.75	12.84	6.69	7.85
1552854_a_at	6.86	5.4	10.68	6.68	18.32	5.21	5.71	5.59	68	9.55	16.96	4.55	4.22	8.98	7.53	8.16	8.95	35.38	8.62
1552856_at	54.26	38.38	80.73	52.05	84.29	68.31	48.07	76.23	118.28	85.37	87.03	51.93	6.37	93.83	76.61	18.72	125.26	23.13	28.59
1552857_a_at	9.33	42.78	6.94	12.99	9.37	14.03	20.42	12.21	32.78	31.72	9.67	8.49	5.58	10.67	11.9	10.49	115.64	66.8	26.28
1552858_at	15.26	87.11	2.99	9.37	43.7	15.64	43.99	33.02	44.38	19.65	11.71	49.17	2.41	2.87	1.03	12.46	0.67	3.51	1.57
1552860_at	12.17	18.43	11.05	12.78	5.9	32.55	5.5	15.08	41.42	16.5	7.51	5.44	63.21	9.13	13.97	17.14	10.16	6.59	20.78
1552862_at	182.06	209.72	189.83	162.08	154.69	144.94	166.58	145.31	157.6	184.3	125.33	76.36	267.25	226.91	194.71	445.45	287.97	262.2	213.35
1552863_a_at	280.55	388.84	346.34	296.34	280.76	265.8	352.27	421.92	575.55	498.7	500.91	418.39	411.82	605.87	382.9	505.57	715.86	394.57	445.55
1552865_a_at	70.39	9.65	82.77	73.39	121.94	76.55	90.33	160.28	155.66	240.07	132.96	33.41	59.91	14.56	40.85	93.73	208.35	148.23	41.18
1552867_at	170.16	474.85	157.73	326.94	270.98	237.98	422.44	285.64	217.07	292.99	313.42	303.09	344.42	497.59	1094.85	728.99	592.36	620.19	592.18
1552868_at	53.47	13.64	16.04	28.28	50.8	108.36	87.97	69.36	144.53	96.21	54.38	55.83	19.44	19.52	44.58	126.22	199.4	28.87	26.36
1552870_s_at	25.63	6.39	27.87	15.68	2.17	52.64	37.12	10.05	58.63	51.92	8.38	10.8	1.85	31.27	2.66	4.51	11.67	39.09	30.64
1552872_at	75.14	120.27	31.51	97.54	46.15	97.01	33.13	166.2	41.24	41.21	27.42	60.9	163.77	28.31	86.04	61.18	68.93	63.86	22.25
1552873_s_at	112.15	154.08	89.71	32.35	45.26	146.19	159.91	47.39	368.15	242.29	186.28	117.83	188.91	105.66	228.5	116.8	248.1	319.28	160.2
1552875_a_at	4.42	17.04	7.84	2.53	6.41	46.79	57.7	58.94	24.75	43.2	18.6	7.36	92.74	22.28	7.83	3.91	6.86	4.29	5.99
1552876_at	58.93	115.7	39.11	53.97	30.3	5.21	74.25	56.21	69.97	55.14	53.9	2.99	41.68	163.58	43.22	72.12	43.97	7.99	33.1
1552877_s_at	120.62	176.59	67.29	42.94	69.07	52.19	89.15	128.28	165.7	64.44	40.84	111.49	182.31	233.49	23.9	92.71	19.69	54.85	56.13
1552878_at	35.26	5.51	10.71	4.84	61.85	14.53	18.83	18.43	2.37	3.23	7.96	32.27	36.91	33.83	7.41	6.44	14.55	21.1	71.73
1552879_a_at	6.32	126.56	57.42	42.43	9.19	67.63	66.52	68.25	12.08	23.6	72.57	41.67	34.7	161.28	94.83	100.66	75	161.43	173.52
1552880_at	85.58	24.53	35	45.19	57.94	40.85	73.64	32.3	5.12	92.81	62.35	105.45	4.62	78.55	3.42	33.62	84.55	23.58	82.98
1552882_a_at	16.18	8.74	18.77	10.11	5.34	15.99	39.94	10.53	25.04	18.15	44.54	54.54	4.02	49.64	74.6	28.21	121.13	83.95	80.25
1552884_at	119.53	18.82	117	37.06	46.71	37.15	92.52	86.45	40.86	85.29	41.6	135.26	63.79	55.83	45.69	11.42	30.2	22.31	19.61
1552885_a_at	243.31	201.18	148.61	29.13	47.31	138.73	46.01	273.68	429.14	381.81	97.85	86.91	94.88	249.17	129.7	233.94	256.32	253.13	96.2
1552887_at	68.77	34.23	74.2	57.73	116.69	105.95	165.36	88.84	323.13	108.9	164.83	101.51	86.17	203.1	80.29	165.97	280.68	208.39	138.69
1552889_a_at	405.98	702.09	267.67	277.19	341.41	333.61	392.98	309.65	897.52	353.58	461.04	581.38	288.42	397.67	497.77	781.98	1008.85	698.69	679.75
1552890_a_at	21.41	62.66	30.79	84.87	13.41	12.75	25.03	58.87	49	60.01	10.09	16.51	49.18	39.13	103.73	26.14	36.39	49.36	52.03
1552892_at	12.61	20.35	28.86	24.33	25.89	32.26	32.8	36.4	55.44	47.64	19.69	22.19	61.48	50.38	32.85	95.54	99.78	46.35	55.91
1552893_at	134.06	114.14	125.8	73.78	124.73	111.03	97.68	34.7	259.91	109.66	172.9	201.21	68.63	260.05	70.65	171.56	224.4	182.41	152.75
1552895_a_at	41.39	72.87	6.08	55.79	60.33	66.59	70.12	71.09	116.8	83.82	46.76	45.02	29.45	172.89	119.21	56.38	65.35	78.59	5.74
1552897_a_at	67.61	10.26	10.58	4.35	35.23	87.06	79.11	31.15	583.1	389.56	502.87	346.61	277.55	151.28	493.9	77.58	262.14	205.34	193
1552898_a_at	6.21	20.23	18.67	39.13	20.8	11.76	13.05	19.39	17.64	90.08	32.25	81.87	23.57	26.65	12.61	85.35	42.59	13.17	86.37
1552899_at	106.44	79.14	61.28	74.3	71.01	93.01	114.84	75.49	153.38	165.55	41.42	80.68	119.62	68.89	150.53	75.59	140.96	135.29	97.45
1552900_a_at	54.54	107.77	70.47	60.52	10.27	41.93	27.09	40.39	49.48	29.82	54.81	56.56	56.28	31.34	65.58	36.85	77.73	25.22	38.65
1552902_a_at	111.5	49.84	9.13	57.61	10.73	128.23	6.41	17.9	24.52	20.34	17.03	5.17	6.04	11.13	45.01	17.05	16.95	66.96	17.12
1552903_at	13.56	51.33	3.43	4.21	51.03	5.49	20.86	42.09	19.19	148.98	47.9	21.83	25.68	89.29	37.16	54.05	108.75	91.39	10.51
1552904_at	1.4	45.59	37.53	14.66	13.51	5.13	3.03	10.21	112.02	14.21	1.86	53.35	11.96	29.32	66.3	3.13	25.01	48.82	54.85
1552906_at	5.97	45.8	16.38	52.98	29.86	3.27	3.01	28.52	2.1	5.42	3.6	4.76	7.94	36.66	55.06	44.43	22.19	33.75	11.98
1552908_at	100.16	262.69	97.55	80.21	137.94	150.93	125.61	1038.49	111.85	182.82	125.49	378.35	309.56	25.85	38.83	32.84	53.6	6.12	4.93
1552910_at	45.96	7.58	83.03	61.51	33.74	41.25	34.31	10.26	13.42	10.48	17.64	4.79	80.24	58.76	70.53	135.78	10.12	104.95	21.12
1552911_at	6.88	101.48	6.48	4.35	16.48	7.38	12.52	57.55	70.95	7.77	72.91	30.55	52.74	83.5	5.51	5.12	20.64	6.38	4.32
1552912_a_at	3.6	43.64	30.55	13.86	6.41	13.41	2.15	10.06	104.26	14.05	9.21	9.25	56.45	50.43	7.62	49.49	26.86	30.43	38.87
1552913_at	42.57	1.13	4.15	2.52	6.24	1.43	3.54	22.86	77.43	44.84	9.12	33.95	7.81	10.91	30.42	47.43	1.7	37.5	5.94
1552914_a_at	18.26	16.95	8.92	28.6	17.78	8.29	9.64	11.05	14.53	30.41	22.4	18.16	25	19.8	9.51	14.14	22.97	30.59	22.81
1552915_at	48.55	19.65	56.88	7.58	55.37	10.96	27.49	120.14	75.62	75.48	101.79	36.91	76.07	27.17	7.42	60.36	124.81	102.25	142.43
1552917_at	137.45	67.51	15.38	12.48	43.52	151.76	98.97	38.05	150.54	37.69	76.14	152.81	124.74	8.89	49.46	99.57	57.27	71.64	72.95
1552919_at	63.3	62.5	47.48	36.86	54.39	10.46	51.73	73.36	7.22	35.41	58.6	43.81	44.93	19.12	36.39	78.86	55.74	10.46	13.11
1552921_a_at	185.59	165.41	248.34	184.18	148.6	241.56	144.53	199.2	230.47	339.37	230.59	237.5	227.19	1260.97	486.1	202.17	169.71	639.31	522.02
1552922_at	76.53	41.12	55.45	26.02	6.55	57.63	158.86	9.34	3.14	215.21	114.69	112.44	127.54	4.12	33.25	54.77	60.44	11.91	3.21
1552923_a_at	3.52	90	51.94	17.25	7.84	33.52	8.42	11.14	126.07	138.7	55.85	9.74	45.77	124.75	128.93	22.78	23.53	20.88	24.18
1552924_a_at	133.75	122.03	15.92	51.02	60.14	28.76	143.61	168.15	30.89	31.51	14.62	83.63	138.65	329.67	672.12	104.45	16.78	168.79	390.29
1552925_at	11.88	83.71	55.26	10.11	63.51	47.27	90.53	7.08	55.38	27.96	13.92	121.64	65.54	143.4	9.99	22.14	23.78	16.78	8.86
1552927_at	103.21	26.2	116.37	253.91	71.77	56.86	86.52	117.24	19.62	173.16	67.91	114.42	98.8	94.68	126.77	104.35	122.79	123.5	145.93
1552928_s_at	47.46	11.04	27.38	183.3	69.14	113.46	143.04	82.26	5.83	205.72	128.52	184.41	150.88	82.55	195.71	96.09	125.64	127.36	120.68
1552929_at	31.85	4.94	14.79	66.69	34.83	8.1	5.76	7.98	94.86	55.21	7.79	38.12	34.12	97.55	55.67	25.02	60.52	30.39	47.44
1552930_at	826.46	1474.22	417.47	478.23	503.19	773.17	345.74	504.75	1285.27	476.49	887.93	622.42	684.52	309.26	653.27	250.62	415.43	299.97	501.49
1552931_a_at	248.59	142.76	352.13	421.12	418.81	389.94	282.72	403.13	184.73	435.3	304.3	311.56	307.79	487.27	233.57	201.7	239.1	273.56	277.31
1552932_at	27.8	5.42	16.82	16.03	5.07	5.34	7.31	5.43	16.92	13.86	4.25	11.67	5.01	63.86	16.59	12.13	17.37	25.28	14.83
1552933_at	28.13	68.63	23.81	4.51	56.39	5.21	56.87	14.66	104.9	61.24	71.32	75.03	10.34	42.03	32.43	106.43	37.58	10.53	23.42
1552935_at	153.89	141.79	54.88	73.62	161.66	72.07	172.31	133.94	208.49	140.13	113.11	84.31	172.34	156.83	146.45	122.85	127.49	103.24	151.12
1552937_s_at	191.46	320.14	317.95	202.66	145.19	237.96	177.6	30.17	169.11	270.86	248.44	168.83	147.89	380.72	334.98	160.6	258.67	175.61	281.93
1552938_at	14.32	69.45	55.89	6.32	33.11	51.75	22.35	37.62	14.95	87.22	25.93	49.57	55.13	67.72	226.15	72.3	14.38	89.27	146.53
1552939_at	2.58	39.19	17.59	20.78	50.9	4.72	31.28	3.08	5.31	49.49	15.67	1.22	88.91	34.23	5.46	4.07	4.93	1.54	29.71
1552940_at	62.94	38.96	92.02	30.66	21.54	43.85	93.89	53	126.92	131.29	37.95	42.97	19.76	103.63	58.2	7.09	46.23	93.18	105.97
1552942_at	150.9	152.61	135.43	129.62	122.66	111.13	147.61	163.13	282.52	287.07	145.8	163.73	178.85	210.16	155.17	287.83	328.83	157.64	252.72
1552943_at	3.82	10.29	10.86	2.61	14.97	16.58	5.42	15.3	66.97	8.54	46.05	51.75	7.43	69.69	30.3	36.52	5.39	40.22	43.06
1552944_a_at	43.03	213.19	40.74	26.51	40.63	20.97	37.19	30.41	39.98	85.15	42.57	33.93	37.41	60.54	54.08	61.5	68.99	47.86	54.93
1552946_at	41.89	161.58	57.31	45.43	53.71	82.52	51.32	33.38	9.13	44.74	51.45	6.17	54.63	537.6	272.01	101.51	31.13	341.55	212.5
1552947_x_at	56.55	117.79	66.68	57.1	80.1	80.43	76.96	5.08	33.11	68.69	30.43	45.97	61.95	302.75	226.3	70.78	52.76	263.36	408.11
1552948_at	5.78	9.48	11.13	20.82	6.89	15.23	12.44	12.1	8.66	8.44	19.21	11.29	4.67	9.96	7.7	21.54	13.73	7.83	7.66
1552950_at	8.15	3.95	5.01	22.37	36.5	7.01	3.03	2.53	3.98	6.41	5.45	28.59	12.84	80.46	8.6	6.12	103.4	18.07	9.05
1552952_at	86.85	3.22	2.47	68.72	27.76	53.76	78.53	73.11	3.47	86.74	75.17	90.2	24.8	32.24	10.2	42.28	75.6	49.38	106.59
1552953_a_at	33.83	13.34	67.96	38.11	44.91	18.33	16.98	78.45	8.83	23.64	79.29	62.49	18.03	87.72	84.91	20.96	16.44	26.64	8.68
1552954_at	6.52	176.87	61.2	34.39	39.7	27.48	98.29	53.87	24.38	9.14	30.4	48.41	81.72	340.1	52.25	83.34	50.87	99.38	89.78
1552955_at	56.98	89	24.73	54.57	107.76	16.07	63.69	4.45	113.23	35.61	6.98	120.35	55.99	153.75	90.22	122.53	103.15	42	39.87
1552957_at	3.49	27.49	42	55.37	5.3	55.53	34.46	37.61	88.89	35.26	25.9	60.14	64.39	54.38	63.9	7.73	21.63	53.43	26.13
1552960_at	89.84	6.4	12.82	12.94	16.9	9.34	5.17	6.1	56	55.46	18.81	14.42	12.94	9.68	19.44	6.53	71.27	18.33	8.79
1552961_at	4.28	7.23	8.55	3.11	11.42	17.29	1.94	2.68	8.4	28.3	51.2	3	5.78	53.12	47.54	8.89	27.68	7.78	4.2
1552964_at	12.72	72.88	16.27	16.45	9.31	11	68.42	26.81	28.99	26.56	108.72	14.8	13.76	69.67	8	8.05	30.25	13.79	10.75
1552965_a_at	4.26	55.72	9.95	33.69	27.25	28.75	13.52	17.75	22.41	4.81	74.73	15.04	11.9	70.96	10.58	5.34	33.81	56.11	16.49
1552967_at	49.4	36.4	42.75	52.47	54.87	78.44	60.75	37.83	122.99	99.79	53.02	12.06	36.7	5.01	103	147.24	52.13	36.36	56.54
1552969_a_at	65.45	78.76	89.17	70.01	76.12	101.34	185.53	156.57	112.32	111.71	107.89	190.47	68.2	94.07	89.91	10.27	74.01	3.7	106.14
1552970_s_at	64.79	106.63	86.06	116.68	14.8	81.24	106.87	93.62	72.07	61.02	99.34	115.64	38.61	58.52	54.29	10.8	46.02	83.83	3.31
1552971_at	33.91	41.8	78.41	46.75	3.01	24.56	49.87	25.45	96.09	38.82	2.85	5.8	39.18	66.52	71.67	57.14	38.02	2.86	23.45
1552972_at	2.65	28.93	3.59	1.29	1.61	20.01	21.13	3.21	31.52	8.82	0.19	19.46	1.06	2.85	16.78	2.31	17.63	0.8	31.98
1552973_at	6.2	12.68	26.69	12.3	12.53	8.23	14.17	21.83	10.33	16.2	19.65	11.86	55.08	9.94	19.67	5.61	34.9	30.34	9.24
1552974_at	1.56	10.42	26.9	43.54	5.52	27.1	2.66	41.38	6.82	8.08	18.44	1.65	42.51	33.45	4.68	1.15	2.52	2.85	8.3
1552975_x_at	4.65	117.97	3.12	25.95	6.34	9.59	68.69	36.39	8.64	27.08	50.04	11.75	56.69	101.91	8.66	65.72	26.75	25.13	18.3
1552976_at	203.15	122.33	136.08	175.99	204.01	166.32	231.06	276.1	398.74	319.03	258.36	290.91	192.89	240.39	199.64	209.18	493.04	160.41	240.43
1552977_a_at	460.08	890.06	420.52	609.83	548.97	580.19	838.03	402.48	424.48	567.26	697.49	585.57	638.71	845.51	739.24	1216.96	964.42	850.79	755.58
1552978_a_at	478.23	439.03	538.05	1150.9	719.09	784.2	789.5	605.45	197.38	655.59	678.86	680.82	606.32	213.03	405.59	256.1	299.11	242.5	349.39
1552979_at	19.83	87.92	1.83	49.18	21.52	14.27	6.96	5.42	13.12	37.38	5.87	30.2	9.95	12.09	22.83	53.27	104.61	5.69	63.88
1552980_at	100.89	39.01	74.86	21.98	75.15	71.45	76.76	79.25	98.97	81.3	75.05	69.01	99.86	142.06	89.8	81.57	71.48	27.43	105.11
1552982_a_at	105.81	93.02	11.96	7.86	8.92	16.14	11.81	68.41	30.5	113.73	18.47	13.7	13.8	113.15	183.19	43.15	60.82	50.1	106.32
1552985_at	19.59	86.86	23.16	62.03	46.28	61.46	99.43	56.32	92.59	163.95	100.62	90.57	152.79	61.84	196.17	115.51	121.1	83.57	148.54
1552986_at	100.12	156.5	40.04	36.93	88.75	91.65	50.44	78.3	196.91	61.66	57.9	55.75	97.77	275.77	140.83	185.62	91.14	172.21	112.78
1552987_a_at	17.7	71.74	23.2	19.59	7.32	22.29	80.13	4.86	72.11	5.69	35.28	0.94	28.46	49.45	25.98	19.61	61.54	80.95	46.25
1552988_at	31.75	62.85	19.64	56.14	29.74	5.13	29.48	11.76	93.39	12.21	54.34	54.38	5.61	6.47	62.62	4.66	6.01	12.64	11.79
1552990_at	4.62	10.89	2.64	3.95	2.67	2.69	4.43	2.49	8.39	9.16	3.56	6.29	4.36	9.45	3.14	3.53	5.26	6.22	4.66
1552991_at	54.42	41.71	43.2	13.88	9.93	64.01	21.95	11.35	82.1	82.18	35.66	11.45	54.29	137.16	34.91	100.83	149.37	16.51	68.5
1552993_at	25.21	5.47	2.89	5.46	8.21	7.74	43.73	42.85	22.12	11.98	39.24	28	5.5	7.04	5.02	5.85	3.27	8.58	4.32
1552995_at	8.78	58.32	7.84	11.63	104.16	11.33	8.56	49.99	17.97	61.35	18.27	11.63	10.18	174.97	9.87	41.6	94.81	11.46	33.05
1552997_a_at	80.21	95.14	67.92	17.32	17.44	94.99	16.1	75.1	114.02	19.32	136.19	95.34	68.68	32.05	72.56	15.99	25.9	66.84	8.87
1552998_at	108.45	16.54	33.74	9.16	27.93	13.24	5.44	123.74	10.56	24.93	106.4	4.63	19.42	57.31	3.88	54.06	17.37	11.44	110.92
1552999_a_at	4.08	10.29	10.76	10.02	48.86	5.66	6.09	30.57	16.31	45.29	54.75	16.39	29.19	22.46	8.83	19.65	17.11	62.48	7.25
1553002_at	95.62	14.68	24.81	49.96	79.06	8.89	10.9	8.59	67.74	15.43	30.49	74.87	54.42	22.64	105.66	57.72	60.73	19.98	53.93
1553003_at	66.18	94.05	37.54	69.08	50.59	58.55	121.89	97.87	14	145.41	97.34	67.75	87.96	84.11	64.16	80.34	146.39	191.14	135.57
1553004_at	56.03	109.3	44.5	34.75	3.52	17.93	24.56	58.31	21.33	14.2	79.93	62.16	29.03	93.81	79.39	6.48	34	18.55	13.53
1553006_at	8.16	20.89	7.21	7.22	6.91	68.55	7.72	14.45	97.68	11.92	18.32	32.73	7.58	24.25	18.93	48.65	27.43	10.5	12.19
1553007_a_at	28.63	6.24	5.91	3.32	40.36	58.46	50.93	8.08	45.02	8.33	4.95	5.2	26.29	5.27	6.32	50.22	34.08	5.53	5.54
1553009_s_at	3.76	4.58	8.37	3.73	3.63	3.2	4.4	7.21	5.49	6.55	5.66	5.05	4.47	5.98	6.39	6.25	4.24	5	4.91
1553011_at	118.88	262.32	26.74	143.46	16.43	135.64	64.6	30.65	24.98	72.54	19.34	51.31	72.37	40.26	180.71	29.37	17.01	205.31	56.92
1553013_at	35.96	82.1	11.39	13.02	10.68	30.11	58.53	78.01	116.87	97.54	46.32	33.22	39.59	64.91	182.61	103.3	44.23	175.4	141.62
1553015_a_at	330.44	1284.77	305.84	185.57	302.18	504.79	194.48	209.73	629.22	212.73	417.68	280.53	206.98	1277.16	782.59	277.13	164.75	682.05	504.5
1553016_at	9.59	48.49	36.39	48.9	9.77	4.99	4.2	87.07	114.7	26.14	66.05	7.2	81.78	24.77	167.03	14.61	171.06	114.74	84.38
1553019_at	25.48	173.19	91.43	82.56	121.15	26.38	42.13	69.92	65.39	53.6	26.26	135.77	25.21	35.36	33.75	25.22	135.24	28	23.93
1553020_at	62.55	127.69	54.8	13.72	21.58	43.6	53.52	137.66	237.32	125.27	98.96	45.21	77.48	134.61	98.82	97.13	79.93	116.61	51.98
1553021_s_at	113.69	94.94	110.03	37.56	105.72	85.46	28.7	94.08	12.79	74.94	71.33	5.87	25.86	147.93	103.39	84.39	8.27	11.69	91.95
1553022_at	22.23	4.01	2.44	33.78	2.18	13.56	5.33	13.29	33.59	8.62	5.07	3.27	1.67	23.56	2.26	45.87	79.95	9.49	32.79
1553023_a_at	105.25	82.86	26.8	46.7	67.97	95.45	108.03	83.79	81.49	67.07	108.58	99.52	85.81	138.26	150.6	62.37	196.16	100.61	62.58
1553024_at	43.28	36.61	21.33	39.04	43.05	5.53	1.9	8.31	4.88	21.08	26.25	1.6	14.96	3.2	33.54	2.22	14.97	5.99	3.45
1553025_at	11.83	11.2	9.06	5.18	28.37	14.1	3.99	86.08	23.36	12.21	18.47	51.16	20.86	27.51	13.13	78.15	41.1	26.2	19.1
1553027_a_at	42.33	160.08	23.2	93.19	52.43	69.34	24.28	190.29	18.65	16.96	112.33	117.58	109.28	103.42	76.31	45.12	98.22	34.76	30.58
1553028_at	26.21	12.93	38.22	19.52	85.59	6.46	95.42	62.49	39.4	86.51	61.74	67.2	51.41	23.49	74.19	92.62	63.58	24.61	17.71
1553030_a_at	390.87	421.12	234.46	457.95	422.76	335.6	485.75	382.55	534.25	427.36	672.51	531.98	420.66	206.23	153.77	147.97	207.66	265.73	187.99
1553031_at	5.25	88.08	9.01	10.07	33.98	16.11	8.55	78.39	118.87	60.55	10.52	9.6	16.45	28.74	50.69	139.65	15.62	82.91	42.99
1553032_at	24.78	142.8	11.85	6.96	13.68	13.79	54.82	19.22	139.04	28.94	113.98	10.07	14.5	94	124.65	83.23	26.35	46.45	35.41
1553033_at	92.17	17.73	12.16	150.01	48.87	50.52	22.93	9.78	80.92	24.67	29.59	10.61	23.72	18.17	6.12	5.95	65.91	18.5	6.73
1553034_at	166.87	166.62	193.62	225.12	99.81	137.91	175.5	282.02	198.3	211.76	216.75	176.42	241.24	107.06	150.19	136.69	168.19	221.39	108.32
1553036_at	7.71	77.65	53.85	10.53	4.66	62.35	27.78	30.34	73.98	39.43	36.51	28.12	16.04	84.45	53.26	21.81	12.99	80	50.75
1553037_a_at	56.56	60.34	95.48	63.28	12.75	50.44	58.29	69.17	23.73	59.59	67.08	58.21	68.44	109.59	183.31	57.2	22.81	49.08	78.89
1553039_a_at	25.31	27.02	23.46	23.07	20.31	23.94	41.31	22.65	32.69	44.97	25.11	30.96	29.61	16.15	20.75	40.78	26.3	23.44	30.27
1553041_at	18.27	10.73	49.58	7.39	13.68	20.1	15.22	15.24	25.66	29.47	22.27	16.56	28.37	22.45	17.93	30.93	32.19	21.2	21.47
1553042_a_at	124.21	167.57	82.09	83.35	84.44	123.15	64.9	112.32	17.13	85.95	100.51	185.55	36.81	219.46	7.5	9.69	27.37	105.72	162.77
1553043_a_at	70.49	23.94	92.78	39.88	40.6	46.19	59.45	98.6	43.28	89.41	112.98	73.99	23.95	45.34	103.23	122.76	32.98	91.42	165.23
1553044_at	60.87	8.68	4.99	21.64	37.47	81.36	116.56	18.34	26.21	24.9	104.06	6.35	11.11	97.13	15.17	30.8	21.91	28.24	113.42
1553045_at	129.56	106.75	8.6	3.82	44.66	26.29	34.44	23.7	13.97	16.92	18.24	4.73	5	23.94	21.87	18.3	30.66	68.18	39.75
1553046_s_at	71.68	132.63	163.3	109.62	49.69	44.25	30.76	39.22	56.83	37.92	148.82	23.95	120.82	268.06	79.91	62.45	67.41	55.48	60.65
1553047_at	192.79	116.6	164.38	58.7	197.29	163.03	58.9	197.13	83	114.51	125.85	209.41	200.73	170.01	251.32	101.81	236.55	258.33	170.19
1553048_a_at	174.52	131.98	137.6	163.63	130.35	133.15	166.39	164.52	210.77	336.53	158.17	151.05	201.32	190.87	195.41	182.79	137.87	160.4	92.83
1553051_s_at	74.49	55.4	15.37	36.99	8.26	39.18	50.57	38.86	159.02	95.62	70.5	38.27	50.65	81.41	11.36	48.32	24.64	24.85	43.34
1553052_at	8.87	8.45	9.37	6.81	9.61	38.12	4.89	2.79	32.84	13.38	5.72	5.33	5.55	74.86	10.92	21.56	13.6	7.64	30.83
1553053_at	91.98	5.92	11.81	42.47	24.62	20.28	17.72	54.94	35.56	105.55	21.9	8.52	68.41	126.39	16.38	18.9	9.3	23.14	27
1553055_a_at	161.43	188.47	82.96	286.7	157.98	235.79	140.99	114.61	147.42	108.81	23.32	157.33	129.52	99.4	5.48	25.04	42.75	134.86	15.53
1553057_at	40.24	118.03	85.43	9.24	30.62	53.42	46.15	74.77	118.96	88.17	49.29	71.6	80.72	34.05	15.66	40.52	105.59	5.43	56.38
1553058_at	4.27	3.9	7.63	10.79	3.51	10.02	47.8	8.65	18.53	118.31	18.74	23.6	9.08	63.58	18.23	41.35	15.94	7.03	44.95
1553059_at	6.36	23.1	13.39	11.65	4.88	50.4	8.17	20.41	25.68	23.54	4.7	11.64	20.31	45.47	19.82	24.32	39.42	15.62	49.77
1553060_at	6.39	90.85	68.97	41.65	63.77	16.01	30.21	54.2	42.86	162.01	40.81	51.97	28.09	49.54	9.69	111.27	53.54	49.78	13.92
1553061_at	5.82	8.27	5.01	4.32	4.61	7.52	5.45	6.77	20.43	11.16	15.87	5.99	13.1	7.52	7.23	8.64	10.87	8.92	6.82
1553062_at	9.55	117.42	67.52	6.28	15.89	24.17	14.49	55.79	71.35	133.61	17.61	5.25	31.56	90.77	15.65	33.29	12.3	78.28	42.5
1553063_at	79.73	14.02	80.98	7.11	63.32	72.59	31.37	74.97	9.04	84.04	62.26	101.86	77.67	74.41	85.24	16.76	103.93	84.77	49.23
1553064_at	20.39	112.87	13.74	40.56	57.13	47.85	29.01	31.3	247.75	128.05	56.76	71.45	35.81	97.84	147.86	148.46	62	14.16	28.45
1553066_at	83.65	13.88	21.41	45.3	56.15	67.75	95.01	50.72	47.13	16.69	41.17	3.79	68.69	51.26	53.67	40.12	43.29	9.09	83.01
1553067_a_at	47.14	35.43	26.98	55.16	85.17	68.18	15.7	45.58	50.22	97.01	74.5	22.8	61.1	21.4	54.95	40.45	33.93	51.83	33.13
1553069_at	13.1	5.22	7.53	10.36	37.58	14.58	18.61	14.08	83.34	58.35	74.96	27.34	61.89	21.65	9.56	24.62	16.57	16.92	13.72
1553070_a_at	45.56	9.13	12.12	11.95	10.69	14.84	41.06	17.29	10.83	41.79	13.88	29.65	11.5	32.48	16.68	87.44	26.94	16.86	30.9
1553071_a_at	84.98	49.31	46.52	6.31	9.48	5.64	12.91	73.51	8.83	61.19	6.98	7.8	9.38	98.66	15.39	6.35	37.38	36.98	12.08
1553072_at	41.17	176.39	25.29	152.63	71.36	62.9	4.71	9.89	8.61	18.76	8.02	70.77	39.34	23.65	5.42	153.89	15.01	43.53	9.59
1553074_at	26.31	31.88	13.83	27.32	24.76	61.48	4.33	35.03	88.27	79.77	5.96	37.87	68.72	16.42	15.33	74.03	131.59	13.07	4.41
1553075_a_at	37.91	78.95	2.39	2.23	1.91	4.47	2.65	4.23	10.54	13.91	2.11	4	4.12	3.71	3.16	4.92	5.66	1.72	14.76
1553076_at	4.82	24.86	14.37	55.77	5.76	7.23	8.92	35.84	87.38	12.24	25.58	14.52	6.12	7.05	3.67	18.26	9.92	8.47	23.12
1553077_at	13.73	20.14	7.41	3.17	41.33	12.02	6.13	8.54	39.53	25.32	19.4	30.62	10.44	6.1	4.29	18.18	11.67	11.71	16.88
1553078_at	5.48	7.8	15.48	15.81	18.07	18.53	8.75	12.02	11.33	56.77	21.27	9.57	87.85	37.73	10.24	20.33	11	23.96	23.47
1553079_at	45.13	11.05	3.99	21.87	29.89	77.04	39.44	12.1	69.62	8.37	13.22	12.23	13.19	58.43	35.28	9.72	13.1	15.84	11.07
1553080_at	75.93	142.23	78.13	91.05	16.41	131.51	82.74	38.06	86.23	30	53.81	25.24	16.63	53.87	69.04	56.2	150.31	129.21	101.84
1553081_at	7.36	11.15	37.15	83.86	18.7	23.49	128.2	24.26	13.24	122.54	139.2	127.71	60.3	10.97	14.21	11.57	12.97	24.63	15.24
1553082_at	10.3	65.11	58.21	12.02	57.45	10.65	23.78	67.25	27.15	24.58	17.43	17.97	74.18	12.74	12.2	69.53	8.16	5.09	47.62
1553083_at	11.76	50.33	53.7	39.56	56.15	46.18	93.88	156.23	30.59	162.12	126.39	17.34	120.04	26.42	54.65	60.62	33.48	47.85	66.91
1553084_at	18.76	10	8.87	4.32	45.17	60.29	7.36	31.22	8.8	69.44	22.06	7.12	31.13	83.05	53.63	57.24	59.97	4.97	71.01
1553086_at	24.89	14.32	36.91	9.98	5.87	5.17	2.47	7.5	19.99	85.93	37.2	37.39	3.86	7.68	6.86	31.37	51.07	44.12	10.95
1553087_at	45.68	34.23	29.83	2.79	12.87	16.91	31.82	5.38	14.43	37.1	9.75	30.12	90.89	11.2	79.75	26.27	16.03	20.27	24.89
1553088_a_at	298.3	182.32	231.97	281.78	244.75	271.84	189.59	264.68	273.98	276.07	197.25	269.34	197	270.23	255.99	306.57	437.7	394.3	221.79
1553089_a_at	112.88	32.28	64.1	57.44	65.84	142.62	74.87	126.95	253.72	94.57	121.16	128.05	133.03	13.41	85.29	6.6	16.15	90.62	96.65
1553093_a_at	3.78	8.73	3.73	6.5	24.04	4.36	7.51	29.38	90.15	16.04	7.37	2.57	5.39	55.13	6.27	3.95	4.34	6.42	7.54
1553094_at	53.88	51.86	25.84	79.17	48.8	118.09	6.86	15.71	21.94	10.21	64.49	23.46	13.31	21.14	24.74	30.78	10.62	38.37	18.43
1553096_s_at	335.08	494.4	401.77	396.94	298.06	320.53	479.69	407.22	388.98	629.42	473.05	514.14	516.6	559.73	733.84	271.86	321.59	491.85	576.25
1553099_at	219.11	241.77	406.79	136.47	250.11	236.24	206.19	251.8	399.7	328.28	275.35	223.83	271.3	519.98	117.33	475.2	542.97	347.53	272.32
1553101_a_at	1223.34	932.02	1068.07	1478.29	1167.48	1120.64	950.75	954.08	733.27	684.67	783.68	919.5	1021.4	1814.87	1536.88	765.58	1021.45	1180.74	1099.58
1553102_a_at	381.07	225.59	620.64	130.04	339.87	281.12	185.22	359.2	169.21	268.41	273.32	303.51	283.53	6.52	123.17	196.84	11.36	151.83	65.18
1553103_at	2018.11	1806.69	2159.24	2064.47	2087.7	2161.41	2173.11	1925.06	2408.53	1913.03	1921.26	2016.61	2239.89	2023.02	1775.59	3916.25	2829.98	2275.68	2335.81
1553105_s_at	572.92	766.41	435.7	1696.18	931.63	840.53	819.09	594.88	644.25	834.53	779.99	736.18	726.99	650.3	173.75	343.77	738.35	489.62	469.97
1553106_at	150.24	75.28	141.74	245.54	160.18	133.98	212.56	285.68	107.31	164.66	237.14	208.15	220.78	51.7	286.14	156.69	227.67	129.93	167.47
1553107_s_at	233.69	85.93	132.07	112.43	171.64	167.47	154.16	234.06	176.69	148.72	240.16	236.06	183.67	206.12	350.09	344.11	495.32	237.99	317.71
1553108_at	139.21	98.48	163.9	190.23	198.97	171.66	283.29	286.62	130.99	191.05	251.16	279.98	235.2	13.12	275.88	181.99	291.73	155.37	244.1
1553111_a_at	113.48	96.49	178.94	165.43	112.11	117.91	205.23	113	82.73	131.14	176.3	187.52	144.73	67.84	108.91	41.5	29.68	66.55	63.54
1553112_s_at	338.13	228.43	431.83	420.18	410.68	355.23	267.46	501.18	350.95	437.02	400.39	279.57	418.65	138.51	485.96	213.04	373.8	288.15	318.98
1553113_s_at	446.04	284.86	560.86	492.83	465.9	517.99	363.78	704.22	289.85	312.89	454.1	492.58	383.66	312.43	751.76	316.8	242.64	357.16	447.85
1553114_a_at	48.09	269.75	193.41	140.14	138.48	270.5	163.81	241.96	232.73	213.04	60.71	303.12	254.43	178.26	316.54	48.85	512.96	37.62	221.1
1553115_at	35.32	52.03	10.15	52.17	40.57	43.57	24.21	50.64	38.64	56.66	42.64	19.02	58.27	123.03	64.05	55.41	75.47	67.74	98.13
1553117_a_at	639.05	350.17	810.34	475.68	514.61	535.17	425.52	750.36	364.38	594.7	503.53	497.44	513.79	1315.73	1390.1	663.66	569.91	945.16	871.78
1553118_at	311.91	178.99	345.4	319.48	321.84	346.77	398.78	431.8	510.75	554.69	548.59	433.47	419.42	355.75	269.07	179.08	21.85	253.31	264.9
1553120_at	57.62	80.16	41.14	25.1	13.41	21.11	47.64	21.69	32.35	77.12	27.97	17.58	73.78	130.29	80.62	47.44	142.51	48.09	50.62
1553122_s_at	66.16	109.59	86.71	127.32	122.02	156.79	102.4	116.18	106.3	62.66	123.85	117.33	115.21	85.51	105.87	62.41	90.91	51.36	83.36
1553123_at	68.42	46.12	55.23	151.86	41.93	34.74	109.88	60.22	204.71	58.21	86.61	8.16	31.91	282.81	93.07	96.2	118.07	101.09	173.48
1553125_x_at	25.26	21.26	22.99	75.17	65.99	19.83	47.38	28.45	96.63	61.1	58.24	55.06	42.49	357.44	31.14	60.42	138.05	110.6	59.84
1553126_a_at	32.4	38.39	53.77	4.63	8.88	22	34.68	40.62	29.62	66.06	10.54	24.17	40.29	5.48	31.51	19.07	60.94	5.93	78.11
1553127_a_at	4.58	59.28	43.62	12.68	52.49	5.08	9.38	8.18	64.27	5.02	44.85	4.88	7.63	7.31	12.03	85.19	30.26	127.08	15.49
1553129_at	108.98	21.68	108.26	38.32	92.71	33.8	69.03	136.96	69	123.71	35.18	78.77	88.38	55.95	75.89	94.59	80.87	32.47	64.92
1553130_at	80.64	160.15	105.03	155.96	44.55	112.99	53.48	52.95	79.9	155.94	120.51	131.75	103.13	155.46	159.72	158.82	308.91	179.98	236.9
1553131_a_at	163.6	80.81	112.63	118.02	159.64	25.59	62.97	105.88	187.55	87.93	25.86	85.56	148.33	50.8	215.44	181.01	190.04	163.99	241.08
1553132_a_at	710.27	301.22	461.77	2569.43	1185.07	1253.82	1372.79	541.12	498.11	982.65	792.65	936.76	1086.49	179.21	1171.6	1017.41	841.07	647.22	735.15
1553133_at	361.98	179.97	144.24	225.61	349.31	298.07	368.17	340.35	585.22	397.22	826.48	448.78	355.57	76.31	109.25	52.61	7.87	73.32	132.66
1553134_s_at	82.75	108.38	77.31	52.06	96.11	79.61	143.02	109.25	86.68	109.67	117.95	142.67	79.55	6.53	35.58	5.33	60.62	5.66	5.25
1553136_at	49.5	45.97	289.57	117.82	189.19	151.71	225.92	203.87	189.07	224.22	53.05	135.24	190.91	196.09	156.88	111.5	58.42	131.91	85.48
1553137_s_at	187.35	83.61	123.66	148.81	121.53	124.23	113.47	224.08	152.11	203.71	126.17	194.01	256.63	647.72	122.53	174.27	137.79	284.87	285.39
1553138_a_at	4	3.59	5.26	3.55	5.01	55.88	31.43	32.32	33.74	12.25	6.45	4.44	50.74	46.13	9.72	72.51	20.06	6	13.59
1553139_s_at	112.14	63.1	109.01	54.7	67.94	97.74	114.48	128.5	112.41	203.51	146.62	113.54	122.53	271.77	155.86	158.68	185.76	253.84	193.64
1553140_at	82.12	94.99	93.57	38.53	101.55	103.8	74.8	57.95	58.51	63.7	73.01	104.03	110.76	96.26	48.42	45.42	68.5	75.95	70.99
1553141_at	45.43	174	141.18	79.35	69.41	121.47	84.05	203.96	131.46	147.33	123.72	100.3	144.24	153.74	18.97	138.31	211.32	69.27	107.74
1553142_at	54.37	28.34	131.38	85.56	104.75	112.47	106.57	134.49	67.33	75.94	81.56	59.48	65.84	46.36	91.7	64.32	37.46	28.29	54.17
1553145_at	262	194.22	325.68	147.51	269.7	182.19	220.6	248	231.37	388.57	170.87	289.63	130.08	270.94	266.53	227.82	115.16	187.98	211.33
1553146_at	2.72	109.77	18.1	4.36	9.37	6.05	12.49	8.41	11.29	19.53	13.27	12.02	34.2	11.46	14.78	30.61	13.87	13.46	14.3
1553147_at	158.51	63.51	178.61	169.23	107.82	163.08	52.08	83.67	109.9	128.39	52.01	111.61	113.56	7.21	20.07	12.51	39.26	6.66	8.2
1553148_a_at	477.48	378.57	521.68	622.73	675.91	547.46	485.31	439.26	219.7	490.2	552.49	501.24	511.09	298.36	385.55	314.93	241.59	325.25	277.61
1553150_at	78.77	82.5	44.96	40.01	37.54	7.58	55.74	43.69	87.79	41.64	29.67	47.94	5.73	121.06	47.17	95.49	5.74	80.59	82.81
1553151_at	107	64.76	46.18	51.36	85.47	32.84	33.79	19.09	13.08	17.16	90.55	13.15	4.62	89.72	5.24	10.19	51.2	50.76	3.06
1553153_at	456.34	604.5	170.33	153.75	203.54	277.22	169.55	130.14	207.2	394.94	183.21	133.32	183.94	319.21	172.31	234.94	173.57	185.76	221.68
1553155_x_at	131.96	275.42	155.02	74.67	166.17	236.29	87.77	97.75	110.3	229.04	167.58	112.61	91.65	63.11	122.02	80.79	140.63	190.55	101.38
1553156_at	9.44	7.7	6.97	7.74	5.94	4.68	8.37	10.42	9.02	6.66	6.2	5.13	7.71	15.02	5.71	6.3	16.56	9.18	6.87
1553157_at	60.41	8.36	73.81	39.84	22.78	60.52	53.67	52.1	75.63	98.77	120.88	27.23	102.28	152.68	110.92	98.59	111.22	95.46	40.24
1553158_at	88.38	98.38	116.93	61.28	175.73	100.48	134.63	117.37	9.79	93.31	198.11	94.86	145.99	230.59	112.97	264.24	239.3	232.83	246.04
1553159_at	17.11	189.83	91.95	142.25	103.14	112.93	11.68	16.7	28.7	82.78	25.11	8.4	22.26	100.95	232.25	95.76	91.82	110.86	33.45
1553162_x_at	210.04	334.03	212.83	155.3	78.44	194.27	174.37	149.49	106.21	114.03	176.66	182.03	132.08	531.64	328.36	238.08	465.05	274.62	231.7
1553163_at	169.93	92.79	96.26	31.21	71.19	21.64	94	163.97	188.71	125.58	71.28	100.79	167.76	89.69	73.88	93.29	173.6	47.81	33.72
1553165_at	209.48	333.42	212.1	123.7	193.21	159.17	269.66	169.23	217.6	160.81	167.09	213.58	246.25	319.1	459.59	187.69	142.25	321.31	302.72
1553166_at	77.81	132.71	16.91	78.47	83.11	105.21	39.79	140.46	28.62	137.21	30.47	42.46	17.43	229.04	186.3	76.25	17.07	112.14	250.41
1553167_a_at	174.25	200.16	205.52	136.13	176.44	128.1	194.48	208.6	150.93	181.43	152	212.93	227.62	33.08	212.73	73.96	123.16	155.74	145.07
1553168_at	7.4	21.37	34.28	5.15	12.55	67.56	8.93	27.08	29.19	65.42	9.79	16.64	19.04	31.01	18.45	15.5	27.74	11.69	17.97
1553169_at	5.62	12.84	20.9	5.96	32.78	31.06	60.6	66.53	12.58	110.7	37.21	93.41	8.46	21.89	18.07	16.78	24.14	12.41	18.83
1553171_x_at	5.59	100.14	6.47	8.62	43.4	61.33	51.27	98.86	203.81	36	76.44	57.47	84.06	10.99	38.3	91.16	37.02	67.24	104.71
1553172_at	460.09	384.3	447.83	413.74	516.98	506.84	579.01	528.02	305.09	373.69	525.76	382.02	366.88	654.45	640.01	379.12	370.99	497.75	356.03
1553174_at	86.83	7.65	11.53	37.79	9.59	9.35	67.35	6.65	41.3	18.54	7.89	9.13	24.32	24.32	11.55	23.83	48.93	25.05	21.82
1553175_s_at	247.14	112.73	246.1	112.5	141.43	171.46	303.28	336.93	79.09	270.41	222.93	234.13	278.51	131.51	332.43	6.87	16.63	60.54	125.13
1553176_at	7.49	66.05	36.01	28.17	7.77	62.57	17.62	44.58	92.08	30.78	110.23	42.1	18.8	25.15	17.83	21.26	20.43	15.77	50.45
1553177_at	46.82	94.63	45.75	8.04	70.98	56	60.52	25.55	100.3	34.64	35.64	4.79	81.63	52.97	49.58	50.57	13.13	54.87	14.42
1553178_a_at	78.86	177.26	154.1	104.72	166.05	23.76	120.8	130.79	122.44	178.4	176.06	32.87	27.55	48.27	109.62	154.46	60.03	65.99	188.2
1553179_at	3.89	7.17	13.6	6.19	6.76	8.36	14.06	8.4	18.41	10.8	26.82	4.21	15.19	45.45	43.35	7.47	14.09	11.48	6.15
1553180_at	4.26	14.99	2.81	2.35	1.75	2.03	70.96	13.79	1.96	47.02	1.85	21.59	2.67	31.32	32.18	6.8	4.3	56.44	23.56
1553181_at	90.22	49.76	63.89	92.18	98.58	56.83	128.89	127.37	146.24	155.55	159.35	102.96	185.52	236	107.06	57.18	131.59	69.75	134.18
1553183_at	8.4	2.4	1.47	17.92	5.27	33.19	3.67	4.74	55.78	16.06	26.09	2.37	5.34	114.98	475.55	83.09	42.05	192.43	260.51
1553185_at	1297.06	1603.25	1044.58	1403.47	1103.4	1159.09	1103	886.67	2045.73	1211.48	2372.96	1431.05	1199.51	2385.79	2269.81	1680.3	1169.55	1989.29	2153.8
1553186_x_at	750.04	1108.9	888.22	1170.48	850.67	987.69	832.9	632.38	1810.06	919.33	1197.78	957.32	894.61	1349.96	1465.13	1365.61	1082.69	1203.64	1008.79
1553188_s_at	6.15	57.28	7.62	4.81	5.87	7.56	22.91	12.66	6.1	13.62	5.89	15.42	4.76	6.77	5.71	7.64	13.56	14.89	4.36
1553190_s_at	163.94	172.91	25.97	161.88	110.13	121.2	140.75	150.38	143.73	323.75	138.01	98.32	104.42	197.39	139.46	120.78	185.6	172.84	198.29
1553191_at	15.14	3.59	55.89	3.71	32.48	5.95	5.76	2.36	31.67	50.77	33.06	4.64	51.12	52.53	5.33	5.16	8.84	29.85	7.7
1553192_at	133.33	96.44	96.65	120.74	112.7	103.94	85.22	73.37	104.33	22.88	105.99	106.61	65.43	116.46	45.64	108.07	10.27	110.38	87.62
1553193_at	224.95	124.43	187.69	121.22	232.64	206.77	130.68	169.41	178.43	161.14	147.66	166.86	110.59	165.97	156.58	153.6	208.3	97.64	131.57
1553194_at	124.76	87.46	184.07	101.64	144.69	138.88	148.39	143.7	22.53	16.41	63.64	125.27	141.99	40.52	65.25	42.14	18.28	25.62	4.47
1553196_a_at	15.87	17.84	5.92	9.37	7.9	12.6	10.33	8.26	12.72	9.03	9.06	3.17	19.54	8.72	7.16	7.63	9.11	7.59	18.32
1553197_at	30.78	2.98	2.47	28.14	14.34	34.97	1.95	36.52	28.71	23.92	5.75	5.75	60.26	26.27	62.85	5.25	60.63	2.86	14.39
1553199_at	13.73	3.5	18.56	5.57	13.62	31.11	5.16	37.11	13.02	63.06	6.38	7.18	3.66	4.44	10.4	8.81	63.53	4.95	62.39
1553202_at	8	29.22	28.39	47.49	51.49	33.77	7.51	11.38	8.83	2.35	5.77	3.12	2.49	257.77	303.9	186.29	92.05	202.19	150.48
1553204_at	156.6	217.86	149.6	97.51	148.59	184.85	140.64	199.57	306.59	177.07	98.58	168.54	126.28	55.2	67.52	215.08	250.33	45.46	163.72
1553205_at	284.8	183.54	265.12	126.99	225.99	153.41	192.24	185.77	426.57	226.85	141.6	252.34	315.1	200.42	298.03	239.92	416.73	175.9	195.61
1553207_at	42.69	133.68	19.43	100.65	100.25	142.75	158.09	107.76	136.52	143.9	109.55	125.01	94.86	94.74	145.45	165.01	125.98	156.19	153.41
1553208_s_at	67.61	19.19	59.55	92.54	27.68	32.99	71.25	80.66	41.96	77.97	12.96	51.11	70.9	143.59	112.66	126.32	89.9	207.59	113.73
1553209_at	126.7	182.99	6.06	2.74	43.05	41.09	5.46	4.23	28.66	98.17	4.03	21.5	76.48	7.5	19.13	56.82	113.54	39.3	12.37
1553211_at	11.28	19.95	67.76	10.21	9.07	26.98	7.89	4.94	60.4	12.91	6.52	21.56	4.58	26.9	14.27	7.35	5.78	28.39	8.62
1553212_at	85.9	42.4	102.27	72.24	73.28	74.86	198.25	67.66	267.55	163.7	186.19	218.38	173.16	118	178.09	146.4	190.64	144.88	83.23
1553213_a_at	7.62	4.68	2.6	7.51	5.99	6.15	8.99	15.86	40.43	33.7	4.2	30.51	7.65	10.58	7.13	5.4	6.2	7.18	7.95
1553214_a_at	29.89	5.9	56.37	47.79	4.95	27.71	51.93	50.86	48.22	41.34	46.44	54.86	45.94	133.29	115.67	25.8	71.42	38.12	44.86
1553215_s_at	34.1	83.67	11.82	90.01	61.21	32.02	105.37	17.79	96.47	5.65	37.5	19.13	26.75	16.23	31.92	29.98	98.17	22.73	77.63
1553216_at	107.7	79.57	174.69	158.2	115.6	116.94	70.6	111.71	86.86	76.98	114.51	124.11	141.97	155.98	195.04	83.15	42.02	151.85	86.5
1553217_s_at	114.78	51.9	126.56	201.78	140.57	85.43	113.84	145.26	99.57	230.4	147.87	150.18	169.92	97.98	230.83	132.58	42.89	104.44	151.2
1553218_a_at	1199.45	833.97	982.29	1102.37	1158.91	1130.35	1151.18	1170.89	552.41	1147.19	1302.45	1097.64	1055.2	669.04	456.72	419.93	324.68	572.71	535.96
1553219_a_at	13.45	7.49	4.25	70.3	38.42	42.31	30.69	28.49	25.05	33.8	65.85	88.68	95.63	150.6	99.87	97.81	6.7	92.17	107.36
1553220_at	203.06	172.27	103.64	541.09	255.98	300.33	330.83	154.32	238.37	204	216.81	223.13	156.39	147.78	157.31	229.22	522.52	296.93	220.56
1553221_at	120.51	137.05	261.53	158.75	165.16	174.52	269.57	297.58	221.47	243.18	341.48	173.94	140.23	266.94	157.21	229.66	343.06	268.24	256.21
1553222_at	102	119.54	253.87	31.06	89.54	101.37	175.17	217.37	325.45	299.69	216.18	151.82	234.48	158.39	131.16	204.49	83.25	215.27	243.4
1553224_at	56.78	44.92	92.81	33.18	7.35	79.08	22.32	60.85	118.68	36.83	120.77	87.03	73.35	67.31	11.71	96.78	135.7	10.51	62.84
1553225_s_at	332.41	347.07	167.44	560.68	301.31	415.54	161.64	277.21	223.2	238.71	264.43	274.97	236.58	113.8	170.92	108.11	107.88	189.27	127.29
1553226_at	59.54	19.48	49.28	63.68	34.76	10.53	19.65	13.26	70.35	130.51	29.83	14.74	5.46	124.6	13.07	25.55	85.46	154.27	15.64
1553227_s_at	281.96	366.5	473.28	343.31	376.79	319.28	380.36	382.95	427.74	409.74	348.49	396.98	356.55	138.74	229.11	267.99	244.4	241.38	251.42
1553228_at	57.89	37.57	80.91	44.05	39.98	77.7	80.73	100.69	103.13	109.32	69.05	21.25	77.57	75.75	5.63	27.57	33.56	28.08	26.91
1553229_at	78.41	142.56	142.87	159.23	209.76	124.41	141.15	100.49	48.9	140.23	127.44	104.75	83.19	58.3	295.45	114.91	35.24	126.79	122.95
1553232_at	72.6	19.63	53.51	49.71	45.25	85.71	56.35	37.62	153.17	37.26	84.26	78.13	9.77	19.92	59.22	9.24	110.59	8.7	60.08
1553234_at	128.74	92.56	106.74	70.54	15.85	114.57	90.68	91.82	147.25	71.7	27.77	128.57	57.27	170.84	103.64	158.77	142.55	151.87	79.01
1553235_at	12.53	6.98	39.35	8.01	6.03	13.45	8.91	14.22	8.27	8.67	10.47	5.14	15.08	74.38	19.48	5.53	25.02	5.53	53.56
1553237_x_at	13.69	103.92	11.26	26.79	53.43	107.7	104.65	130.07	38.8	78.2	109.32	17.08	89.29	69.63	124.63	4.42	121.11	75.48	115.74
1553238_a_at	173.71	225.04	98.46	124.28	185.27	98.74	256.07	182.45	257.34	318.91	222.89	104.48	302.77	224.48	195.69	106.55	222.52	230.41	100.43
1553239_at	90.32	39.21	183.73	65.11	85.59	165.22	191.63	119.8	189.79	160.41	112.81	105.97	149.27	35.78	188.07	55.77	94.42	73.83	147.94
1553241_at	119.84	24.63	37.29	115.62	41.55	14.64	83.47	113.25	104.94	129.96	12.63	91.38	41.71	137.48	88.95	39.48	63.99	111.5	84.86
1553243_at	533.32	411.98	467	257.87	339.57	362.93	274.88	304.06	520.26	159.9	156.04	490.61	534.09	13.56	126.48	139.49	12.44	136.12	70.11
1553244_at	12.93	21.35	2.14	6.39	34.58	4.98	41.45	8.23	8.22	3.93	31.88	15.17	6.18	97.5	135.88	82.57	41.68	160.3	23.14
1553246_a_at	5.75	132.33	30.21	104.45	132.89	147.94	65.85	150.39	103.68	229.61	97.3	157.1	123.02	105.2	136.88	125.36	179.39	145.77	65.5
1553247_a_at	90.36	196.31	192.38	196.42	212.8	181.62	143.12	178.56	137.51	142.83	147.76	162.58	144.87	115.12	322.38	102.91	78.57	87.52	150.89
1553248_at	113.27	150.43	91.69	7.89	77.06	139.47	103.14	22.91	170.44	135.1	65.89	136.48	129.2	155.79	61.98	282.11	359.01	276.29	138.48
1553249_at	48.55	51.1	5.69	33.97	12.64	108.22	17.61	80.35	13.47	131.39	5.92	11.58	43.32	31.45	99.72	14.56	132.08	93.52	41.72
1553252_a_at	147.82	240.35	151.35	106.27	147.63	116.67	97.03	110.66	154.18	163.75	136.5	103.58	164.77	303.35	304.95	167.17	48.24	175.34	235.46
1553253_at	48.06	280.79	159.77	113.28	124.48	142.73	173.59	9.41	331.49	19.85	24.04	81.15	170.47	125.29	242.3	78.27	300.32	172.85	218.74
1553254_at	64.77	76.2	111.68	62.8	57.21	68.44	66.75	45.15	10.63	48.88	75.34	54.98	66.59	31.72	61.31	52.52	77.87	28.84	72.02
1553255_at	115.53	22.69	34.51	59.84	73.19	17.28	57.11	97.2	31.9	27.87	73.34	27.97	115.05	68.17	37.08	64.39	31.04	165.82	81.46
1553257_at	19.04	55.48	20.87	74.17	12.04	106.69	28.31	24.1	40.54	23.02	34.11	11.05	92.35	141.92	28.99	20.89	35.47	22.52	33.11
1553258_at	7.63	7.4	12.96	4.57	6.68	24.25	13.42	6.36	31.55	25.61	45.44	30.09	48.15	29.72	14.07	11.91	6.41	7.85	5.89
1553260_s_at	91.35	19.59	105.55	25.21	43.54	27.48	50.52	37.45	151.51	25.01	25.27	2.19	40.31	24.21	37.51	2.9	60.89	16.2	69.75
1553261_x_at	5.35	3.8	46.02	1.72	3.02	3.38	1.1	59.16	76.99	3.03	5.15	29.19	25.26	32.5	24.09	34.91	49.45	8.46	17.99
1553262_a_at	167.73	249.63	151.65	91.44	197.97	236.8	235.07	399.2	553.96	330.42	160.09	239.58	245.23	148.62	322.74	54.65	334.38	309.78	150.75
1553263_at	68.09	197.58	166.79	101.53	88.22	81.75	96.59	123.78	213.18	129.43	155.48	127.32	187.58	68.17	139.05	35.69	35.47	33.21	105.34
1553264_a_at	149.86	40.89	76.91	55.42	51.49	27.15	14.62	15.33	44.02	43.59	156.36	29.93	28.89	68.21	33	188.48	45.76	39.74	45.92
1553265_at	86.21	74.1	36.17	47.11	29.74	66.55	3.36	15.77	60.55	16.99	3.5	70.42	7.28	42.78	76.45	177.46	7.39	64.15	37.36
1553266_at	15.01	17.1	13.6	16.89	36.55	35.56	16.65	0.99	8.28	18.33	65.58	54.92	8.4	7.38	36.04	59.25	7.7	36.77	1.39
1553267_a_at	69.21	55.85	46.62	89.52	47.99	104.43	62.18	42.12	13.62	94.14	76.07	121.08	55.5	11.99	98.95	90.16	104.55	43.45	36.89
1553268_at	69.7	26.93	131.62	91.28	159.51	115.38	17.75	75.89	196.55	112.37	74.31	62.31	171.56	285.63	115.79	97.96	17.27	143.62	230.56
1553269_at	120.07	186.86	326.6	184.77	182.55	137.59	462	66.8	300.21	401.03	209.56	340.47	245.83	309.16	116.59	143.23	88.67	219.32	158.57
1553271_at	18.55	60.61	26.73	56.37	91.45	96.3	156.69	126.06	6.39	215.53	69.66	58.8	87.21	187.97	211	114.49	96.26	76.3	130.27
1553272_at	174.1	241.01	48.98	202.88	96.62	180.04	90.76	122.36	141.83	166.04	77.27	90.89	100.15	269.68	108.61	8.85	20.69	154.67	159.11
1553274_a_at	307.69	362.11	411.2	347.62	338.73	340.01	345.42	366.01	410.43	461.62	333.57	355.91	412.54	1537.76	912.69	650.28	707.05	913.83	960.12
1553275_s_at	491.96	351.93	219.15	187.94	306.05	347.12	174.7	611.29	607.34	379.46	268.57	304.51	321.9	94.03	68.14	120.14	147.67	51.65	75.94
1553276_at	2.62	11.69	47.6	3.96	26.04	5.72	5.4	5.18	37	9.23	102.5	46.65	49.76	10.65	7.32	21.71	1.64	7.79	2.28
1553277_at	41.8	2.41	35.68	8.46	49.84	12.88	30.3	5.67	23.59	6.09	29.35	30.93	19.69	106.96	55.21	33.46	97.52	25.08	41.93
1553279_at	16.55	119.03	89.22	30.13	13.56	62.42	20.73	14.47	39.54	143.63	18.79	23.38	20.35	183.18	23.29	28.47	39.68	49.2	95.23
1553280_at	186.73	172.96	171.65	170.69	168.87	142.91	109.08	215.72	88.86	182.78	248.26	186.43	136.98	184.58	118.18	179.78	134.03	147.18	65.84
1553281_at	71.41	10.31	34.21	10.41	62.95	50	7.05	113.65	31.83	25.65	39.03	57.73	14.86	15.42	35.66	6.67	169.71	50.99	75.84
1553282_at	7.85	42.87	33.58	10.36	9.15	49.74	45.31	119.82	43.12	38.89	15.72	11.88	40.18	9.07	11.4	55.12	13.05	20	21.09
1553284_s_at	45.45	156.59	18.88	46.95	57.52	62.82	81.95	96.87	55.38	120.37	126.15	105.7	62.39	92.36	154.36	81.91	172.32	89.36	101.68
1553285_s_at	49.96	50.82	32.19	58.98	90.05	2.47	33.67	45.67	56.82	104.41	87.65	69.03	55.82	11.6	68.59	84.72	91.07	14.26	58.91
1553286_at	219.18	191.66	230.32	230.14	188.51	190.29	297.94	215.59	319.36	295.23	181.07	185.21	336.01	366.77	197.44	83.63	203.44	241.68	135.39
1553288_a_at	97.3	25.17	55.09	52.14	29.42	62.58	147.65	60.24	151.3	133.71	50.41	90.74	48.3	167.53	111.3	70.07	97.49	72.25	71.96
1553292_s_at	293.72	190.57	277.12	367.27	251.77	305.19	228.47	289.35	335.2	310.29	198.82	270.21	384.81	553.89	331.56	495.49	297	447.52	364.08
1553293_at	5.07	16.38	12.85	29.39	28.12	80.42	35.16	39.48	43.48	42.72	5.37	55.61	6.32	13.02	23.14	3.7	16.95	16.83	66.98
1553295_at	30.86	4.36	30.17	35.03	16.05	12.15	18.83	53.49	51.07	2.66	3.58	33.94	1.4	8.14	171.18	1.78	3.47	19.21	54.07
1553296_at	7.31	4.93	3.01	4.41	22.11	3	5.5	2.59	65.35	4.82	7.95	23.91	9.18	37.32	21.48	2.61	2.84	7.53	28.39
1553297_a_at	265.69	281.36	532.85	235.32	216.66	331.7	484.66	485.22	399.59	531.71	468.33	453.59	337.47	182.07	158.23	275.14	466.05	338.4	404.17
1553298_at	44.94	54.46	50.56	22.16	15.64	3.48	55.76	3.46	20.01	48.51	74.33	53.67	14.39	44.26	2.38	96.81	5.25	34.93	30.51
1553299_at	86.92	102.8	145.86	33.54	60.03	111.37	10.02	41.05	16.27	46.61	18.39	11.07	47.39	4.11	82.26	8.6	25	90	110.93
1553300_a_at	45.23	93.28	102.28	66.46	48.13	51.5	45.97	26.24	100.61	56.24	116.18	80.62	99.43	58.88	182.04	66.84	84.85	52.42	81.71
1553301_a_at	69.53	141.37	90.64	36.38	113.98	9.19	158.61	84.16	77.91	107.43	112.15	29.04	89.19	99.61	7.54	81.33	58.1	59.83	8.76
1553303_at	16.53	17.71	14.73	11.91	99.74	9.6	25.71	26.75	24.91	41.95	27.17	13.79	19.62	22.43	22.58	51.6	100.51	71.53	17.67
1553304_at	178.29	172.27	88.29	84.96	157.76	162.82	121.63	118.05	188.91	109.89	141.17	43.13	74.52	183.47	95.87	188.89	301.15	159.72	263.98
1553306_at	22.32	171.85	86.83	29.99	56.47	43.47	22.77	47.59	44.74	19.43	96.11	49.69	169.85	115.24	11.53	49.32	44.59	38.12	72.04
1553310_at	7.05	16.88	54.4	11.44	24.73	13.57	2.51	12.52	6.39	39.59	9.07	22.35	45.1	13.86	13.78	39.26	37.53	54.53	33.46
1553311_at	62.27	9.03	20.9	67.57	81.94	37.91	42.1	7.81	33.73	8.81	61.63	43.42	39.66	1.81	117.09	41.76	52.29	27.61	72.61
1553313_s_at	73.99	94.98	105.81	97.25	77.41	89.55	75.64	32.1	131.87	104.6	72.49	11.85	83.43	372.3	100.14	200.24	255.02	223	251.09
1553314_a_at	12.82	19.95	10.77	10.89	16.93	53.23	31.79	15.39	23.67	16.78	13.89	5.89	74.88	257.09	309.61	82.9	16.56	174.56	150.37
1553315_at	4.74	51.65	39.03	30.21	31.53	16.37	39.86	91.34	99.57	45.99	44.51	92.83	83.88	133.69	246.01	37.32	7.8	55.28	80.17
1553316_at	72.48	79.4	17.77	43.07	47.7	13.63	29.07	8.75	44.02	8.06	94.67	74.13	43.2	12.47	3.95	97.16	108.15	36.27	101.26
1553317_s_at	53.94	2.19	30.69	38.32	3.33	14.09	38.03	20.04	73.35	35.67	30.45	24	21.83	36.14	7.34	61.72	33.34	1.87	58.65
1553318_at	66.6	21.76	9.68	63.94	60.72	8.09	77.27	29.28	60.6	157.09	48.82	14.38	61.61	98.6	38.33	30.38	119.13	63.62	94.69
1553319_at	5.16	7.52	19.12	5.95	8.73	6.45	4.26	22.06	28.12	37.85	54.2	38.63	89.11	31.17	34.36	5.2	5.03	43.73	4.5
1553320_s_at	4.94	8.84	23.34	16.59	0.99	34.47	43.82	4.83	2	20.25	13.67	8.89	43.96	5.55	4.62	79.17	30.79	21.52	40.63
1553321_a_at	120.24	78.22	157.35	70.39	103.88	91.49	92.44	186.08	219.79	177.62	808.05	301.03	377.92	126.27	108.66	68.61	136.57	40.76	85.53
1553322_s_at	97.09	91.95	205.21	132.09	88.6	119.03	69.23	87.09	61.45	44.07	40.75	86.06	65.83	245.69	110.02	35.52	56.01	84.06	64.29
1553323_a_at	148.6	186.2	107.2	113.81	83.87	158.32	158.55	124.5	254.93	199.97	140.97	100.5	93.35	70.61	185.1	270.72	173.19	144.08	140.51
1553325_at	82.88	146.53	37.09	55.49	23.89	76.52	77.18	109.43	180.12	28.38	73.29	35.34	39.29	7.47	14.06	57.1	30.52	22.18	115.73
1553326_at	8.56	23.54	69.05	21.27	75.3	20.43	45.88	1.62	65.49	12.93	22.76	61.21	8.16	63.68	34.42	28.86	81.55	41.81	31.01
1553327_a_at	11.65	5.01	11.7	4.94	11.83	3.94	65.79	40.07	15.29	16.02	55.97	58.87	78.5	8.19	11.31	13.46	19.71	93.48	13.74
1553328_a_at	437.75	110.1	179.98	14.52	167.09	80.22	94.06	57.95	148.37	59.31	156.44	120.74	163.62	54.25	5.27	59.15	19.26	15.99	7.89
1553329_at	5.9	54.69	65	22.66	45.74	10.82	96.88	35.06	47.71	107.89	37.32	35.23	38.4	41.21	37.53	38.61	60.21	54.65	57.57
1553330_at	33.74	30.77	30.74	3.39	24.22	2.34	35.99	3.69	26.35	41.17	2.5	1.77	46.94	54.27	9.61	3.36	97.88	77.94	28.59
1553333_at	85.85	135.21	55.05	178.84	87.2	73.16	31.28	117.23	193.35	151.8	94.72	158.94	125.53	13.86	33.68	106.36	120.56	70.17	7.17
1553335_x_at	87.28	86.91	96.94	29.61	55.76	74.93	95.44	80.06	119.39	149.15	66.59	45.33	98.61	85.97	87.7	57.71	134	99.31	109.29
1553336_a_at	81.92	67.29	64.46	133.06	66.76	146.65	31.86	93.94	10.69	136.45	91.66	77.56	103.59	102.88	72.13	10.67	17.02	32.43	49.11
1553338_at	178.06	99.63	97.45	277.03	148	150.32	137.6	112.71	180.07	183.75	126.91	112.82	164.96	87.09	85.11	64.64	143.09	6.06	33.77
1553340_s_at	14.46	148.89	16.2	11.8	10.43	8.1	7.9	10.21	27.77	29.85	16.63	9.05	14.39	128.47	17.03	11.58	20.1	90.1	97.14
1553341_at	49.25	28.17	29.18	29.79	18.79	22.33	58.85	6.84	22.03	15.54	11.7	6.61	23.16	109.14	18.25	68.98	18.93	9.34	10.64
1553344_at	4.17	2.41	6.25	14	16.31	5.35	16.44	14.16	4.93	4.92	16.48	1.25	7.02	35.17	4.81	13.75	44.08	5.6	4.65
1553346_a_at	14.94	9.93	44.45	25.69	9.96	14.36	11.51	75.7	12.96	22.66	21.55	83.64	111.51	90.47	13.35	43.19	44.8	11.82	27.34
1553347_s_at	74.93	29.58	33.99	39.02	7.7	76.59	101.37	13.13	48.28	9.93	73.49	107.79	57.16	17.22	15.41	29.41	67.92	141.91	57.87
1553348_a_at	359.75	381.43	374.36	664.45	470.38	575.8	445.88	401.72	347.9	455.73	362.85	399.97	467.74	284.62	473.28	511.67	380.57	596.4	404.9
1553349_at	997.6	1361.91	1038.56	1074.73	1157.35	995.7	1371.6	1029.66	976.66	1034.45	1037.78	1057.57	1179.03	1317.53	2033.76	653.78	553.99	1190.79	1243.31
1553350_at	20.57	26.15	12.83	59.7	11.08	12.7	41	25.05	27.24	36.13	20.22	48.96	178.52	22.75	26.03	101.66	36.29	13.39	84.94
1553351_at	42	7.44	7.11	8.75	82.14	11.88	17.39	43.63	73.8	18.86	22.95	59.52	68.49	37.54	80.25	25.68	63.71	63.58	13.36
1553352_x_at	71.44	50.22	33.96	134.16	79.37	73.98	15.95	16.53	27.98	122.23	36.24	73.76	83.03	68.37	86.53	103.15	26.79	20.01	110.25
1553354_a_at	56.6	17.99	39.11	77.2	18.04	19.9	19.38	142.18	10.22	219.29	85.46	120.85	48.76	120.14	113.68	73.38	14.14	102.33	206.44
1553355_at	72.43	23.33	8.78	14.38	5.47	16.44	11.63	24.68	105.97	65.72	16.56	32.75	9.31	38.62	6.69	6.44	10.17	15.54	13.63
1553356_at	21.3	43.7	3.43	20.27	55.58	44.04	41.99	2.11	3.79	5.22	8.78	2.32	16.5	7.88	8.39	6.12	8.31	3.68	32.99
1553357_at	67.69	29.46	55.35	20.3	85.61	52.51	16.4	32.75	55.63	89.9	46.61	104.04	122.11	29.68	76.54	15.94	97.9	57.9	46.48
1553359_at	19.22	40.44	27.73	29.9	94.87	29.94	37.45	36.1	50.44	73.61	36.61	65.7	44.5	36.2	64.76	50.83	85.36	51.05	361.72
1553361_x_at	24.5	52.24	30.65	40.38	30.28	29.14	155.29	35.34	70.12	46.31	31.7	32.02	48.7	70.89	273.8	63.39	59.39	37.59	222.52
1553362_at	6.05	1.17	10.22	35.15	4.18	2.73	1.34	13.37	89.87	4.98	24.37	1.22	36.21	5.82	1.14	9.53	55	2.87	19.27
1553363_at	42.17	19.32	45.93	5.66	8.53	9.13	22.63	45.24	17	9.02	3.39	6.49	7.51	9.47	3.9	13.57	26.26	59.5	7.73
1553364_at	21.7	60.61	4.16	42.12	6.74	28.06	37.22	8.27	10.71	5.7	19.74	76.3	32.47	102.44	3.59	62.75	16.91	12.97	65.78
1553365_at	9.01	7.65	8.36	64.51	9.9	103.63	61.58	48.39	44.98	16.24	10.62	60.74	90.81	59.45	142.63	42.99	14.6	20.31	26.03
1553366_s_at	162.17	157.87	109.22	31.09	190.47	48.51	174.82	48.7	180.22	25.27	30.02	180.3	126.91	78.52	148.56	85.45	58.44	170.2	78.79
1553367_a_at	32.52	81.17	31.32	19.63	11.38	81.98	69.38	39.52	171.17	106.13	69.36	38.29	92.02	153.88	142.96	41.09	127.58	99.89	41.68
1553369_at	6.17	23.43	9.71	46.18	11.33	9.7	5.76	8.86	18.68	18.18	8.68	17.66	10.04	15.82	14.96	25.4	12.68	11.36	34.5
1553371_at	14.49	70.48	12.47	64.63	64.56	24.88	77.15	75.08	174.37	13.6	4.48	69.3	20.55	76.27	6.22	72.12	105.41	26.48	34.64
1553372_at	10.38	37.22	54.79	71.83	61.61	6.83	59.19	33.3	96.66	33.05	8.62	70.05	14.06	16.12	21.54	12.48	113.34	91.97	105.19
1553373_at	81.65	35.77	37.83	77.98	58.22	39.39	66.09	45.27	129.65	72.2	59.11	41.49	84.66	123.19	54.46	158.5	138.81	58.12	63.8
1553374_at	51.07	48.66	12.07	40.22	36.69	7.87	6.84	29.86	59.65	74.72	9.08	10.4	7.65	41.65	16.45	63.65	6.85	37.09	41.89
1553375_at	59.04	10.43	8.11	43.97	36.18	8.5	10.07	10.15	14.29	133.86	61.94	26.87	85.35	9.63	67.95	8.95	58.46	7.13	4.76
1553376_a_at	10.08	11.02	84.53	5.44	7.41	8.22	39.45	4.07	108.32	15.68	37.72	14.05	100.33	15.68	47.67	20.14	69.84	15.82	11.53
1553378_a_at	74.26	8.57	21.13	65.6	64.79	28.12	21.41	14.02	84.29	25.01	39.28	33.52	7.19	3.69	9.71	66.66	49.77	34.13	38.38
1553380_at	7.6	11.71	47.5	1.87	6.42	20.1	3.94	38.26	5.11	6.77	3.98	12.48	3.79	42.63	3.06	4.69	9.49	8.62	3.21
1553383_at	70.1	4.17	19.35	5.25	3.96	6.69	5.41	4.45	14.32	7.08	6.02	4.7	7.79	5.54	59.59	3.31	91.42	3.71	27.33
1553385_at	6.2	12.83	54.66	7.08	9.68	4.04	7.99	11.22	64.58	10.51	13.2	25.34	9.56	26.4	10.69	7.65	37.71	11.95	22.3
1553386_at	13.65	61.29	84.79	67.41	38.42	24.55	31.37	102.27	66.97	24.07	42.93	111.34	42.18	118.57	161.07	114.25	28.94	99.05	111.06
1553387_at	112.9	105.25	70.57	94.89	173.63	63.1	252.98	51.35	88.47	52.58	133.12	81.25	106.55	129.05	133.13	19.71	44.7	12.32	135.24
1553388_at	14.36	67.66	54.19	3.3	34.5	37.79	14.74	5.15	70.9	102.96	10.15	5.13	6.31	78.51	15.81	53.92	136.41	18.27	5.95
1553389_at	122.99	141.06	58.33	59.52	106.65	110.48	125	20.93	16.96	70.66	20.28	140.21	115.66	109.18	535.69	203.15	184.7	164.97	105.12
1553390_at	78.13	22.98	35.73	21.09	18.74	4.74	8.57	14.98	11.91	18.08	92.1	7.62	40.3	188.2	100.62	75.92	132.78	9.14	95.95
1553391_at	15.87	105.99	6.09	53.65	29.4	48.25	48.27	4.34	18.04	34.49	43.57	8.92	102.41	81.44	117.01	29.59	52.38	73.85	116.66
1553392_at	80.71	119.68	25.64	4.58	5.09	24.4	29.2	6.88	38.62	11.59	8.55	30.95	9.59	212.58	141.85	134.23	152.74	135.21	202.8
1553394_a_at	85.49	93.3	104.12	95.86	62.1	71.99	41.55	74.42	149.95	100.38	144.08	50.08	69.36	1068.61	219.33	94.78	102.62	290.04	291.42
1553395_a_at	152.19	78.53	167.79	64.23	182.56	43.45	231.09	158.89	203.12	180.72	226.04	168.87	179.1	264.47	145.89	237.61	355.77	122.05	223.53
1553396_a_at	67.89	247.55	186.41	99.46	46.34	286.29	8.42	202.16	201.47	297.06	114.43	249.18	183.37	24.86	128.01	653.68	430.8	288.29	242.76
1553397_at	189.79	290.61	135.25	196.37	212.78	243.92	164.2	246.83	199.24	214.15	205.3	250.6	221.13	35.44	183.42	173.2	293.19	232.28	269.01
1553398_at	15.23	13.32	13.67	67.67	55.64	57	33.1	48.71	12.05	21.34	5.28	46.23	77.33	62.68	6.18	14.4	15.49	6.78	55.5
1553399_a_at	164.91	179.96	293.93	274.51	237.77	237.28	175.61	239.56	253.77	376.03	282.56	263.25	110.59	478.84	388.23	268.14	260.58	304.88	305.74
1553400_a_at	207.18	278.8	181.22	204.27	229.33	215.67	150.67	199.59	254.07	273.7	252.41	236.79	167.94	592.19	772.19	236.4	300.69	542.39	509.44
1553401_at	8.51	24.15	67.48	19.78	50.91	7.27	67.81	44.54	28.91	71.32	58.32	18.39	44.09	54.2	119.94	51.71	128.93	105.29	19.07
1553402_a_at	57.11	63.01	114.36	101.54	16.61	66.86	72.91	35.94	12.33	54.72	125.29	55.86	13.82	31.64	45.1	58.2	21.61	54.62	4.46
1553403_at	9.1	25.69	10.17	11.84	11.63	8.64	11.32	8.55	48.29	18.46	9.2	10.63	6.03	25.45	4.43	18.89	7.49	22.51	14.35
1553405_a_at	106.14	122.44	67.66	5.12	18.85	37.85	7.76	28.95	10.95	14.08	10	14.18	11.27	133.22	65.69	161.96	125.26	10.84	33.69
1553407_at	136.51	360.55	205.37	206.73	305.46	262.76	287.61	188.28	266.35	256.28	210.02	252.35	179.79	446.63	613.38	376.23	274.35	464.05	447.51
1553409_at	2.88	9.28	2.51	10.02	2.69	48.13	7.79	35.55	40.74	5.25	87.63	24.2	5.16	3.12	6.14	3.11	14.79	35.64	10.54
1553410_a_at	4.48	7.88	9.39	10.51	24.93	5.57	4.22	13.81	80.81	10.45	7.72	3.53	16.38	23.74	14.45	40.59	6.65	14.07	21.9
1553411_s_at	302.54	139.89	218.85	787.4	425.17	515.79	89.98	97	206.56	171.39	102.43	90.37	123.07	77.68	116.85	40.64	45.9	58.32	46.71
1553412_at	25.72	106.33	15.08	11.17	10.09	58.91	7.51	5.22	59.4	38.83	91.11	44.65	11.23	390.33	103.14	19.39	101.72	137.57	128.61
1553413_at	14.05	15.72	42.4	18.06	25.74	13.56	13.63	5.23	15.81	8.57	15.66	21.04	14.19	6.95	124.37	206.62	16.66	77.85	59.58
1553415_at	87.83	11.2	8.01	4.43	24.86	43.42	8.17	7.86	27.2	4.98	2.61	36.18	2.13	67.94	5.13	5.31	7.53	13.17	1.57
1553417_at	51.21	55.71	10.54	49.46	44.4	22.47	73.27	110.65	100.56	90.74	52.49	96.53	54.67	110.69	106.42	96.06	128.35	89.14	68.72
1553418_a_at	67.2	55.18	5.46	13.83	9.21	132.4	54.16	14.68	49.28	49.67	14.89	7.12	4.93	57.19	75.33	10.38	24.13	126.53	4.72
1553420_at	31.79	12.42	31.2	2.16	8.6	8.65	6.12	12.73	15.11	2.84	9.66	8.19	43.66	79.81	8.26	5.33	68.45	5.3	60.23
1553422_s_at	74.51	251.4	264.85	121.8	200.39	141.87	176.56	76.94	207.23	142.17	81.75	85.09	175.73	144.57	140.42	113.4	20.73	152.01	66.34
1553423_a_at	29.35	40.46	46.79	68.54	66.84	79.03	35.83	46.92	65.14	74.47	46.44	8.47	75.32	20.59	748.71	100.92	2.9	223.11	282.88
1553424_at	4.67	6.84	40.44	4.92	4.01	39.46	23.02	3.77	10.56	55.63	7.42	13.98	6.11	83.31	34.29	58.63	10.44	9.99	60.91
1553425_at	70.98	72.88	148.72	144.01	98.59	22.86	96.02	109.51	271.2	212	163.65	93.01	154.22	150.01	129.01	127.01	143.67	202.89	185.96
1553426_at	39.28	59	31.92	3.61	33.47	62.84	44.39	25.54	129.88	88.36	61.9	43.55	27.55	92.9	15.62	51.67	147.73	12.44	99.35
1553427_at	50.79	14.63	14.26	65.32	8.29	18.14	27.84	10.94	28.64	28.97	7.47	28.41	19.19	33.31	7.96	17.63	27.97	22.75	12.82
1553428_at	2.69	8.14	54.42	20.31	36.17	7.01	4.65	44.17	111.35	70.58	56.33	55.02	60.22	7.05	28.32	79.79	98.91	102.57	58.02
1553429_at	52.33	83.53	49.76	12.28	21.56	96.36	34.5	54.87	18.93	192.81	19.1	10.28	9.72	31.53	115.99	84.1	107.06	50.84	50.17
1553430_a_at	109.21	81.19	20.87	80.12	77.76	145.88	18.43	54.27	127.83	224.6	48.27	12.24	85.81	131.79	19.7	64.77	31.89	86.4	18.34
1553432_s_at	37.71	21.14	42.44	29.01	13.87	5.97	39.83	34.47	11.43	15.16	60.18	52.16	56.72	158.55	54.36	125.6	32.22	116.13	44.18
1553433_at	13.61	109.77	100.95	2.68	51.89	95.83	38.66	21.64	47.32	57.35	66.79	18.33	5.72	165.78	37.79	52.53	8.39	70.86	86.51
1553434_at	23.22	106.9	62.02	6	36.01	60.81	10.79	36.77	100.83	7.25	13.59	24.47	50.61	68.49	10.34	76.44	14.88	20.88	9.08
1553435_at	79.21	27.79	67.54	88.04	101.37	115.05	62.8	28.29	79.88	45.54	18.02	30.07	73.46	158.05	92.54	21.29	132.27	16.59	18.02
1553436_at	74.11	41.68	7.56	67.73	5.03	13.72	87.78	5.8	26.09	17.75	80.65	75.97	40.61	10.35	56.03	14.52	11.96	94.63	13.52
1553437_at	103.87	76.23	82.22	23.21	36.17	86.03	11.12	42.12	279.05	68.68	65.62	109.38	91.36	85.23	137.36	140.62	166.64	168.23	130.83
1553438_at	168.57	191.61	110.17	137.31	86.46	117.27	138.98	77.12	271.89	159.02	182.28	123.35	126.3	17.07	39.65	29.02	34.14	154.9	83.73
1553439_at	82.42	106.42	42.25	66.24	72.71	49.84	62.72	61.16	71.25	129.68	74.49	134.48	93.14	56.05	121.96	76.46	138.42	96.96	88.44
1553440_at	4.94	6.2	40.76	26.36	4.98	1.95	3.7	30.53	68.84	65.82	1.64	18.49	40.22	18.45	37.27	29.29	51.86	2.4	29.91
1553441_at	1.79	4.07	1.84	0.49	1.73	1.05	19.17	1.87	4.45	3.25	1.72	7.5	1.33	2.97	3.22	2.09	15.02	0.66	14.2
1553442_a_at	79.28	60.42	6.89	2.48	14.06	13.63	12.57	17.76	16.16	45.34	113.16	17.84	29.2	74.8	7.97	5.12	12.51	21.17	17.22
1553443_at	42.32	22.16	19.86	88.5	2.96	39.08	93.74	36.75	32.56	72.88	45.5	11.01	66.74	27.82	13.76	29.42	51.35	4.47	12.35
1553444_a_at	31.68	158.13	110.91	46.26	23.33	23.9	30.91	16.64	37.26	49.5	13.93	36.56	35.36	134.11	242.16	62.12	28.04	138.73	65.27
1553446_at	16.69	25.61	12.01	23.18	8.02	8.73	68.37	51.88	36.3	25.31	86.79	67.58	30.5	16.18	8.37	38.05	6.48	15.12	50.48
1553447_at	172.44	562.45	115.35	324.38	266.47	253.48	57.07	56.74	91.5	13.71	40.07	12.87	44.76	120.03	26.57	71.21	12.3	56.4	37.33
1553448_at	3.65	7.49	3.95	11.21	23.58	2.68	6.06	5.91	7.91	7.62	9.43	3.86	3.93	5.58	6.07	8.88	4.07	3.48	7.03
1553449_at	20.18	89.84	3.73	3.79	7.12	42.29	29.86	14.89	12.43	8.18	6.11	9.8	3.58	121.05	56.16	4.89	5.98	4.93	63.65
1553450_s_at	18.32	112.87	11.02	54.76	102.19	88.18	34.81	53.82	15.31	9.53	70.92	7.36	31.63	120.46	61.61	21.03	86.12	21.09	34.89
1553451_at	6.15	4.25	3.04	4.98	26.87	8	10.45	6.43	11.27	26.92	5	6.13	66.08	34.68	7.43	14.58	10.32	5.62	4.97
1553452_at	74.52	95.11	31.83	38.93	43.72	44.02	29.1	30.31	141.44	141.63	69.46	25.27	98.78	86.1	84.9	503.39	127.66	170.9	123.77
1553453_at	97.16	79.67	80.85	27.81	66.58	127.75	185.91	120.39	158.37	105.79	102.44	15.02	160.72	101.12	186.65	162.41	168.06	120.11	87.45
1553454_at	15.79	3.56	5.94	32.36	2.33	8.95	21.47	7.75	6	22.59	23.23	4.04	39.43	74.64	14.2	8.06	68.9	9.43	11.05
1553456_at	33.89	92.48	60.26	19.3	10.66	37.5	13.81	21.56	29.06	148.11	100.3	7.09	36.8	64.25	55.28	37.56	36.88	44.63	25.3
1553457_at	12.71	10.53	10.06	7.14	8.62	7.85	8.62	13.49	10.63	13.41	10.37	8.71	8.76	25.67	11.13	21.02	15.24	18.78	12.73
1553458_at	63.39	17.08	84.68	38.8	105.5	24.05	86.95	97.55	286.06	122.94	166.29	38.99	84.24	108.25	111.25	60.72	144.94	60.89	184.17
1553459_at	4.91	11.74	4.97	5.9	14.26	10.5	20.05	10.3	8.82	15.49	6.42	7.45	6.07	148.29	73.95	12.94	10.4	120.52	30.49
1553460_at	5.18	15.87	7.8	7.29	5.71	38.16	18.37	5.78	17.01	21.59	7.55	12.07	7.25	10.02	4.53	15.84	8.04	9.48	26.51
1553461_at	19.29	50.9	25.64	13.52	35	38.05	35.51	13.63	54.09	39.61	54.52	50.18	54.32	115.41	23.18	75.57	86.72	58.5	14.51
1553462_at	40.64	78.99	10.17	37.86	28.43	41.31	25.5	26.9	106.98	38.47	33.52	3.56	9.19	72.94	12.06	38.93	61.19	80.15	24.99
1553464_at	31.59	22.58	13.95	29.07	20.68	39.72	129.47	113.11	51.29	142.53	28.77	51.68	203.48	77.66	12.18	11.37	25.74	30.72	90.11
1553465_a_at	5.8	31.12	7.13	19.8	6.39	8.84	15.34	15.03	9.22	5.45	3.71	5.13	3.86	41.6	11.04	9.53	10.53	8.72	42.55
1553466_at	94.48	148.94	64.6	39.1	51.77	78.08	138.77	96	166.56	70.97	65.88	112.13	108.92	5.01	127.29	65.31	107.04	97.93	120.34
1553467_at	38.9	4.67	11.76	9.1	8.91	77.7	15.42	46.35	68.57	79.43	17.33	7.64	10.36	144.4	11.66	4.85	30.32	67.68	89.3
1553468_at	35.01	80.51	2.31	6.78	50.29	66.04	9.31	12.96	51.64	35.83	31.58	11.5	70.7	53.47	83.17	7.39	22.09	75.02	8.08
1553470_at	38.32	82.59	13.92	8.3	13.15	11.53	4.88	2.94	78.61	9.38	4.18	6.65	3.52	4.4	12.23	16.36	33.49	64.09	4.06
1553471_at	21.89	12.73	46.08	7.72	56.42	9.63	48.79	26.83	84.67	66.07	37.38	78.92	82.02	11.34	60.86	44.38	48.45	83.1	90.04
1553472_at	43	13.06	8.73	71.58	45.3	15.71	41.12	71.37	140.32	96.87	75.24	8.68	65.55	124.22	87.4	64.45	22.95	109.35	38.65
1553474_at	151.64	82.02	103.19	73.21	83.31	77.23	134.3	53.14	55.46	88.99	32.07	125.27	63.22	76.43	3.59	100.37	84.1	16.72	42.34
1553475_at	4.57	26.93	5.88	5.72	11.55	12.52	13.35	6.58	14.03	5.91	22.13	9.16	9.42	16.2	50.94	16.22	19.3	10.8	13.72
1553478_at	106.87	30.8	56.4	33.31	44.74	14.86	25.01	11.71	58.96	52.27	42.33	109.07	61.95	153.7	49.36	45.25	16.9	160.59	117.16
1553479_at	43.92	26.64	13.3	27.12	38.24	27.38	55.72	8.45	30.88	37.84	62.69	69.45	82.32	605.48	252.76	38.52	116.87	137.21	269.65
1553482_at	2.57	4.78	10.06	5.29	4.48	7.26	3.61	3.59	6.44	24.61	17.39	7.65	5.45	19.15	11.48	10.24	15.92	3.66	4.41
1553483_at	37.05	16.51	11.3	13.97	16.05	18.98	25.39	15.25	21.56	34.89	9.18	13.82	57.8	15.32	19.63	19.01	31.45	73.37	134.42
1553484_at	1.86	35.03	9.39	5.19	43.02	18.67	9.63	4.79	17.24	37.01	15.55	2.64	39.68	9.47	48.8	53.31	105.86	112.4	45.68
1553485_at	13.34	94.5	93.21	60.15	5.61	53.01	68.81	68.73	78.06	174.77	111.92	58.09	79.93	80.4	121.47	4.44	110.97	143.73	112.25
1553486_a_at	58.64	54.61	24.69	32.94	9.35	6.41	10.25	5.1	60.53	11.31	57.88	47.36	11.27	11.88	60.92	13.36	27.2	79.72	21.29
1553488_at	5.8	7.34	25.37	8.46	9.83	6.6	4.19	10.59	22.9	14.13	7.94	8.5	21.37	67.35	8.69	31.1	15.54	7.88	13.2
1553489_a_at	32.14	19.79	15.36	10.53	4.58	4.71	11.59	14.08	15.73	27.45	14.11	12.27	11.63	5.67	11.98	4.26	17.59	4.97	6.12
1553491_at	128.27	9.04	58.94	72.96	87.36	58.86	99.49	63.49	104.11	86.31	82.67	77.19	103.97	91.38	116.12	127.99	46.28	195.28	120.1
1553492_a_at	13.54	56.51	48.85	44.83	20.48	75.16	15.93	48.01	45.91	18.16	6.75	41.21	45.26	19.13	8.21	7.55	32.32	56.52	26.56
1553493_a_at	84.86	153.69	114.07	54.45	56.33	110.11	108.92	81.13	232.51	114.76	122.93	83.34	75.05	125.1	193.94	151.45	125.92	23.79	99.4
1553494_at	3.91	18.75	21.89	21.04	8.93	18.55	57.86	49.83	5.89	37.48	4.26	6.89	7.33	12.97	89.3	27.86	2.68	33.23	17.4
1553497_at	8.64	7.64	3.72	8.72	5.9	5.87	7.58	5.99	5.94	14.13	3.22	4.24	15.09	11.96	13.39	7.35	18.87	11.42	60.34
1553498_at	75.42	91.23	32.67	30.85	47.71	84.8	78.48	100.02	159.04	81.33	67.71	72.49	33.22	19.78	106.65	18.13	96.64	66	47.69
1553499_s_at	88.85	34.27	235.53	26.74	129.52	98.82	109.73	137.35	302.29	190.88	175.62	153.82	114.66	177.63	190.85	249.69	207.25	163.12	227.11
1553500_at	91.49	20.33	257.86	9.16	61.76	87.57	40.28	35.51	14.63	16.76	19.76	31.74	10.78	10.34	59.9	8.16	11.87	33.51	17.08
1553502_a_at	19.33	79.13	12.75	38.37	33.99	8.08	79.84	52.66	8.3	52.01	6.92	58.22	3.78	119.38	96.18	17.64	30.14	70.12	37.08
1553504_at	7.59	36.05	39.49	40.85	38.03	25.57	6.75	45.45	80.5	40	32.49	34.67	33.6	99.24	14.08	103.27	62.62	54.51	38.76
1553505_at	19.16	9.52	6.91	64.85	10.16	28.56	17.6	77.51	159.27	115.08	66.46	34.31	99.22	13.78	59.12	44.31	86.89	8.7	11.88
1553506_at	10.82	56.41	33.9	36.17	61.8	3.31	33.17	62.56	158.79	79.51	57.5	31.51	49.66	16.01	6.59	87.06	46.27	68.67	29.14
1553507_a_at	99.66	144.29	110.37	133.2	82.66	86.16	79.44	100.06	212.04	132.65	99.61	119.45	110.6	147.64	112.15	112.18	168.11	102.31	138.47
1553508_at	51.24	27.57	53.49	35.63	32.48	3.93	55.03	58.33	101.98	16.59	60.15	23.21	32.2	127.43	128.08	48.27	140.82	91.89	82.93
1553510_s_at	349.95	203.49	251.82	480.29	416.11	473.53	423.38	394.75	234.55	452.58	383.94	476.61	371.08	274.45	275.92	380.96	711.59	467.76	424.25
1553511_at	185.04	49.75	153.82	190.8	35.34	145.87	88.19	169.63	254.84	122.63	148.74	170.84	186.51	403.97	39.66	82.23	164.78	147.32	39.47
1553512_at	7.54	83.43	11.76	17.54	10.69	11.73	11.88	8.6	123.45	8.21	62.74	23.27	44.91	65.34	14.12	17.64	16.55	43.96	10.83
1553513_at	30.78	86.13	3.63	10.44	33.98	48.03	34.54	17.97	68.34	16.24	36.09	66.66	12.84	48.89	2.27	21.96	137.26	32.25	78.75
1553514_a_at	107.9	102.77	61.04	54.23	66.37	44.41	96.55	89.26	86.38	102.23	34.35	58.44	150.72	47.33	22.26	84.52	75.87	79.91	59.71
1553515_at	14.28	30.51	16.28	8.43	25.85	8.89	16.78	10.1	13.81	15.03	37.23	20.37	66.45	29.37	11.02	89.67	64.3	38.08	19.83
1553517_at	18.5	8.05	75.04	11.54	5.78	16.01	16.63	17.53	29.81	11.83	20.8	15.66	46.72	22.07	37.06	12.43	12.91	19.14	11.29
1553518_at	18.16	38	13.73	40.29	15.42	38.54	35.77	31.91	102.57	37.33	19.66	15.24	28.13	16.63	10.47	14.27	73.89	74.82	93.11
1553519_at	9.61	11.8	2.05	36.11	49.42	23.93	22.78	20.25	16.22	7.65	4.34	42.87	40.65	10.46	1.84	98.22	6.75	15.96	5.11
1553521_at	47.34	56.54	46.86	4.28	8.64	66.08	33.51	46.59	55.06	17.55	74.74	14.39	32.17	35.08	14.35	34.63	14.8	6.5	30.62
1553523_at	25.3	38.11	32.81	44.41	11.42	10.84	125.28	49.93	68.79	7.99	13.02	12.76	9.96	90.56	5.37	33.29	18.46	4.02	49.72
1553524_at	48.46	21.04	5.85	14.82	7.96	6.16	51.34	41.63	3.52	38.12	24.72	7.71	31.09	11.96	80.57	27.99	7.65	39.85	41.79
1553525_at	11.96	144.44	84.67	80.09	52.29	15.87	80.16	117.4	13.67	27.51	33.01	10.6	32.51	121.32	106.06	87.95	100.3	162.49	10.67
1553526_at	69.35	182.3	12.07	53.49	4.45	115.44	159.78	107.24	172.46	152.97	23.69	95.31	39.89	102.33	14	193.24	154.41	139.6	31.15
1553527_at	102.25	138.57	75.05	507.31	242.25	202.44	106.63	198.38	42.51	137.29	123.34	128.71	110.32	61.7	69.26	78.1	176.36	126.92	17.21
1553528_a_at	218.18	258.09	239.16	183.85	196.03	251.83	190.58	178.3	173.64	250.97	227.07	147.41	156.79	429.53	321.68	183.63	96.79	351.47	272.86
1553529_at	66.52	7.46	3.84	46.77	15.14	12.49	63.29	33.93	7.59	79.9	23.93	16.22	57.96	24.64	86.06	46.27	69.33	145.82	11.17
1553530_a_at	4062.45	1876.54	5332.09	4140.76	4328.32	4099.41	3225.69	5007.64	1461.04	3935.28	4222.75	3993.32	4187.82	1905.17	2758.51	2591.13	2284.67	2406.93	2363.43
1553531_at	55.95	11.17	45.06	7.53	18.72	81.3	9.6	8.67	33.29	20.18	29.29	55.28	9.34	13.1	13.68	57.32	90.39	10.55	9.18
1553532_a_at	18.25	25.46	52.82	15.79	15.31	54.28	21.03	13.95	27.38	36.39	13.53	18.36	20.7	17.64	58.18	20.77	26.34	80.03	19.21
1553533_at	58.97	147.76	42.04	97.79	73.41	93.44	137.71	125.84	183.22	182.18	159.59	92.95	112.93	165.02	243.3	154.33	190.86	151.09	179.14
1553534_at	20.85	134.08	28.72	57.19	42.9	18.03	84.25	84.34	81	65.13	93.06	53.53	103.67	54.31	37.09	105.98	181.44	37.26	83.96
1553535_a_at	260.17	372.01	153.64	557.54	322.98	387.34	294.41	355.8	446.39	597.59	319.8	378.32	345.3	264.13	635.02	627.74	594.15	502.66	553.49
1553536_at	41.88	8.8	53.93	84.23	65.75	69.4	126.93	77.84	76.26	98.61	48.58	69.06	125.28	66.58	42.41	36.58	103.8	35.79	83.4
1553537_at	7.05	20.03	5.03	6.99	11.11	7.92	11.09	9.72	8.02	15.95	9.94	5.17	21.98	9.14	4.58	5	7.6	5.61	5.74
1553538_s_at	54541.77	83501.89	62726.96	44344.32	46519.04	53015.34	48358.06	51649.04	100732.38	53826.98	52202.73	53684.46	49248.04	59939.4	68570.18	61448.31	79989.12	68446.13	56618.21
1553539_at	42.4	12.76	7.18	21.81	15.9	18.46	19.73	15.64	13.67	16.81	36.53	21.1	18.07	18.04	19.17	19.18	13.23	101.2	13.78
1553540_a_at	142.76	118.42	45.3	52.23	162.73	199.37	149.3	72.4	243.63	151.39	103.26	136.8	133.14	171.4	304.61	194.57	299.25	279.53	268.13
1553541_at	46.43	16.55	46.28	20.08	12.04	70.59	65.7	8.88	11.62	50.9	26.08	46.49	56.42	6.01	26.2	62.29	15.9	33.87	14.98
1553542_at	163.23	285.85	180.97	325.56	184.14	263.64	210.85	205.36	338.46	295.21	243.76	270.7	318.12	202.21	206.17	270.23	165.99	250.63	227.38
1553544_at	11.37	10.72	19.44	112.68	45.99	17.83	18.35	50.26	100.95	20.25	84.42	54.02	17.31	51.28	23.76	24.74	183.47	22.13	77.57
1553545_at	11.06	26.78	11.44	107.91	74.16	112.93	38.11	20.94	20.53	298.88	86.77	78.1	142.46	7.25	14.94	6.75	11.49	10.68	9.16
1553546_at	13.42	28.86	2.33	11.67	2.73	26.65	7.19	29.94	12.3	9.27	4.96	3.05	2.62	1.8	2.86	4.74	2.63	2.31	3.69
1553547_at	21.55	26.46	35.39	27.14	84.32	40.48	29.49	61.35	41.95	54.11	25.81	31.8	58.13	127.53	70.47	96.18	96.76	118.66	76.87
1553549_at	33.09	61.87	12.43	69.26	45.74	11.96	49.37	30.33	24.91	28.6	74.38	9.71	44.96	38.87	89.36	40.36	94.3	6.94	28.59
1553550_at	6.19	18.03	12.54	43.08	13.07	15.28	6.02	3.25	20.09	106.4	12.11	13.66	64.07	49.9	104.84	28.76	4.55	17.3	27.52
1553551_s_at	47581.38	62814.54	52703.68	39383.77	43424.92	48086.98	28516.12	42868.05	91448.96	40070.81	42235.7	45551.41	36089.43	57729.9	63866.35	54265.15	69733.22	61933.75	49090.4
1553552_at	83.66	8.07	7.59	8.95	13.02	18.29	5.09	9.43	18.39	34.5	11.31	38.26	8.7	23.84	21.96	44.59	26.16	13.11	11.92
1553553_at	59.33	112.24	57.77	8.4	52.16	87.8	41.7	28.99	193.62	48.29	65.24	26.76	105.19	27.12	116.25	90.22	24.63	10.17	89.5
1553555_at	182.22	90.53	164.02	65.56	148.15	126.06	25.89	39	37.2	36.05	23.19	23.49	186.43	66.43	128.54	27.55	54.17	103.91	199.93
1553556_at	5.22	69.2	28.04	49.54	59.79	8.11	92.1	35.03	59.83	46.13	40.87	36.96	3.45	17.67	66.86	29.19	24.29	94.6	57.38
1553558_at	32.31	35.15	12.24	33.94	53.91	44.32	8.44	13.88	11.08	7.21	51.85	5.75	64.16	23.67	73.78	9.33	16.06	28.67	54.79
1553559_at	11.42	9.99	81.6	51.28	9.15	10.66	26.8	41.33	20.92	12.03	39.44	42.17	88.32	29.59	69.2	28.94	31.67	22.52	86.91
1553560_at	8.79	6.52	21.98	16.33	21.75	7.48	29.16	23.85	9.58	39.48	11.82	29.34	3.84	122.06	89.38	11.01	11.84	9.95	9.47
1553561_at	63.79	81.32	39.28	41.98	19.12	51.42	25.93	54.96	78.4	36.63	70.85	31.64	39.81	120.93	38.36	58.83	98.19	113.09	46.69
1553562_at	77.13	138.93	78.2	72.43	78.62	19.22	70.28	71.75	48.91	58.5	53.92	61.24	52.92	104.73	80.44	36.23	223.72	81.67	81.09
1553564_at	102.13	107.97	77.81	126.7	84.34	155.61	126.1	147.06	124.85	311.77	114.15	149.14	180.2	229.99	116.66	42.49	27.93	167.66	162.06
1553565_s_at	12.21	18.14	80.7	72.6	37.8	37.71	58.16	56.31	19.16	133.05	74.16	54.88	131.07	16.68	6.25	6.59	15.3	10.7	30.44
1553566_at	85.15	57.97	56.56	45.73	86.12	53.57	76.47	32.39	85.31	31.54	71.14	89.69	81.39	105.62	14.45	12.97	25.38	14.2	52.63
1553567_s_at	42362.85	58710.76	49348.63	36609.76	39885.55	42516.01	37670.79	40988.84	83105.38	40559.45	39392.32	43144.42	39806.12	54739.27	56205.78	53117	64180.12	51046.42	44181
1553568_a_at	166.2	129.19	173.56	138.3	140.58	120.09	199.58	129.39	30.89	82.76	205.36	123.11	159.35	163.97	45.92	342.03	253.86	235.93	212.59
1553569_at	49902.13	67131.89	61080.61	43743.51	49571.63	55477.12	50118.1	47914.97	101122.64	54488.21	46539.85	54087.71	53675.06	54986.54	64936.93	59602.37	82690.51	70698.26	57072.29
1553570_x_at	54764.06	75713.51	62611.55	43973.79	49180.39	55093.3	49808.09	49482.43	100908.47	56539.48	50427.25	55111.75	53303.8	68075.73	67690.07	62138.21	81531.62	71915.93	59146.59
1553572_a_at	9.67	67.54	113.72	10.8	27.68	37.03	28.23	111.41	40.89	52.91	109.48	64.91	129.2	27.82	58.48	24.88	37.98	11.47	34.63
1553573_s_at	11.04	17.29	34.2	11.13	3.11	5.85	10.68	9.29	15.43	15.43	35.65	4.65	15.05	13.1	10.59	13.11	4.59	11.52	21.96
1553574_at	45.14	74.61	43.19	29.46	25.97	74.02	54.44	105.68	84.56	43.44	35.94	41.86	40.97	3.57	54.46	48.15	7.8	80.59	62.34
1553575_at	537.99	511.67	822.27	663.02	756.82	712.95	1020.37	474.59	1370.97	690.54	823.24	1005.08	962.85	522.84	809.75	376	447.77	853.35	517.67
1553579_a_at	43.8	22.61	2.98	37.87	4.39	5.75	6.06	1.35	11.61	8.27	43.03	19.57	44.5	58.18	34.97	4.29	5.68	54.49	23.8
1553581_s_at	1111.57	1144.15	1558.25	902.47	1185.14	1177.01	1305.42	1396.48	1974.84	1035.85	1212.77	1341.45	1127.77	1101.42	1533.63	916.2	783.9	1112.74	1046.23
1553582_a_at	34.2	84.98	53.01	43.74	5.57	43.39	6.71	45.41	86.71	42.43	76.53	59.52	30.31	229.17	1208.18	136.58	63.19	313.77	386.95
1553583_a_at	134.31	87.73	92.96	188.56	92.9	101.02	15.11	121.87	193.05	179.94	82.18	81.68	125.23	123.88	132.39	136.56	222.57	167.99	132.29
1553584_at	12.71	23.55	13.13	108.83	11.22	48.77	20.64	9.37	19.93	23.25	21.22	14.47	10	41.08	12.14	22.12	11.96	10.9	18.61
1553585_a_at	56.13	6.51	25.59	26.01	75.21	16.83	60.02	35.76	87.11	56.63	64.99	70.26	4.71	52.69	59.74	97.81	81.48	59.88	77.25
1553586_at	36.58	53.3	25.66	63.61	57.98	21.24	29.65	116.88	123.92	53.66	85.83	15.55	21.64	25.7	32.6	37.84	152.03	47.66	41.4
1553587_a_at	424.51	274.77	464.11	769.47	443.88	495.82	368.65	377.97	206.3	290.46	343.09	338.78	382.28	250.87	878.68	450.84	409.95	500.84	441.78
1553588_at	57368.39	77807.28	69866.65	49946.46	50027.22	57409.18	52752.86	54112.35	102963.07	53830.56	50705.59	59594.21	53561.27	83774.95	68126.09	67729.47	85720.24	71659.08	58082.12
1553589_a_at	450.38	249.56	438.87	234.47	289.38	338.47	1761.43	550.3	303.11	996.83	315.81	886.36	919.26	187.65	184.03	330.21	331.07	220.87	183.82
1553590_at	65.11	20.11	15.4	14.02	9.38	54.33	14.5	66.55	37.6	21.96	11.63	11	26.43	29.86	20.73	17.03	35.53	104.05	24.53
1553591_at	23.18	109.22	9.79	26.02	18.81	9.89	13.9	13.18	10.14	112.68	16.6	7.55	17.69	8.24	13.94	29.15	17.09	35.69	9.65
1553592_x_at	24.26	17.36	65.29	5.54	5.47	10.27	99.06	10.55	21.56	18.07	39.43	33.77	19.66	26.09	33.25	44.56	75.79	46.37	87.64
1553593_a_at	10.37	25.76	5.13	11.74	79.57	14.39	18.08	43.71	98.5	9.57	4.82	5.05	13.22	614.95	9.1	5.84	44.92	198.37	226.5
1553594_a_at	284.44	293.31	248.58	161.39	150.2	295.93	311.44	264.67	466.39	369.09	361.16	223.07	263.89	200.55	202.76	283.46	523.48	178.8	281.05
1553599_a_at	62.98	93.93	116.52	85.66	117.29	95.45	86.89	22.28	48	118.47	20.43	39.42	35.99	106.89	37.71	188.43	217.95	157.97	145.27
1553600_at	23.85	19.25	83.67	14.96	19.63	35.61	6.54	59.84	54.24	98.63	83.98	80.82	33.33	270.51	194.26	39.99	98.62	135.01	40.44
1553601_a_at	42.57	68.89	36.71	6.33	40.54	4.73	10.19	34.2	163.33	73.04	4.86	7.45	2.69	232.8	80.74	7	8.09	91.53	112.26
1553602_at	91.21	234.92	133.11	119.99	130.85	134.67	137.53	66.57	183.05	150.55	118.38	97.03	98.89	597.25	285.11	7447.81	1941.47	2174.6	2316.83
1553603_s_at	292.59	202.5	268.75	208.45	282.46	256.48	305.41	305.28	150.68	380.8	216.28	305.88	323.88	649.13	500.35	353.53	552.35	569.55	574.83
1553604_at	8.92	15.64	46.65	0.59	1.96	14.06	9.31	2.35	47.81	3.85	14.58	18.63	1.12	43.88	210.3	37.76	4.4	105.54	71.23
1553605_a_at	1.05	0.97	1.44	4.49	9.09	23.87	30.38	1.36	7.3	4.8	31.49	15.75	12.84	27.96	533.47	89.03	60.49	165.09	116.83
1553607_at	7.25	3.42	30.02	2.3	3.57	25.04	30.25	3.52	55.04	48.39	45.02	35.38	10.64	6.79	26.01	14.79	7.32	2.24	24.59
1553608_a_at	36.35	46.19	3.83	12.96	3.98	40.95	34.62	7.38	17.79	57.79	7.28	32.05	15.97	9.3	15.68	18.56	8.99	9.43	35.01
1553611_s_at	66.22	196.97	126.95	38.24	61.39	74.93	113.71	114.67	98.7	184.21	221.68	97.86	116.2	227.81	178.04	152.42	265.63	201.16	140.57
1553612_at	246.19	242.55	212.62	123.18	159.8	198.95	185	147.95	262.89	181.47	155.94	170.6	195.78	242.11	258.98	259.16	215.92	186.73	308.41
1553613_s_at	586.84	234.45	587.47	95.7	263.88	274.04	203.14	737.72	802.13	389.14	374.48	518.14	374.54	64.36	197.94	145	123.52	162.25	230.3
1553614_a_at	10.48	82.2	49.48	137.5	36.11	98.75	71.12	148.45	149.73	74.96	188.66	42.75	117.53	68.27	3.75	4.47	18.57	9.98	42.98
1553618_at	6.23	142.13	93.43	6.77	8.82	21.26	11.5	58.86	6.66	7.32	57.48	5.16	65.42	24.77	9.09	29.06	17.82	8.45	9.54
1553619_a_at	55.37	77.2	74.07	40.55	4.85	76.21	13.02	22.82	126.59	119.17	16.82	9.32	8.46	12.04	80.06	32.82	150.37	52.36	8.78
1553620_at	4.64	21.26	7.21	2.09	3.66	5.25	9.39	3.47	15.41	5.39	6.59	5.81	18.03	9.4	3.47	3.49	6.11	2.79	9.83
1553622_a_at	2.53	3.45	38.01	32.68	56.05	1.87	7.82	4.87	8.03	5.26	15	20.17	4.91	6.1	15.88	361.23	974.92	263.99	274.46
1553623_at	61.7	70.82	33.99	37.68	56.25	36.56	66.41	32.33	11.04	79.91	21.3	7.18	52.07	50.5	11.53	79.78	23.71	85.28	43.87
1553625_at	53.75	65.61	72.55	40.57	110.47	45.08	88.62	61.56	156.84	74.52	117.75	68.85	56.36	3.46	103.12	85.69	4.1	2.28	32.52
1553626_a_at	99.38	69.42	49.49	46.23	105.92	37.37	63.16	39.58	42.55	117.88	34.78	58.54	87.17	73.34	89.26	78.28	25.09	38.74	47.36
1553627_s_at	57.71	152.9	113.66	80.01	109.33	135.6	195.64	37.72	187.02	22.89	52.56	95.37	110.13	7.44	262.17	106.31	119.31	145.8	85.85
1553629_a_at	6.6	21.05	10.05	8.48	9.37	9.25	11.59	10.38	17.42	17.29	16.3	11.75	20.59	8.14	9.24	15.64	17.13	6.18	15.74
1553630_at	76.12	15.32	181.65	34.75	124.41	69.68	193.88	63.73	13.06	11.63	10.82	11.33	118.54	44.57	7.94	66.48	70.36	8.92	109.44
1553633_s_at	31.83	49.06	56.45	63.78	87.77	35.71	69.6	85.85	166.19	95.97	105.31	134.85	61.49	38.88	134.21	94.71	47.77	24.83	43.49
1553634_a_at	8.67	164.14	128.92	32.04	52.19	59.18	73.77	47.35	122.69	146.36	66.32	75.27	88.77	180.47	203.35	156.66	46.9	141.87	143.66
1553635_s_at	9.21	10.88	73.07	4.03	106.7	52.13	7.27	66.38	98.43	61.03	5.42	57.82	7.69	28.64	4.84	18.24	8.31	55.48	11.14
1553636_at	7.96	7.78	3.83	7.87	4.04	1.92	5.51	5.36	13.63	5.15	7.88	2.7	8.04	26.19	3.52	12.52	5.47	9.84	12.26
1553637_s_at	77.51	58.76	89.94	62.62	80.32	48.17	102.64	13.74	71.86	203.43	121.79	68.69	69.63	64.15	9.51	115.37	39.16	104.74	46.33
1553639_a_at	218.01	242.81	240.69	96.92	152.22	268.5	163.21	174.84	151.19	21.34	98.95	108.14	73.92	325.77	302.22	158.64	16.82	159.79	248.71
1553640_at	29.1	112.7	27.55	11.77	102.66	35.36	68.66	76.5	224.99	21.8	38.4	50.54	116.57	204.22	131.3	42.74	75.58	127.98	147.98
1553641_a_at	53.53	23.07	18.86	41.5	23.63	48.83	49.83	35.21	96.74	56.02	91.19	30.92	16.39	101.81	23.51	103.93	29.98	53.33	24.33
1553642_at	35.44	43.74	12.05	41.99	70.95	108.41	89.52	36.69	212.5	92.78	182.07	51.3	36.46	131.04	24.5	34.89	57.43	106.4	32.25
1553644_at	69.37	152.96	29.91	90.75	22.5	15.44	93.63	69.17	137.38	144.61	80.62	94.86	172.86	119.99	155.98	148.12	154.35	268.17	148.92
1553645_at	38.27	11.18	6.47	16.54	5.42	26.27	35.07	7.07	35.03	87.87	18.5	64.34	36.67	30.47	5.13	40.53	50.87	68.55	24.13
1553646_at	101.23	60.46	62.94	117.27	51.9	77.01	125.31	89.01	95.26	102.15	126.41	64.54	66.68	171.9	1.27	41.37	103.8	72.92	83.38
1553647_at	174.09	250.47	111.36	414.25	261.39	223.98	294.78	304.02	289.65	225.98	252.21	196.34	266.18	221.28	145.02	179.26	263.62	200.82	223.82
1553651_at	3.42	7.46	3.82	16.13	7.43	2.61	14.22	71.13	34.47	3.45	4.02	28.74	15.52	100.05	3.04	5.38	4.8	7.11	46.7
1553652_a_at	62.8	33.08	27.14	48.22	5.95	67.6	4.36	37.55	2.96	37.89	3.84	64.44	10.52	98.08	9.79	72.05	96.87	59.74	68.11
1553654_at	60.58	87.64	8.48	9.49	1.86	36.55	10.67	4.37	7.23	3.54	14.48	3.31	21.96	72.21	11.08	2.82	51.29	6.89	64.18
1553655_at	28.73	114.93	15.98	24.34	7.83	37.55	41.86	2.23	61.49	48.32	124.9	41.32	5.86	78.53	49.39	37.51	59.82	70.74	11.46
1553656_at	71.94	82.51	19.85	106.81	28.44	15.53	110.23	28.6	48.71	31.81	117.34	29.1	35.02	179	20.64	22.42	34.82	18.08	20.07
1553657_at	67.03	117.5	88.35	88.69	83.34	63.81	113.48	65.97	165.03	187.09	85.37	49.76	123.31	242.62	182.17	167.42	171.19	102.21	111.92
1553658_at	77.13	67.03	91.85	55.39	27.55	44.15	12.76	37.76	155.96	140.38	61.36	19.86	86.8	133.62	81.1	9.77	96.3	6.76	14.39
1553660_at	36.28	12.25	8.74	16.49	41.01	18.93	48.44	19.72	119.51	90.05	4.49	37.09	23.28	59.79	54.65	86.5	15.29	89.41	12.61
1553661_a_at	28.92	52.45	43.81	49.24	24.2	8.28	54.42	12.69	121.42	60.38	27.41	98.46	19.07	70.74	54.91	47.16	46.25	129.55	118.23
1553663_a_at	25.64	22.56	22.81	24.64	47.25	16.62	22.67	18.7	77.22	33.68	23.51	11.61	16.26	176.19	47.93	26.21	26.64	58.13	22.96
1553666_at	30.05	56.57	97.59	39.71	96.22	47.14	42.44	108.58	129.14	108.22	84.04	46.15	67.06	194.67	150.73	171.64	152.23	83.52	189.34
1553668_at	207.63	157.75	328.31	298.78	213.35	280.3	331.52	256.71	164.92	349.6	264.07	300.4	363.69	218.93	221.64	436.57	510.45	290.79	265.66
1553670_at	80.16	17.63	42.63	52.96	95.22	58.26	22.11	75.99	31.72	71.58	88.44	73.46	10.91	242.09	150.57	81.8	101.19	86.39	76.85
1553672_at	119.77	135.03	133.71	202.02	163.66	108.61	112.81	83.57	225.48	150.4	111.43	173.41	115.25	150.85	304	213.43	12.18	150.5	134.92
1553673_at	6.23	100.44	3.46	91.03	80.33	93.42	69.67	33.76	53.97	8.4	69.86	54.91	48.32	17.61	37.3	23.09	96.67	73.08	15.48
1553674_at	10.41	103.13	37.73	65.25	48.84	31.89	49.67	31.36	95.8	71.46	104.34	42.02	52.14	83.26	56.51	26.4	28.48	90.74	56.36
1553675_at	22.78	19.1	43.55	58.24	32.21	126.36	6.84	28.56	15.36	32.56	67.67	15.11	4.26	75.93	51.76	117.8	56.66	154.3	116.73
1553677_a_at	1091.4	719.29	1728.04	904.57	923.41	981.32	1173.56	935.4	1033.22	877.56	1388.77	1092.26	1055.29	964.42	923.27	1605	1869.76	1266.23	1012.63
1553678_a_at	4490.31	2426.16	6043.06	5123.57	4636.26	4591.06	3722.2	5525.92	2032.48	3863.66	4184.89	4279.31	4383.83	2196.85	3511.94	3675.76	3677.79	2915.69	2985.92
1553679_s_at	192.16	114.43	141.01	245.09	138.97	154.86	139.11	154.23	58.58	83.42	137.68	164.5	133.69	26.14	142.33	145.38	225.48	153.53	145.14
1553681_a_at	167.83	152.84	269.72	133.96	224.01	164.37	210.56	211.42	249.77	252.56	307.18	220.27	195.93	147.66	128.49	278.12	279.43	194.2	274.97
1553682_at	9.68	109.17	22.07	45.86	67.35	16.9	44.85	50.53	8.59	66.2	45.02	31.56	39.97	6.69	82.53	42.9	8.25	40.88	59.47
1553683_s_at	162.14	76.02	94.44	145.68	132.79	93.43	55.16	159.01	168.22	131.31	93.16	77.62	139.52	12.64	68	98.83	101.61	213.32	118.85
1553684_at	241.41	166.6	154.38	102.24	149.64	115.69	103.07	114.36	189.54	227.24	88.14	116.7	199.8	205.12	326.14	195.4	156.32	250.26	302
1553685_s_at	400.87	378.44	408.63	605.07	394.42	415.07	465.12	370.27	241.33	495.54	405.07	372.91	352.1	359.55	347.04	308.15	254.85	335.8	410.36
1553686_at	68.59	53.67	47.18	117.12	10.79	63.58	73.27	40	30.26	106.65	54.47	25.02	86.33	104.53	218.23	17.44	130.57	98.58	65.34
1553688_at	63.18	192.83	49.19	83.05	158.66	35.04	79.09	28.67	177.95	29.36	103.93	73.33	40.02	183.92	153.69	48.37	24.34	130.29	172
1553689_s_at	365.78	307.95	253.15	336.64	327.99	417.63	431.84	307.32	230.42	263.35	315.39	269.56	347.58	367.48	321.42	417.8	348.09	322.26	362.08
1553690_at	79.95	63.57	131.64	83.37	75.08	83.57	138.13	121.07	128.9	85.17	220.4	108.88	115.22	182.07	201.81	80.21	148.25	215.56	238.34
1553691_at	83.02	34.35	14.7	171.27	96.63	105.13	175.41	147.55	41.51	249.76	193.47	163.75	164.92	41.06	19.06	4.28	50.17	26.66	2.91
1553693_s_at	716.24	929.72	684.06	832.03	842.48	826.78	1223.78	846.57	1233.15	1034.41	953.87	1061.66	748.22	500.88	676.4	498.3	489.84	398.85	551.24
1553694_a_at	749.87	646.91	625.02	1428.39	954.27	956.94	953.95	865.22	591.05	863.12	884	963.64	882.38	336.67	697.1	527.61	781.98	558.84	362.53
1553695_a_at	248.05	181.37	151.18	227.17	131.3	152.48	176.39	107.06	44.24	181.36	156.22	214.66	197.63	79.21	90.61	101.91	85.44	116.03	13.36
1553696_s_at	199.91	304.7	261.62	210.93	259.85	271.99	215.51	239.38	254.32	193.48	189.39	301.71	236.59	378.02	360.42	219.91	277.72	219.37	272.82
1553697_at	62.75	109.61	48.36	47	39.26	75.71	46.15	44.35	40.98	46.97	99.64	7.98	63.09	106.62	68.85	37.37	9.05	85.5	25.21
1553698_a_at	33.75	5.27	6.35	74.11	61.55	35.7	70.87	71.73	3.67	2.92	26.83	69.26	41.55	62.34	32.58	2.3	4.82	23.52	14.25
1553701_a_at	11.11	48.95	25.15	62.84	27.94	21.99	26.59	24.97	27.09	37.4	21.45	27.38	28.46	42	35.91	39.43	54.95	29.73	17.77
1553702_at	59.75	74.6	84.38	48.11	38.59	42.71	108.06	49.85	88.45	128.21	123.58	79.52	106.81	28.79	63.06	113.94	218.57	122.65	98.38
1553703_at	2121.22	2804.93	2656.83	1724.59	2186.92	2149	1842.81	1978.36	2790.9	1909.68	1907.05	1881.83	1778.71	4383.28	2519.93	2221.02	2271.4	3233.05	2995.88
1553704_x_at	2235.33	2782.56	2196	1326.24	1993.88	2027.37	1580.54	1435.82	2629.53	1956.82	1680.26	1449.06	1475.67	4223.2	2484.46	1952.71	1802.09	2599.61	2338.13
1553705_a_at	57.56	137.74	114.54	90.72	50.36	84.28	175.88	127.75	904.53	629.68	783.06	592.36	429.99	99.35	96.18	222.85	269.97	279.32	275.66
1553706_at	116.78	4.61	37.86	20.77	40.67	27.85	44.48	65.06	19.63	35.03	88.91	67.14	93.6	4.47	5.62	58.39	5.73	10.4	8.44
1553708_at	52.63	17.89	18.98	29.08	56.58	4.37	59.81	94.95	92.43	112.39	45.04	35.92	82.15	31.87	8.4	48.54	69.3	50.57	50.77
1553709_a_at	1121.91	816.98	1025.78	1133.21	1140.01	1014.67	977.1	911.42	897.8	1246.46	1250.45	1174.01	1144.04	1297.47	1605.86	663.19	452.31	929.97	875.35
1553710_at	101.8	166.64	140.66	108.6	111.33	94.38	96.87	76.07	94.07	94.82	91.49	92.7	104.55	131.56	129.29	139.7	69.25	46.6	94.9
1553711_a_at	155.69	162.48	186.88	153.31	187.49	205.95	200.06	102.44	153.33	190.06	204.65	193.52	195.52	140.88	257.27	184.55	152.25	160.32	194.15
1553713_a_at	15.27	84.19	65.1	41.21	14.83	19.18	19.44	156.6	131.85	32.31	46.33	54.29	19.93	1346.89	217.6	78.13	10.65	412.32	495.57
1553715_s_at	591.81	904.75	576.92	556.79	669.36	712.07	658.19	564.38	1068.07	881.03	547.26	598.65	591.61	1142	1616.94	1524.28	3722.11	1868.08	1879.47
1553717_at	62.79	81.81	139.62	55.64	64.55	89.95	88.64	73.42	27.09	41.63	17.02	66.75	55.56	204.25	151.27	105.82	41.78	187.82	112.07
1553718_at	857.33	872.3	1023.38	864.42	847.48	982.3	1121.73	1152	1471.13	1610.86	1223.41	1065.92	1162.39	1135.56	1122.37	928.08	1367.29	1137.75	1181.53
1553719_s_at	367.57	256.26	345.33	363.27	319.16	300.93	327.49	499.16	314.85	342.89	390.27	368.21	333.17	696.35	458.01	268.13	158.66	300.03	370.79
1553720_a_at	30.53	62.64	18.73	16.79	14.88	15.17	7.6	23.82	23.25	18.41	10.79	8.7	12.48	22.51	29.37	8.21	24.58	17.52	18.13
1553721_at	34.39	20.34	17.63	20.36	45.8	36.51	5.18	78.59	51.47	25.96	33.1	4.44	19.85	55.41	5.08	29.37	41.34	48.01	133.3
1553722_s_at	16.29	61.87	30.65	82.13	2.47	75.48	36.41	5.32	41.66	26.98	21.06	64.2	58.65	154.14	56.41	33.72	34.44	47.65	93.88
1553723_at	9.38	36.57	19.33	51.17	7.49	4.67	63.82	64.35	18.25	13.91	20.73	62.81	36.41	20.09	65.1	18.26	56.97	76.49	52.97
1553725_s_at	544.53	294.41	407.92	453.43	336.94	438.19	395.08	413.17	282.1	634.46	425.42	451.23	506.57	250.09	288.51	212.58	186.61	368.97	265.15
1553726_s_at	93.61	71.41	78.7	86.49	60.35	47.61	88.97	106.71	152.83	63.96	144.87	107.98	85.03	36.51	263.19	52.18	63.08	69.22	109.39
1553727_at	38.45	41.72	15.09	8.34	23.16	25.58	35.44	43.83	50.74	77.87	33.55	7.78	81.16	31.58	11.94	23.06	219.07	35.89	56.7
1553728_at	56.58	44.02	49.62	27.28	22.89	54	50.76	44.1	82.14	63.16	54.36	48.45	72.77	47.67	57.13	54.76	34.74	44.94	48.81
1553729_s_at	84.89	21.17	55.9	27.22	8.11	26.32	27.48	89.56	55.59	7.81	15.42	62.15	29.47	5.91	67.92	14.53	23.97	41.21	14.43
1553730_x_at	49.8	53.9	127.04	110.54	225.87	146.97	51.92	189.29	35.55	232.97	230.16	154.48	155.53	70.24	29.26	106.17	272.65	127.23	81.61
1553732_s_at	98.58	198.83	34.31	12.98	26.14	116.9	168.92	165.9	147.18	45.33	116.57	148.73	14.46	254.86	157.03	284.51	518.02	268.66	243.9
1553734_at	27.3	9.57	14.89	50.58	55.9	66.61	88.29	67.05	65.29	125.73	116.54	14.57	99.55	267.73	229.62	38.1	63.37	190.85	108.96
1553736_at	3.18	37.29	6.31	50.45	61.33	24.64	72.79	37.52	82.45	19.12	87.64	56.57	76.47	154.19	7.62	72.78	54.76	102.02	62.77
1553739_at	38.86	29.32	5.41	1.67	1.82	14.09	12.76	1.99	4.07	4.06	3.5	1.93	2.25	3.84	5.59	12.86	4.71	2.32	19.09
1553740_a_at	8.45	36.48	21.3	12.02	18.04	14.59	28.05	46.36	50.7	105.54	11.52	100.36	17.57	20.46	115.87	131.51	63.19	16.42	67.87
1553741_at	7.19	53.62	20.83	12.77	4.8	9.06	3.34	3.78	51.89	9.72	10.7	7.99	8.63	24.48	111.64	65.48	21.15	13.05	13.97
1553743_at	197.94	183.62	341.2	328.56	243.11	258.89	196.81	436	200.53	339.92	189.67	215.23	306.36	486.26	652.15	196.67	191.31	414.92	325.02
1553746_a_at	34.12	32.5	61.53	8.26	26.14	58.05	2.2	21.18	5.61	107.23	8.97	16.9	31.07	105.98	5.79	64.43	73.44	62.26	8.07
1553747_at	48.67	9.64	55.05	4.43	14.03	26.16	57.27	36.97	88.41	40.05	55.01	4.79	60.66	33.43	14.52	24.24	19.46	15.4	43.4
1553749_at	69.37	128.38	84.89	158.78	183.15	112.81	124.66	126.47	67.8	104.71	157.04	160.92	239.03	85.62	85.28	79.3	55.55	119.28	77.14
1553750_a_at	132.43	183.07	247.69	263.5	153.76	204.84	316.77	249.52	146.48	273.64	263.36	192.17	286.13	292.15	203.05	130.27	214.86	280.67	260.59
1553752_at	5.59	14.09	6.16	5.97	4.8	4.91	6.29	5.78	7.48	9.32	6.38	4.97	5.05	6.77	10.05	7.04	7.66	7.16	6.59
1553755_at	20.78	16.7	18.8	8.44	41.48	9.47	10.94	10.62	17.14	19.56	13.79	34.93	13.86	18.02	21.82	24.29	15.52	35.77	22.17
1553756_at	9.78	33.63	8.54	6.7	77.18	10.35	22.59	48.02	81.36	74.12	14.35	9.02	20.23	13.38	10.85	24.32	156.54	22.76	18.57
1553757_at	12.28	16.5	10.4	26.06	60.38	54.97	7.59	6.46	112.17	24.84	11.57	15.19	5.95	17.19	10.71	13.21	15.18	12.84	87.48
1553759_at	104.28	81.03	99.18	131.45	44.58	90.67	64.23	142.16	135.8	58.42	51.36	98.3	38.14	103.37	199.6	86.54	100.57	90.77	103.25
1553761_at	101.83	13.64	11.82	10.48	10.86	10.79	16.15	55.01	24.09	19.76	7.13	11.67	5.72	39.71	41.35	15.27	14.27	9.59	22.33
1553764_a_at	681.7	400.07	683.71	426.37	635.32	536.05	258.25	491.21	274	487.75	367.11	371.72	383.73	277.18	169.01	147.03	127.75	171.8	157.24
1553765_a_at	5.03	61	21.77	1.34	2.93	15.58	5.14	54.56	3.17	17.69	28.47	14.57	23.09	11.79	172.09	24.68	20.73	5.7	55.22
1553768_a_at	112.69	83.87	59.69	107.48	89.77	87.62	117.37	108.62	52.94	134.35	126.68	102.58	137.02	120.43	172.28	42.68	20.66	147.1	35.53
1553769_at	8.02	9.3	14.27	7.19	4.09	5.4	11.11	15.52	27.69	43.31	12.17	8.72	6.81	69.11	15.32	49.6	23.54	6.83	12.34
1553770_a_at	88.42	258.05	15.4	7.96	109.48	144.81	25.3	179.3	60.37	253.73	22.87	13.34	23.42	141.17	12.47	118.91	116.96	30.62	112.39
1553772_at	141.6	232.8	142.12	124.06	161.27	162	244.41	177.04	220.11	188.93	183.62	162.76	176.45	47.92	159.99	147.43	154.7	122.52	120.17
1553775_at	254.36	249.13	151.75	230.44	136.99	98.69	179.81	225.91	231.26	233.91	191.49	110.29	154.64	123.23	92.02	224.66	386.72	236.87	182.61
1553776_at	26.32	23.75	1.93	1.79	0.72	5.99	2.2	2.24	14.35	2.15	33.49	5.66	4.62	2.46	12.93	4.43	2.53	16.01	2.15
1553778_at	125.85	204.63	92.99	93.61	156.09	80.14	161.72	97.13	62.06	208.87	168.37	145.77	75.47	215.04	155.02	127.96	254.76	30.3	122.36
1553780_at	154.59	110.88	189.72	48.42	149.44	78.5	101.96	119.78	156.46	180.38	157.54	129.48	140.41	232.15	344.02	176.93	124.15	280.69	325.15
1553781_at	28.98	6.88	42.96	26.05	61.04	26.53	25.79	43.94	6.06	1.89	47.51	0.84	18.72	42.56	2.78	1.28	37.74	41.69	25.69
1553785_at	33.43	9.95	89.27	6.29	63.63	11.07	11.87	65.04	108.3	15.83	65.65	14.69	63.33	195.26	16.43	65.99	16.87	25.58	70.07
1553787_at	120.82	127.73	135.51	109.92	93.62	83.09	99.03	103.73	158.4	93.07	179.01	74.04	99.81	142.93	116.54	95.68	15.06	109.74	83.53
1553789_a_at	26.53	18.48	14.83	33.73	30.62	10.1	22.89	26.49	22.48	17.08	17.12	9.9	8.66	128.92	83.19	46.04	76.71	41.69	76.1
1553792_at	24.43	30.25	46.14	50.21	3.81	36.58	6.25	46.65	36.84	51.76	11.08	55.68	60.7	3.02	18.06	4.54	0.41	35.66	10.56
1553793_a_at	63.39	176.18	96.67	94.11	69.11	92.54	109.87	79.68	30.13	67.89	60.63	66.31	88.37	200.9	57.83	83.25	204.48	128.25	114.42
1553794_at	7.23	68.72	58.28	20.35	15.42	11.69	47.01	86.31	115.58	51.61	85.96	63.83	66.81	37.92	71.41	67.82	23.67	93.97	35.29
1553796_at	82.44	18.19	26.33	40.3	34.69	27.81	8.1	3.89	32.74	74.72	6.25	4.67	10.12	41.66	27.01	13.5	19.16	11.65	72.42
1553797_a_at	25.71	5.3	12.51	15.54	1.27	11.28	20.96	48.75	84.27	119.1	18.77	51.88	53.72	8.92	5.68	5.72	80.93	24.3	37.36
1553798_a_at	54.36	93.58	46.4	41.71	90.1	10.02	77.65	44.48	90.99	62.91	61.33	56.67	83.15	200.66	77.51	16.9	7.27	145.47	73.93
1553799_at	5.22	46.69	26.97	11.63	6.4	42.08	49.54	49.34	39.4	6.33	34.93	24.87	3.69	29.78	33.2	31.65	35.72	66.88	5
1553801_a_at	186.64	63.36	207.84	210.69	220.49	217.76	290.47	302.31	196.34	168.35	277.12	312.53	290.19	8.31	135.24	112.27	226.62	70.88	74.98
1553802_a_at	16.28	23.11	66.88	23.98	10.87	60.94	27.02	14.83	32.45	150.93	15.49	142.08	42.3	17.83	35.8	73.85	65	87.05	27.87
1553803_at	206.53	431.36	292.63	223.35	268.9	445.07	63.9	391.93	371.22	481.06	699.57	298.65	371.62	304.35	179.99	275.29	490.11	263.55	342.46
1553804_a_at	13.82	43.97	31.32	48.54	61.54	10.91	101.51	78.22	23.79	109.25	17.53	59.91	16.86	24.49	19.51	89.27	322.47	81.14	64.35
1553805_at	74.35	97.7	97.46	97.59	114.24	121.99	188.54	165.07	250.82	165.7	192.23	148.1	139.91	145.3	193.22	176.69	190.02	62.41	89.76
1553808_a_at	10.04	6.35	11.75	3.05	8.04	7.19	14.21	47.89	68.37	13.41	8.46	21.56	10.6	25.24	47.98	27.18	33.2	6.33	20.17
1553809_a_at	48.95	58.88	96.93	74.51	40.81	79.63	73.31	64.87	263.24	127.62	114.34	86.58	60.68	90.96	49.79	124.71	86.06	90.48	84.32
1553810_a_at	46.61	3.33	72.08	101.78	64.87	88.48	104.22	33.43	103.8	81.04	52.67	37.61	72.06	152.56	120.95	32.58	75.18	70.47	157.68
1553811_at	61.12	47.68	14.89	28.75	7.63	51.49	4.98	4.05	147.4	17.76	32.81	5.89	79.46	85.96	52.15	141.52	38.01	60.95	52.9
1553812_at	5.53	86.26	59.66	13.21	16.57	14.44	11.74	6.08	11.85	24.55	17.37	5.41	10.94	62.55	73.59	17.92	135.34	6.6	6.51
1553813_s_at	16.76	4.32	9.76	11.05	44.43	16.42	38.6	5.23	34.4	66.02	108.66	17.06	12.12	24.63	182.74	10.3	24.81	167.47	74.49
1553815_a_at	100.18	155.59	160.56	76.49	144.91	77.89	82.11	135.55	167.72	203.22	120.46	173.25	173.61	68.12	346.37	175.26	197.52	253.02	175.76
1553817_at	14.47	8.91	9.55	22.4	40.22	2.13	3.43	72.64	21.42	34.45	38.72	2.86	6.58	60.65	3.73	5.47	68.84	20.37	3.98
1553818_x_at	6.88	14.14	27.6	8.88	4.37	8.08	51.19	4.35	19.4	5.27	5.93	9.72	5.23	5.28	6.32	5.78	12.94	8.28	11.13
1553821_at	158.37	32.66	110.85	59.65	39.85	65.53	100.09	88.16	111.95	67.2	75.41	34.99	124.53	156.69	12.92	65.55	74.87	105.47	124.08
1553822_at	6.61	8.22	11.67	1.76	11.32	5.32	2.66	4.53	32.84	9.92	2.9	2.3	20.98	24.56	29.48	1.45	41.77	11.02	3.83
1553823_a_at	31.1	117.92	7.92	62.85	32.84	49.7	93.16	73.84	57.3	57.86	59.52	21.18	74.75	200.9	93.28	89.47	70.13	95.57	163.01
1553826_a_at	204.66	187.16	29.3	58.73	101.8	133.91	157.17	28.89	179.63	94.57	195.06	36.98	127.84	160.03	167.86	171.87	209.93	36.99	146.66
1553828_at	71.19	87.54	104.43	251.05	190.65	176.78	62.54	56.78	193.56	137.65	62.63	42.93	107.5	122.03	70.31	34.85	91.77	77.74	129.08
1553829_at	39.4	5.92	49.51	120.69	99.69	15.54	92.4	5.35	29.25	16.85	17.58	35.03	10.05	3.01	6.54	3.6	11.89	10.09	5.58
1553830_s_at	3.17	7.26	22.34	2.36	10.09	2.32	2.13	2.61	3.84	3.96	6.09	4.24	5.62	8.99	40.73	284.91	581.82	247.32	259.87
1553831_at	158.41	30.71	91.64	135.74	88.23	158.3	124.73	154.79	161.53	131.68	176.51	88.52	104.98	26.17	57.1	162.54	120.42	119.57	76.57
1553832_at	41.05	33.19	105.69	15.56	41.56	56.18	111.76	67.81	50.44	85.7	103.36	94.23	37.57	25.69	132.75	144.08	128.43	66.31	52.87
1553834_at	52.88	6.75	32.92	44.68	58.27	1.39	41.91	18.34	36.59	73.08	38.05	22.08	27.49	24.7	39.36	25.69	43.92	31.46	12.56
1553835_a_at	4.12	8.09	1.68	1.86	12.69	26.4	4.52	3.37	11.8	7.33	5.45	12.54	2.67	4.39	35.14	39.87	11.26	20.12	6.98
1553837_at	9.08	18.25	8.44	8.69	4.98	6.93	6.42	8.98	11.15	11.41	8.93	8.83	8.75	10	13.21	24.82	26.59	8.82	12.17
1553838_at	11.84	45.42	3.7	13.25	2.45	24.49	8.88	22.67	18.68	29.01	10.25	9.61	5.9	4.43	3.8	10.97	9.25	88.35	11.38
1553839_at	27.6	24.59	19.5	30.59	117.32	84.11	81.12	79.74	136.22	200.13	20.58	143.67	91.93	50.54	65.89	71.24	349.46	69.66	72.38
1553840_a_at	72.82	35.67	101.31	84.13	21.84	73.34	92.87	86.58	140.74	199.11	26.05	17.17	74.04	188.31	133	84.86	170.75	95.29	55.44
1553842_at	63.44	136.62	3.74	13.63	5.65	6.28	30.04	37.64	73.33	27.89	5.28	35.39	78.92	17.17	83.66	23.62	107.7	10.58	5.16
1553843_at	24.42	21.33	76.44	35.39	13.2	22.71	38.87	37.31	134.64	29.55	155.24	48.68	94.53	32.85	21.36	21.36	16.6	13.87	17.1
1553844_a_at	11.65	9.42	47.35	7.05	9.99	19.11	9.49	50.17	11.63	11.05	15.66	16.43	19.22	28.88	11.45	10.4	7.75	8.18	86.98
1553845_x_at	185.52	251.21	69.32	163.23	173.97	134.51	69.61	63.18	184.31	181.5	272.13	150.79	81.64	371.8	150.45	231.35	110.98	149.29	267.21
1553846_at	14.82	23.51	35.75	17.57	7.75	7.79	8.54	24.09	51.11	13.58	16.49	12.6	17.59	10.42	44.04	8.15	11.16	9.34	10.01
1553847_a_at	46.37	88.47	63.63	8.7	28.31	20.38	26.29	99.84	26.08	76.82	116.15	15.08	69.03	162.41	109.76	108.19	128.15	34.69	39.59
1553849_at	29.77	37.85	6.84	30.83	40.56	7.18	7.62	65.5	108.2	24.26	35.36	53.13	55.89	10.14	8.33	34.38	58.91	89.14	51.87
1553850_at	77.39	80.52	42.84	21.03	13.02	7.47	31.43	18.37	18.45	83.15	35.41	22.41	10.42	65.87	103.1	7.31	63.41	124.14	40.02
1553851_at	23.79	8.62	2.18	13.06	13.73	2.12	3.9	4.03	2.97	8.33	1.92	29.53	1.4	10.48	2.13	3.11	445.45	159.07	132.88
1553852_at	56.55	27.06	40.68	172.93	136.41	65.64	118.62	99.88	58.83	181.57	79.75	53.25	121.69	15.48	188.17	208.04	220.21	103.55	57.28
1553856_s_at	96.5	99.81	182.53	14.48	125.85	120.15	59.83	70.07	217.64	160.74	140.65	75.28	132.12	54.16	11.22	237.71	10.43	21.73	107.01
1553857_at	232.17	159.26	91.41	196.71	130.31	135.59	176.22	172.89	208.24	196.03	192.77	58.66	108.15	18.29	143.25	66.13	163.72	25.25	199.58
1553858_at	298.37	251.64	314.45	132.96	189.54	70.17	341.76	269.94	209.6	339.99	286.62	312.19	161.73	346	358.63	258.22	165.19	198.96	216.24
1553859_at	130.22	103.62	65.63	55.03	49.09	69.98	64.64	38.17	49.25	120.11	22.41	71.55	60.28	29.93	54.26	93.88	110.44	74.21	114.41
1553860_at	6.37	10.93	6.39	6.24	8.54	6.71	5.77	5.95	19.27	38.68	8.48	6.12	16.79	18.33	7.8	9.38	11.13	7.21	11.62
1553861_at	5.07	34.89	26.1	57.4	43.94	1.98	98.49	51.11	93.89	169.79	100.95	70.24	82.57	110.98	104.23	131.62	140.85	54.81	106.67
1553863_at	49.85	252.39	88.02	44.22	114.01	21.02	91.47	137.9	171.85	53.78	21.29	118.33	108.06	250.34	89.51	73.79	98.53	92.08	82.38
1553864_at	7.77	12.64	3.63	4.16	3.71	32.58	5.83	42.85	7.76	49.72	6.25	62.73	8.43	15.49	146.22	54.85	9.4	56.54	4.89
1553865_a_at	45.78	66.87	12.69	50.35	13.75	138.05	193.43	60.11	214.11	85.02	104.66	15.05	83.95	240.55	247.6	222.56	113.81	109.43	194.12
1553868_a_at	27.62	2.27	52.56	33.33	32.06	35.51	45.68	37.58	52.98	84.9	0.6	19.02	25.89	16.55	73.98	9.39	11.82	3.25	14.41
1553869_at	102.95	57.03	5.61	98.92	4.22	2.45	45.59	25.46	80.29	73.21	56.94	8.42	6.74	28.91	59.65	11.67	70.15	11.72	95.41
1553871_at	25.53	249.6	115.73	135.9	67.43	53.16	171.75	219.42	84.21	24.56	105.94	98.47	219.04	136.2	38.67	210.45	217.85	104.16	119.71
1553872_at	175.13	212.14	201.55	151.55	90.75	71.5	146.69	78.6	227.19	237.94	113.16	74.28	105.54	252.78	211.97	229.18	233.99	215.54	200.32
1553873_at	1.99	8.71	5.95	2.95	4.19	1.99	14.65	20.61	7.9	10.84	6.68	6.29	7.2	4.38	39.06	4.28	63.91	83.29	43.34
1553874_a_at	6.02	5.71	4.3	5.4	4.95	3.33	48.77	3.29	4.45	8.42	4.41	3.82	4.83	7.31	5.05	6.21	12.16	6.09	4.82
1553875_s_at	28.75	64.93	55.46	47.23	33.38	86.01	36.02	31.53	93.49	73.18	145.11	38.76	35.73	27.8	48.92	18.99	88.11	29.83	49.3
1553876_at	4.89	14.52	14.4	34.14	26.77	44.3	28.07	3.92	70.29	33.39	21.31	52.19	29.04	57.29	46.71	4.74	19.9	7.05	28.25
1553878_at	20.97	82.27	53.76	10.72	8.83	3.76	8.67	22.57	77.17	90.77	81.2	33.77	79.14	121	81.41	24.74	7.65	10.8	44.36
1553879_a_at	88.27	125.04	46.45	32.97	64.72	64.98	77.76	49.55	74.71	59.21	58.7	73.38	38.35	57.42	78.08	49.73	58.81	159.19	38.15
1553880_at	44.98	16.26	9.99	11.69	17.58	34.85	11.41	11.42	65.71	59.63	9.42	9.9	12.22	115.82	89.48	8.07	31.4	163.41	125.7
1553881_at	33.71	151.65	109.37	138.76	136.33	56.66	36.1	113.53	85.15	119.08	92.35	99.39	117.94	129.1	140.87	94.3	49.33	109.86	161.42
1553882_at	4.35	52.77	6.57	4.92	21.68	26.54	44.41	9.81	8.61	28.51	11.4	4.03	41.33	104.25	5.37	12.7	44.6	16.07	17.93
1553883_at	16.96	3.41	19.81	56.74	0.95	74.93	29.11	8.74	51.24	55.65	36.96	5	43.71	77.34	23.08	29.75	53.51	11.47	80.81
1553885_x_at	57.52	7.65	44.44	20.84	25.03	1.62	3.61	43.45	45.4	1.77	1.44	0.8	16.4	69.76	55.37	11.52	83.34	73.72	51.11
1553886_at	1.52	55.21	55	4.85	23.69	1.92	2.43	3.18	12.78	3.58	3.43	4.9	16.95	3.24	5.1	6.3	16.58	9.36	29.62
1553887_at	30.42	87.6	74.73	23.7	71	9.6	35.52	35.77	109.81	38.92	62.3	43	48.95	57.64	100.49	72.35	19.53	47.64	15.85
1553888_at	10.24	132.29	15.79	13.26	11.87	75.34	5.37	12.4	104.23	23.91	56.53	14.38	22.27	21.46	73.62	14.76	99.92	30.1	10.65
1553889_at	3.82	52.47	5	4.28	4.69	9.12	17.47	33.48	20.25	15.49	14.77	83.81	15.52	28.4	17.46	6.31	11.74	86.29	12.14
1553890_s_at	187.79	230.82	127.95	250.56	195.6	157.31	36.21	175.66	128.1	156.7	179.53	125.14	136.16	202.49	216.12	146.5	117.42	255.45	31.81
1553891_at	74.95	110.27	40.49	188.74	12.27	73.93	25.29	135.84	37.99	83.5	59.8	109.81	140.85	49.68	117.38	62.79	176.47	131.27	16.09
1553893_at	71.56	102.39	29.45	54.21	7.27	49.36	58.86	88.12	211.41	91.79	66.32	79.6	80.92	25.99	31.48	35.51	169.42	28.03	15.35
1553894_at	125.22	133.7	169.25	160.47	168.23	231.66	175.93	213.55	134.04	139.35	130.1	214.98	163.81	166.78	103.04	55.59	24.74	123.93	109.75
1553895_at	35.67	19.99	18.43	20.82	29.04	49.66	23.94	13.67	136.13	49.51	18.49	9.94	57.14	78.06	64.85	53.83	30.98	26.26	63.86
1553898_a_at	24.76	8.09	2.67	2.65	6.38	3.33	29.65	32.18	11.05	5.54	5.9	4.18	12.28	14.96	8.59	22.52	11.37	20.87	46.7
1553900_s_at	31.23	98.43	17.62	83.82	23.36	72.04	25.62	91.3	47	119.21	119.26	101.05	19.13	176.44	85.39	83.04	109.24	76.38	71.07
1553901_x_at	142.85	239.66	139.3	213.18	192.13	190.3	59.41	201.14	105.08	153.82	105.08	157.31	113.06	304.11	245	228.39	162.82	215.53	254.01
1553905_at	68.32	125.85	6.74	25.6	4.34	43.27	8.12	35.21	65.2	94.33	32.2	10.05	21.22	34.89	72.08	33.88	102.17	34.56	48.04
1553906_s_at	888.19	435.82	988.92	591.2	783.99	778.35	735.67	808.61	1109.36	901	1305.35	649.98	872.9	579.85	264.51	1534.05	1183.2	603.07	577.13
1553907_a_at	55.7	101	5.84	7.69	16.77	11.18	7.06	3.42	15.45	15.94	7.09	6.25	10.32	61.47	56.49	15.1	24.85	40.04	24.01
1553909_x_at	311.37	554.12	241.07	219.89	257.41	230.74	267.48	281.73	467.53	478.43	317.89	299.16	373.21	483.35	443.25	435.09	333.59	401.59	382.83
1553910_at	27.76	55.92	5.63	46.97	37.6	33.94	5.08	17.21	32.04	135.42	132.59	112.17	86.75	16.16	13.67	79.24	117.6	84.25	65.04
1553911_at	167.21	282.6	97.12	107.15	62.92	122.83	54.94	65.59	221.48	105.41	55.9	125.55	93.22	32.39	27.4	3.32	32.61	22.2	124.99
1553912_at	46.57	5.3	4.47	4.17	29.4	23.97	4.63	10.93	30.21	14.07	48.59	5.16	25.42	43.82	80.07	35	64.27	18.37	2.91
1553914_at	20.79	6.58	17.15	36.92	11.66	16.72	23.53	27.92	27.25	87.12	57.26	22.75	23.76	96.91	24.79	17.87	8.96	18.22	84.54
1553915_at	44.7	32.6	7.11	3.86	8.89	2.35	4.38	2.47	1.92	24.47	8.09	69.37	21.42	43.22	2.1	3.03	4.04	44.33	47.96
1553917_at	19.77	116.2	44.26	157.69	129.87	59.69	206.66	95.33	42.62	167.09	173.24	116.42	97.87	20.94	97.46	94.41	89.34	64.12	89.84
1553918_at	33.5	158.99	28.03	109.32	24.78	54.57	20.56	46.75	130.33	162.99	61.17	24.45	8.52	106.95	90.02	81.88	109.52	113.34	57.71
1553919_at	77.11	78.85	6.03	8.49	11.9	9.74	93.44	7.71	60.88	101.05	9.75	13.29	13.05	34.79	68.48	99.37	73.89	18.13	89.58
1553920_at	58.49	77.08	89.54	41.5	82.16	52.59	20.72	57.47	40.1	62.53	5.62	36.33	19.72	30.45	78.13	83.55	17.86	18.05	5.43
1553923_at	102.62	127.99	20.92	39.69	71.92	34.83	60.59	25.71	70.15	77.93	62.38	14.35	44.28	37.45	89.02	49.6	106.69	99.02	92.92
1553924_at	2.67	10.73	4.08	2.28	6.8	3.74	6.71	7.05	6.38	5.72	2.98	2.6	4.43	4.99	2.64	2.96	4.53	3.16	7.8
1553927_at	37.1	9.41	22.85	9.82	10.02	6.71	18.94	11.08	11.61	104.62	12.36	70.26	23.6	27.61	10.1	18.41	46.37	8.14	55.98
1553928_at	402.15	263.02	371.08	365.07	420.02	327.97	720.94	496.78	421.02	510.16	603.94	586.37	480.55	267.16	362.04	572.29	809.27	383.4	292.04
1553929_at	6.4	255.46	11.56	5.08	6.75	10.34	8.6	15.23	19.91	23.2	11.1	8.47	12.59	10.17	7.14	5.97	8.48	14.75	9.43
1553930_at	12.57	83.26	4.89	19.82	36.78	27.7	13.69	7.43	16.41	87.76	36.44	13.9	18.88	9.24	24.65	44.72	37.46	49.58	15.44
1553931_at	38.53	38.07	83.62	18.61	35.06	46.79	15.11	80.66	13.08	46.35	78.46	22.76	70.28	11.92	5.62	64.4	9.48	85.63	24.33
1553934_at	2.82	41.17	28.81	10.81	26.84	7.82	5.02	7.49	64.42	6.15	2.47	5.07	9.97	5.6	25.69	19.33	10.25	30.24	12.94
1553935_at	3.08	7.12	3.33	27.57	2.66	5.76	4.65	23.21	55.84	39.79	16.6	2.58	29.24	45.8	3.85	8.44	7.27	40.63	63.92
1553936_a_at	89.98	38.46	94.41	66.28	55.96	52.35	101.1	12.09	138.01	43.09	18.05	63.25	20.03	99.54	23.12	61.83	61.96	48.21	64.31
1553938_a_at	6.05	119.48	29.6	47.91	2.47	29.19	33.1	52.14	85.98	23.1	17.13	11.75	12.89	82.22	132.24	106.18	161.98	118.06	123.67
1553940_a_at	32.83	3.77	110.69	192.4	131.89	88.77	133.7	126.57	198.02	103.81	128.64	179.68	117.12	98.07	111.07	98.27	163.88	126.33	56.37
1553943_at	54.37	38.74	118.82	71.88	105.96	19.56	95.6	14.14	47.54	238.67	126.7	169.03	24.7	197.33	17.31	78.87	122.75	121.27	27.76
1553944_at	35.35	12.58	25.97	4.27	3.19	7.61	9	6.81	48.51	5.75	4.67	3.52	11.13	88.87	20.88	5.07	44.36	3.89	70.01
1553945_at	25.05	123.52	89.4	71.81	65.4	56.01	23.95	27.23	108.6	65.14	18.14	78.38	86.32	29.34	21.62	25.24	100.36	130.8	113.86
1553946_at	17.52	7.19	5.99	15.49	4.9	7.56	39.19	13.25	43.88	17.99	19.52	57.82	13.34	27.79	10.32	12.73	75.2	17.59	13.2
1553947_at	200.5	78.51	151.29	195.28	137.04	136.03	173.04	157.21	53.3	217.36	169.63	117.13	105.83	62.46	135.31	100.03	84.64	115.83	66.16
1553949_at	5.11	9.4	9.46	13.78	4.91	16.01	12.06	8.05	30.67	12.72	12.72	8.09	7.53	9.11	6.57	7.32	10.16	8.48	7.26
1553952_at	125.48	115.7	52.6	77.57	163.3	203.8	216.95	173.44	240.77	15.81	134.52	225.52	83.17	38.69	164.19	16.64	111.82	108.23	112.85
1553954_at	518.59	639.06	692.24	1337.1	889.28	980.48	1404.45	842.51	637.93	1124.43	872.36	1049.15	1108.37	360.68	504.09	780.69	1068.42	703.46	770.77
1553955_at	1459.33	1233.78	1349.63	1367.75	1452.65	1403.1	1792.07	1719.58	2524.69	1929.64	1951.1	2130.26	1893.89	1768.44	2644.59	1467.57	818.05	1522.69	1664.43
1553956_at	427.63	364.15	614.9	596.07	719.7	729.5	548.71	505.61	487.29	625.81	647.75	591.66	515.95	340.08	697.06	351.2	218.33	322.88	439.62
1553957_at	375.99	653.22	501	395.12	421.1	413.93	269.12	295	230.45	390.91	408.53	317.25	310.59	372.78	291.71	293.46	55.33	221.99	216.26
1553959_a_at	689.98	802.66	639.64	755.54	720.99	580.68	1018.42	962.38	1025.99	1189.18	1094.32	948.59	991.23	704.97	1322.48	1957.89	1790.25	1354.6	1378.19
1553960_at	944.32	910.55	1145.39	568.8	967.91	902.66	713.43	942.3	902.93	503.59	699.63	754.39	627.38	285.59	333.79	402.01	482.18	337.86	373.56
1553961_s_at	579.19	562	600.44	203.17	450.06	419.15	302.25	475.1	341.15	237.72	435.55	313.91	390.89	120.37	157.27	247.54	299.59	295.31	225.64
1553962_s_at	721.44	347.25	246.45	731.99	442.37	527.75	821.57	896.88	220.67	997.99	661.79	730.43	809.46	103	331.06	248.56	239.9	297.23	247.51
1553963_at	3.03	1.87	6.59	3.47	1.12	8.94	1.03	2.38	23.03	4.15	0.92	5.81	4.36	7.32	1.63	3.56	4.77	7.24	4.55
1553965_x_at	17.54	6.46	4.16	21.76	33.21	33.95	13.59	7.4	5.59	24.79	7.32	5.52	23.37	5.68	9.63	7.72	27.21	13.93	5.06
1553967_at	119.03	71.99	51.57	83.06	106.46	195.78	127.1	143	208.97	69.33	159.23	131.59	107.29	187.41	106.71	109.75	129.72	189.48	200.95
1553968_a_at	335.6	441.65	215.55	256.82	215.53	338.48	431.47	387.51	593.91	465.53	591.59	330.96	573.13	367.1	443.3	537.39	645.51	412.46	414.68
1553970_s_at	12.99	20.77	106.16	6.53	72.32	72.86	6.78	12.13	20.67	11.83	7.32	27.98	18.76	796.5	8896.97	1181.57	17.58	2998.07	3023.87
1553971_a_at	345.73	446.44	337.04	405.97	391.82	428.51	227.15	322.06	372.77	325.42	380.76	301.6	332.98	295.36	290.28	169.53	119.78	418.6	242.28
1553972_a_at	942.64	1024.99	438.91	529.69	523.62	527.54	1291.93	269.19	1368.45	827.62	935.31	887.83	1016.52	660.65	1326.8	1436.63	2197.92	1294.98	1220.92
1553973_a_at	63.62	82.33	42.11	61.76	6.67	81.31	81.13	149.11	218.52	183.37	110.62	107.1	103.39	83.55	212.38	75.85	107.99	91.98	135.63
1553974_at	876	777.63	1029	878.68	1057.99	953.02	997.52	816.77	800.05	860.12	969.28	913.37	1102.96	519.01	924.72	762.89	687.28	686.03	704.19
1553976_a_at	818.71	633.96	831.86	859.97	674.73	696.6	934.64	779.9	696.46	1240.18	1126.33	911.65	1049.78	916.38	803.54	1149.74	1117.8	913.67	900.35
1553977_a_at	670.34	1026.97	531.49	1436.74	994.5	1042.59	1110.45	925.97	859.78	1343.36	872.68	1107.06	1056	11.24	53.33	240.45	935.5	261.5	328.04
1553978_at	779.64	739.1	557.19	946.72	675.67	786.74	644.98	624.79	445.02	820.01	775.22	798.49	571.67	400.49	478.1	339.19	876.55	527.8	543.97
1553979_at	2169.42	2168.27	2168.39	2372.38	2817.46	2429.02	3185.14	2860.68	5154.72	3128.31	3346.73	3557.55	2911.61	6243.14	3987.6	2408.02	1538.53	3643.33	4015.14
1553982_a_at	60.41	161.25	188.94	228.22	200.85	244.75	78.58	165.03	221.21	131.71	223.72	216.03	151.15	49.16	143.6	82.4	39.28	65.85	108.38
1553983_at	136.41	327.32	184.9	200.86	241.13	177.34	324.26	265.88	278.93	187.88	270.88	256.14	259.77	316.61	325.97	280.33	216.24	327.58	357.68
1553984_s_at	707.52	909.27	767.38	841.75	885.39	835.3	1017.23	971.86	953.34	1212.28	1099.72	887.21	974.53	1385.11	1252.43	1029.31	1388.45	1205.09	1293.72
1553986_at	2224.5	3911.2	1479.39	2161.55	1971.55	2154.82	2673.34	2204.54	3957.48	1819.95	1746.46	2289.81	2099.87	1624.17	2178.64	5093.82	4088.81	2494.57	2631.71
1553987_at	730.57	800.39	846.25	977.57	888.48	913.27	1025.36	842.45	673.98	880.17	1130.15	965.38	958.85	755.42	990.55	764.17	519.26	770.83	923.59
1553989_a_at	139.52	331.42	150.32	118.04	127.91	159.9	98.37	23.96	103.7	22.99	16.22	57.98	43.7	22.35	84.05	113.34	112.36	23.47	27.17
1553990_at	166.74	321.39	126	161.07	118.44	130.63	174.28	62.5	279.92	244.23	248.46	176.29	148.85	772.85	302.87	383.51	323.49	459.1	387.76
1553991_s_at	217.45	46.66	172.66	307.57	256.18	253.32	216.11	263.25	120.83	223.24	195.63	226.13	236	109.41	362.19	160.94	142.44	116.71	182.87
1553992_s_at	594.2	280.98	638.71	537.07	504.32	513.17	336.92	288.24	566.68	609.94	398.33	368	393.37	685.99	711.86	530.48	607.92	892.58	773.49
1553993_s_at	1186.09	1191.11	982.04	921.88	959.14	1065.16	1078.67	1074.22	1337.46	1217.53	1087.51	1062.86	954.13	2142.84	2700.17	1804.96	2083.25	2528.69	2432.93
1553994_at	254.09	153.39	264.5	88.17	127.22	101.14	130.23	190.92	104.53	69.1	138.39	102.67	143.71	79.11	29.81	40.34	38.87	45.16	42.64
1553995_a_at	274.72	143.33	279.48	122.39	185.31	270.37	142.52	210.35	148.09	121.07	61.48	173.81	150.22	6.37	10.77	52.73	11.82	25.86	25.6
1553997_a_at	215.48	221.45	21.12	200.18	199.95	190.53	338.98	362.23	346.02	557.35	264.57	304.43	376.54	841.33	275.77	126.48	219.65	368.64	340.94
1553998_at	429.49	582.47	456.84	394.44	512.85	472.72	474.65	435.01	566.05	664.8	664.69	608.18	612.05	103.47	84.4	30.13	65.56	51.9	100.2
1554001_at	90.51	167.54	169.05	84.57	103.35	90.04	191.72	63.47	137.77	90.03	93.06	140.9	80.67	83.69	67.14	167.65	218.62	150.18	75.75
1554003_at	701.78	500.53	414.55	736.49	577.37	418.46	338.8	354.07	537.01	609.11	307.29	439.3	296.61	1534.51	351.89	251.24	258.84	452.68	458.46
1554004_a_at	188.58	298.42	181.03	257.96	191.83	263.95	152.85	181.73	135.55	159.83	164.9	100.58	144.71	648.25	141.55	169.64	39.69	341.04	339.46
1554006_a_at	263.02	402.01	162.04	492.15	325.11	275.48	278.8	215.96	443.59	248.06	244.46	231.1	231.79	375.43	501.1	375.47	960.04	657.94	377.19
1554007_at	5455.37	3247.39	4446.5	3678.04	3685.99	4221.79	1928.61	1834.19	1570.04	1747.9	1892.54	2037.52	2562.8	2797.04	832.63	361.19	61.7	790.52	1089.83
1554008_at	148.32	114.89	182.72	517.02	262.72	262.03	224.46	289.73	259.91	302.48	276.4	258.49	376.68	183.67	136.49	157.9	306	107.33	156.48
1554010_at	287.83	143.17	223.77	231.75	177.56	160.99	203.62	198.67	180.31	149.78	333.86	180.12	251.35	390.32	333.13	132.73	186.13	240.01	238.72
1554012_at	121.61	5.93	162.36	44.9	45.51	125.19	115.37	347.57	41.76	81.08	178.73	269.34	150.29	3.01	29.8	56.36	33.77	33.22	50.5
1554014_at	415.53	379.33	531.56	498.72	668.46	568.41	933.07	491.72	493.15	578.65	369.72	714.44	653.55	359.75	220.67	535.33	595.79	420.37	483.3
1554015_a_at	331.07	223.86	365.63	453.79	459.38	338.61	645.53	283.85	153.18	429.48	351.82	506.98	534.67	234.96	113.5	281.01	320.95	288.41	303.65
1554016_a_at	304.94	468.91	179.13	191.04	253.06	246.83	253.34	312.74	338.56	49.98	197.78	216.22	198.81	356.45	323.36	302.23	245.4	262.27	224.45
1554017_at	143.34	215.66	130.2	143.07	203.75	169.04	191.36	125	138.7	146.84	172.67	74.01	171.68	264.74	37.36	155.56	137.25	77.64	142.18
1554018_at	77.61	50.25	132.84	74.27	121.02	83.22	212.21	385.44	112.02	143.52	520.48	222.48	256.93	119.22	120.4	1267.68	556.47	429.36	543.72
1554019_s_at	103.03	95.75	126.8	94.32	114.98	89.93	99.47	115.65	80.85	108.03	108.62	78.02	131.58	249.95	214.21	49.29	49.03	116.36	125.46
1554020_at	100.23	111.49	91.97	129.32	143.19	84.21	450.07	514.35	339.26	267.98	425.13	398.45	418.15	657.7	302.06	199.61	253.61	299.95	405.21
1554021_a_at	1505.04	1305.17	1925.52	1621.49	1466.94	1825.05	1318.25	1485.21	2175.4	1414.12	1497.63	1521.59	1389.7	3242.9	1643.69	1455.21	1457.75	2042.13	2314.16
1554022_at	11.19	10.43	6.75	3.22	34.76	2.28	15.33	3.02	54.24	5.71	16.05	2.9	31.47	48.29	23.22	70.39	10.32	17.76	7.23
1554023_s_at	31.02	190.13	82.98	119.75	125.49	154.92	92.49	115.75	209.23	73.61	58.71	98.24	109.22	26.63	169.68	71.3	176.97	142.27	146.82
1554026_a_at	148.67	7.77	118.35	194.27	130.3	95.51	147.3	170.1	193.61	164.92	146.56	192.74	101.41	121.37	234.17	238.72	250.64	190.18	164.3
1554027_a_at	479.54	423.92	239.15	2048.83	1067.69	1112.13	1589.12	636.53	301.41	488.12	528.21	832.54	824	86.6	1241.91	1063.13	1986.92	852.89	975.84
1554029_a_at	182.77	188.89	207.93	400.45	259.26	280.84	341.92	244.93	118.69	272.21	275.39	222.76	254.43	165.93	249.39	266.51	667.17	116.38	256.53
1554030_at	10.34	92.92	58.61	23.7	63.44	28.93	58.68	97.07	18.79	46.67	43.05	58.76	50.51	50.81	99.34	173.48	21.57	95.1	60.64
1554032_at	61.84	10.15	5.62	6.42	16.47	9.21	71.86	46	23.98	30.6	7.18	8.02	6.23	14.37	82.43	9.74	5.24	3.61	7.81
1554033_at	13.78	10.14	11.74	19.26	24.39	17.62	7.23	5.49	111.07	9.28	35.95	19.35	19.31	14.42	4.52	10.01	25.35	13.19	9.21
1554034_a_at	5.57	33.06	10.88	8.67	26.14	2.21	34.84	36.2	111.59	13.26	65.97	55.3	73.89	42.49	30.91	7.29	42.42	100.43	67.42
1554036_at	136.91	74.95	42.8	352.74	211.58	250.34	118.39	160.02	170.84	172.85	187.79	241.42	245.91	73.1	37.1	34.01	5.73	59.77	82.23
1554037_a_at	100.1	95.61	10.35	287.64	160.22	174.03	89.45	161.46	117.05	211.92	158.16	78.2	136.54	118.21	123.86	14.85	90.34	86.26	107.98
1554038_at	48.55	143.53	118.14	210.77	131.2	139.2	133.97	89.5	211.84	198.26	95.71	77.01	164.58	79.24	162.53	89.54	242.04	137.43	70.76
1554039_at	147.43	54.47	122.78	208.14	177.64	137.19	143.19	225.5	196.9	103.91	186.03	186.67	211.29	174.3	307.69	318.94	322.13	297.13	168.99
1554041_at	64.13	47.99	38.49	42.26	32.87	34.13	41.15	22.22	16.81	83.83	17.07	45.35	19.38	9.65	11.08	62.61	69.21	58.44	22.46
1554042_s_at	56.27	45.42	33.81	160.85	101.58	79.82	149.2	149.2	42.77	120.61	147.88	135.6	128.95	232.25	226.51	160.97	54.94	50.76	189.62
1554043_a_at	178.99	218.39	122.67	198.21	100.66	200.54	167.63	158.97	236.75	180.63	250.67	210.24	113.6	455.22	437.01	321.33	292.71	347.53	375.38
1554044_a_at	149.14	139.79	104.39	110.47	59.64	95.42	141.13	124.85	220.6	193.69	165.59	118.33	45.56	150.19	14.44	173.11	115.35	37.71	73.82
1554045_at	154.85	149.1	166.35	120.48	106.88	127.57	205.29	140.67	159.66	52.57	202.56	208.89	217.78	219.7	147.22	131.29	172.79	26.73	130.28
1554047_at	36.46	50.18	62.44	83.96	92.13	87.04	75.25	7.55	18.61	22.65	98.47	120.68	51.13	104.5	38.92	83.56	187.51	56.35	73.15
1554049_s_at	37.76	26.53	14.28	131.69	106.01	101.98	93.71	116.85	126.58	141.58	146.85	120.52	76.27	126.21	14.85	117.77	121.44	43.54	72.71
1554050_at	119.38	34.79	156.43	91.23	112.27	135.05	93.16	230.93	351.01	361.5	309.55	276.34	257.94	197.01	276.36	253.64	434.35	329.03	268.89
1554052_at	191.08	174.49	122.9	291.62	208.77	219.3	255.98	202.09	138.98	245.96	247.27	194.24	223.07	293.21	265	139.21	111.2	183.16	174.09
1554053_at	97.28	147.84	157.58	170.8	179.92	156.7	121.3	147.65	146.53	178.32	121.74	93.98	121.18	61.01	77.45	142.36	172.15	45.34	135.74
1554057_at	546.07	544.91	365.2	463.99	411.37	343.4	373.43	386.06	386.4	649.09	484.58	502.76	484.63	849.79	579.65	161.95	376.1	523.2	596.44
1554059_at	49.35	121.15	125.62	130.83	156.73	92.27	197.13	128.86	120.52	302.45	292.02	172.01	97.53	122.44	127.74	231.24	117.74	186.45	228.97
1554060_s_at	128.82	169.9	169.88	64.25	130.3	96.21	179.12	97.65	186.03	317.12	232.55	281.95	181.53	344.51	136.28	75.63	43.84	208.52	131.14
1554062_at	20.12	69.08	61.73	46.92	77.55	31.54	74.12	65.91	72.57	51.38	131.29	33.23	63.69	22.46	89.28	376.81	103.36	144.34	100.79
1554063_at	16.96	13.58	98.6	84.1	106.1	179.15	28.72	73.11	179.35	181.46	114.09	103.2	108.18	383.69	350.26	158.24	150.27	264.25	364.61
1554065_at	24.56	127.82	21.19	16.27	80.2	20.44	32.23	108.32	39.2	30.16	165.3	111.17	125.24	130.12	54.95	22.74	85.13	29.31	29.34
1554067_at	179.2	233.52	416.4	538.74	532.55	440.82	413.69	604.91	249.27	331.14	512.42	554.22	235.59	266.46	904.94	293.68	148.95	488.39	560.21
1554068_s_at	79.7	124.09	108.33	86	101.65	132.77	62.72	109.42	91.6	49.44	124.35	23.43	114.51	187.09	200.19	118.1	28.4	139.82	123.5
1554069_at	14.53	48.82	12.78	10.3	17.71	71.24	12.01	23.85	48.02	18.82	16.84	9.91	40.69	84.29	60.58	41.13	25.86	17.61	18.59
1554071_at	33.28	97.97	33.44	15.03	30.77	4.48	16.5	2.37	73.6	35.48	78.44	81.2	3.19	6.22	6.35	3.98	4.11	26.5	5.37
1554072_s_at	85.37	107.66	82.38	72.63	60.98	17.86	48.67	2.26	52.39	131.73	158.66	92.43	78.19	4.68	5.75	2.9	10.73	28.74	26.15
1554074_s_at	196.57	27.46	228.43	81.95	72.29	79.33	222.97	181.36	98.04	228.16	113.98	104.9	35.98	235.39	147.9	247.67	123.35	155.35	157.9
1554076_s_at	219.67	219.11	126.33	164.09	276.63	165.63	252.43	208.72	233.34	299.15	170.33	169.03	190.14	186.35	197.31	248.39	336.72	126.04	152.08
1554077_a_at	149.08	388.24	389.74	271.2	363.72	372.25	309.12	274.45	195.1	334.82	296.34	275.64	315.98	151.34	224.44	385.11	453.66	345.21	317.02
1554078_s_at	1810.61	1812.66	921.88	2272.95	1901.07	1878.55	1659.13	1740.1	2085.25	2110.11	1592.58	1883.07	1673.9	4347.1	4056.36	2125.03	2574.35	3715.2	3305.99
1554079_at	368.92	307.86	465.99	420.46	401.55	360.17	419.08	981.19	654.69	755.04	606.14	669.58	715.14	583	834.29	546.69	1110.33	752.91	757.34
1554080_at	266.85	147.79	287.93	488.42	414.95	381.78	275.82	332.73	238.15	329.27	227.25	233.54	312.08	236.54	141.44	289.75	608.11	301.65	307.01
1554082_a_at	450.73	540.63	446.85	529.68	493.49	448.37	531.8	587	653.46	654.66	518.01	580.78	637.49	332.95	1082.57	577.16	572.25	513.13	560.18
1554084_a_at	795.08	1152.28	664.9	567.7	854.65	809.52	844.42	806.32	1301.23	898.58	727.23	591.29	846.42	434.3	1343.91	1072.62	737.19	878.81	888.44
1554085_at	231.93	207.82	191.98	175.98	224.53	203.66	204.96	228	244.57	222.54	230.91	207.18	210.39	480.48	373.71	188.05	147.06	225.15	266.12
1554086_at	47.32	66.53	62.26	30	67.33	81.27	63.62	94.98	48.92	43.7	56.87	57.24	79.87	467.98	220.68	109.82	144.6	116.88	201.82
1554089_s_at	3066.94	1904.27	3785.34	3027.33	3275.08	3016.92	1802.68	2249.66	1595.86	2068.28	2083.31	1757.76	2493.52	1110.35	740.21	1659.98	1495.27	1286.75	1283.71
1554091_a_at	210.81	348.87	209.15	146.96	282.26	162.25	192.67	115.97	268.43	252.89	205.25	207.4	197.77	50.84	142.99	178.64	310.57	226.27	209.19
1554093_a_at	836.92	942.63	973.84	993.94	711.3	935.07	798.2	830.3	711.02	874.3	901.2	848.06	837.38	589.96	604.21	869.29	1032.3	682.21	809.85
1554094_at	163.29	170.07	108.25	147.62	98.7	130.33	187.89	137.82	73.94	288.16	164.16	150.27	149.16	140.46	169.67	243.91	270.95	148.63	101.06
1554095_at	81.56	159.02	97.45	163.57	129.07	79.86	148.26	162.16	241.4	119.35	164.96	114.59	198.36	500.07	138.33	222.28	243.79	318.19	272.9
1554096_a_at	33.42	54.96	101.44	76.83	51.44	5.2	43.32	70.35	59.95	46.61	72.61	86.47	31.64	126.91	81.49	76.83	115.03	131.61	120.28
1554097_a_at	127.35	72.01	145.72	157.65	149.89	157.71	131.37	163.67	209.87	228.31	113.53	129.55	120.69	228.31	20.81	51.07	92.56	15.45	118.3
1554098_at	68.79	89.87	122.4	106.9	125.89	138.84	103.55	161.68	35.1	110.59	144.64	161.08	75	90.01	123.93	210.84	178.47	187.25	148.47
1554099_a_at	217.18	357.39	322.16	236.4	246.12	249.6	231.74	307.31	176.65	309.6	285.92	281.35	277.19	93.98	242.24	276.94	372.21	258.38	288.08
1554101_a_at	7.14	102.19	70.14	149.39	81.89	91.75	245.05	176.75	268.1	280.66	443.21	246.61	332.06	8.04	126.94	71.8	146.87	109.19	156.21
1554102_a_at	115.79	237.05	176.43	216.75	213.87	180.55	352.74	476.17	284.99	496.85	737.29	393.66	475.06	337.04	113.97	188.38	246.58	204.57	217.78
1554103_at	129.76	114.88	159.09	161.18	130.73	169.34	95.98	152.34	127.93	104.62	109.69	118.1	124.04	143.41	27.07	94.78	179.69	25.03	116.79
1554105_at	707.15	811.7	589.31	524.43	507.78	480.15	719.31	615.81	403.95	677.19	591.32	535.57	507.46	1065.77	699.76	480.39	253.75	675.11	666.41
1554106_at	888.27	864.23	966.83	918.73	864.12	888.87	973	608.15	942.78	793.31	779.26	832.54	774.94	446.38	810.47	1782.19	1440.08	879.39	953.79
1554108_at	103.41	113.14	111	116.73	127.7	112.26	128.29	100.15	75.96	106.17	158.18	101.47	97.59	60.72	60.89	54.16	47.37	65.87	87
1554110_at	149.63	27.6	17.56	20.66	59.41	60.15	79.31	99.49	29.86	36.93	20.79	54.28	17.61	535.63	256.5	200.22	167.73	261.12	230.64
1554112_a_at	239.68	194.18	258.95	258.54	266.53	262.98	263.05	214.19	135.36	270.93	267.04	260.15	186.95	180.46	280.76	270.78	460.98	206.4	450.18
1554113_a_at	27.54	25.64	4.83	209.63	74.55	120.11	44.37	74.59	152.04	67.03	36.67	34.35	28.9	289.99	253.33	57.91	95.85	172.49	122.54
1554114_s_at	9	76.57	13.08	74.2	57.79	31.77	56.96	22.43	51.92	19.15	56.58	57.68	53.02	18.06	149.72	59.67	66.9	65.82	99.51
1554115_at	10.24	72.13	67.05	98.5	64.37	78.53	169.86	38.1	231.57	115.16	139.29	110.67	118.66	152.32	119.14	143.36	108.9	95.93	117.96
1554116_s_at	104.51	276.78	173.86	170.16	192.02	186.24	220.54	122.36	258.64	141.09	172.58	240.18	220.04	149.72	121.69	213.41	41.05	131.87	168.63
1554117_at	262.42	350.17	78.44	71.05	256.46	158.42	37.13	369.66	59.37	118.41	40.88	241.29	146.91	101.4	52.45	270.23	32.27	37.94	60.44
1554119_at	114.91	192.9	89.04	68.72	63	105.54	121.03	85.75	130.21	117.06	85.72	133.83	21.56	198.17	109.99	69.13	150.94	88.7	166.09
1554121_at	29.87	7.55	56.29	70.85	2.9	19.47	3.16	8.52	3.85	5.93	4.52	14.65	3.48	10.82	30.03	13.9	11.28	24.78	2.58
1554122_a_at	101.9	121.4	157.4	87.91	79.54	118.03	174.1	124.51	99.49	33.84	151.33	124.8	148.18	128.96	241.76	120.36	169.64	210.48	204.41
1554125_a_at	26.29	7.12	6.55	32.62	18.04	61.52	44.86	33.86	56.28	41.99	7.83	34.05	50.16	63.19	32.68	37.07	47.52	16.66	32.28
1554126_at	773.6	475	768.66	571.29	522.13	699.67	750.04	775.51	601.65	827.8	554.15	688.27	784.56	55.05	231.79	201.64	220.84	69.88	196.53
1554127_s_at	672.13	293.23	787.85	268.8	467.43	501.8	409.98	578.7	371.13	553.17	368.29	421.38	619.93	17.16	22.26	24.94	89.44	87.17	28.57
1554128_at	12.19	22.26	8.16	7.89	6.34	17.92	10.1	9.61	24.32	13.38	8.9	13.34	23.52	63.56	7.86	8.06	8.97	39.32	17.22
1554129_a_at	111.79	115.7	14.04	7.28	12.56	44.47	22.41	14.8	30.22	55.56	17.62	9.14	16.06	32.72	38.98	45.23	52.95	31.58	76.21
1554131_at	35.91	3.37	17.85	1.14	27.12	2.75	19.33	2.15	38.91	18.6	4.93	24.77	2.87	30.31	24.3	11.97	3.21	2.59	6.44
1554132_a_at	161.74	126.76	208.08	173.4	137.47	153.92	127.51	138.5	57.45	125.55	126.41	200.04	107.19	107.55	164.92	136.08	113.7	66.16	99.18
1554133_at	20.74	8.43	62.71	28.48	45.89	25.95	80.54	59.89	5.98	60.66	6.7	53.46	12.91	27.43	101.94	19.18	13.86	71.19	32.39
1554140_at	51.21	33.94	71.35	53.91	27.02	81.28	114.9	116.31	61.53	104.12	113.52	59.27	67.75	78.58	11.74	87.67	95.39	67.5	61.96
1554141_s_at	39.67	19.24	56.35	6.22	19.74	78.41	93.28	64.48	103.97	25.9	55.45	55.45	16.1	54.07	51.35	16.52	23.4	49	18.78
1554142_at	22.16	1.39	4.46	11.12	2.62	29.54	3.79	26.96	40.89	53.42	21.58	26.69	34.24	65.16	42.79	2.17	1.64	10.35	18.41
1554143_a_at	101.84	103.58	54.42	92.29	105.13	127.03	177.09	93.59	117.1	60.6	210.62	94.95	100.52	46.45	79.12	81.86	71.56	88.1	52.04
1554145_a_at	447.51	398.97	419.94	650.94	597.94	636.21	734.13	742.99	485.23	835.57	736.25	643.49	742.54	675.09	809.82	444.01	278.1	539.3	592.63
1554147_s_at	121.3	100.38	223.95	113.75	111.63	77.82	232.63	128.96	167	467.37	144.79	193.27	195.75	1312.18	475.2	168.4	219.47	605.69	597.4
1554148_a_at	574.37	358.04	531.4	984	620.77	663.48	903.09	617.56	564.53	600.98	848.61	746.67	704.37	396.07	1090.79	1279.3	1189.04	924.36	1123.03
1554149_at	2222.83	1418.49	2464.22	2080.93	1925.52	1886.07	1714.49	2440.28	2253.35	2155.39	1801.27	1857.88	1960.16	1916.71	1958.85	1764.68	1978.63	2020.86	1995.91
1554151_at	183.98	202.21	237.75	205.13	134.9	173.77	186.63	277.09	468.12	259.02	169.38	210.24	258.04	212.26	169.64	169.59	378.05	282.73	269.05
1554152_a_at	46.32	201.07	67.85	179.58	119.03	151.01	117.62	75.22	129.59	180.29	142.24	88.35	121.53	74.83	144.77	94.72	270.27	112.57	141.49
1554153_a_at	531.22	437.64	547.26	450.23	540.92	576.17	559.32	464.51	375.23	541.63	459.15	523.63	543.03	664.86	553.77	585	695.3	622.82	629.48
1554154_at	886.51	792.07	1144.08	962.08	706.84	752.21	892.9	552.25	715.61	956.68	1014.04	789.24	870.25	596.72	657.52	848.32	558.13	883.13	607.46
1554155_at	444.97	324.99	449.22	323.97	352.08	281.39	400.01	308.42	379.33	233.77	263.87	336.31	354.39	660.04	393.4	546.48	328.05	626.5	498.1
1554156_a_at	5.46	10.27	5.84	8.27	14.82	1.75	2.59	2.49	3.96	68.34	24.37	5.93	9.79	50.79	6.42	6.38	49.25	44.61	2.96
1554157_a_at	48.15	40.69	108.06	78.3	95.08	59.15	72.99	23.24	170.98	174.89	76.36	75.07	93.13	139.44	10.29	23.89	135.26	66.33	32.18
1554158_at	38.68	12.1	29.22	47.82	31.97	32.58	5.82	12.54	13.34	48.84	71.23	11.88	3.82	4.54	7.89	9.66	13.61	3.73	43.25
1554159_a_at	269.42	27.88	301.9	373.92	284.18	221.14	321.19	232.96	171.54	332.36	288.81	190.19	347.93	10.68	6.27	62.29	114.91	120.82	10.73
1554160_a_at	264.52	296.55	316.88	217.12	144.27	249.67	264.13	129.25	269.29	336.45	263.79	280.62	267.6	386.98	148.7	258.4	199.36	280.69	297.64
1554161_at	477.07	460.32	463.66	435.29	441.5	525.32	727.33	550.82	754.6	736.36	632.62	786.06	571.51	334.79	265.32	330.45	526.37	295.63	300.43
1554163_at	47.86	8.63	79.13	14.57	95.29	92.07	122.44	64.55	65.17	43.97	133.18	47.54	14.27	41.8	77.24	62.44	99.89	23.58	70.93
1554165_at	6.1	4.92	11.56	30.14	6.53	5.72	13.8	61	4.5	61.48	4.15	3.46	3.67	35.72	4.79	6.82	25.72	10.27	48.56
1554167_a_at	1464.31	1112.88	1694	1876.65	1539.82	1626.42	1592.78	1550.06	1052.35	1886.07	1599.29	1764.98	1286.43	1258.85	719.06	1298.53	931.52	1172.14	989.83
1554168_a_at	430.91	363.53	797.32	396.49	506.53	404.51	545.71	623.7	657.41	399.58	524.82	613.65	585.6	398.6	648.77	1038.7	1000.2	581.64	711.21
1554170_a_at	316.31	268.9	334.74	220.74	234.68	304.56	530.65	247.58	338.5	467.57	319.77	245.43	334.16	212.38	307.34	314.9	347.28	301.83	273.91
1554171_at	210.57	237.11	165.73	190.67	179.71	203.69	224.7	174.65	227	190.59	214.03	240.47	167.7	300.82	446.3	107.2	39.27	100.34	186.62
1554172_a_at	85.47	146.39	137.17	110.47	112.45	137.1	97.14	115.98	242.62	152.23	148.5	116.94	108.72	156.53	333.26	128.96	94.68	134.4	213.06
1554173_at	22.74	37.75	114.84	45.42	25.49	55.24	37.34	44.01	144.72	67.89	48.27	114.05	41.95	161.18	47.34	68.91	179.18	106.96	222.81
1554175_at	89.3	33.01	20.92	60.79	97.82	100.04	96.49	43.21	118.86	209.75	112.73	27.11	87.11	104.89	35.78	72.04	220.89	23.48	101.29
1554176_a_at	78.13	89.78	91.7	96.32	124.25	114.29	142.07	142.63	68.23	60.67	99.1	118.94	124.75	82.14	173.89	35.78	77.61	67.73	89.38
1554177_a_at	313.45	475.55	382.33	486.27	301.7	470.28	580.41	415.4	630.67	471.51	469.18	404.11	378.47	331.69	540.17	217.51	372.87	308.22	234.28
1554178_a_at	400.84	365.78	636.75	361.58	590.94	511.71	602.7	377.64	376.8	357.43	381.86	404.62	378.68	306.79	779.95	776.56	535.05	507.01	645.15
1554179_s_at	252.05	169.21	298.59	129.99	241.25	297.87	237.9	398.15	411.23	423.46	310.59	268.45	210.67	134.73	439.6	232.88	143.23	320.81	308.5
1554181_at	18.34	32.17	8.6	3.41	32.3	61.68	5.91	14.31	117.45	28.92	29.1	15.53	85.9	27.48	34.44	9.4	77.56	26.37	20.8
1554182_at	82.28	167.86	85.83	50.33	109.26	87.6	67.71	55.04	199.77	172.24	64.13	101.67	68.48	58.55	170.95	336.93	93.48	146.62	130.29
1554183_s_at	114.96	152.03	94.03	24.15	51.14	129.05	176.56	40.07	320.85	217	105.4	138.69	141.84	205.18	214.09	254.6	259.19	144.59	246.79
1554185_at	61.95	65.81	107.62	90.45	84.62	111.11	100.6	71.03	46.74	116.92	77.19	97.17	127.22	253.48	138.96	153.37	5.66	152.59	112.18
1554187_at	47.7	54.57	50.98	14.83	46.04	34.14	65.01	64.07	10.81	21.36	15.37	12.02	64.51	212.31	75.7	15.12	140.08	81.22	56.63
1554188_at	123	98.4	131.71	24.66	83.35	91.45	25.62	38.97	85.43	42.57	70.41	17.17	37.13	355.75	209.13	48.79	42.49	36.7	35.64
1554190_s_at	115.82	76.21	78.58	71	82.46	123.65	219.81	112.82	22.55	75.23	127.72	153.84	78.2	7.68	124.06	235.28	122.24	91.18	115.24
1554192_s_at	31.38	192.33	71.88	194.96	165.54	124.05	255.54	102.89	216.37	189.95	299.51	237.46	256.53	175.9	251.24	121.68	336.7	135.54	160.29
1554193_s_at	57.83	118.38	72.64	122.08	50.63	110.18	152.66	106.84	135.79	163.25	134.05	110.09	172.32	208.66	99.56	92.29	132.07	112.29	95.04
1554194_at	4.02	11.57	5.21	9.36	55.08	4.77	6.64	9.86	25.2	76.76	10.79	16.36	17.06	23.68	11.37	12.27	14.2	9.56	16.53
1554195_a_at	30.24	145.78	7.2	24.12	22.01	49.58	33.63	296.86	35.7	16.52	14.9	161.68	88.93	88.31	10.33	36.84	44.43	24.07	76.51
1554196_at	4.89	4.76	3.81	23.98	2.38	2.5	2.38	12.33	6.77	4.56	2.38	4.2	23.18	50.18	7.17	2.75	5	4.57	17.34
1554198_at	123.65	13.73	11.56	59.47	11.46	64.42	14.92	112.02	240.57	81.68	53.71	84.76	34.84	139.68	16.54	144.77	32.58	20.5	11.61
1554199_at	6.71	69.24	43.86	40.04	4.35	21.33	10.74	6.34	56.1	55.89	17.96	21.56	4.17	67.55	98.4	7.11	4.45	57.28	47.35
1554201_at	49.44	39	167.5	21.09	80.1	28.74	115.09	60.61	121.49	72.98	174.28	182.37	91	198.96	34.47	45.32	149	109.52	135
1554202_x_at	206.69	267.9	213.7	184.38	211.03	193.66	160	220.88	693.83	346.83	446.6	219.21	319.28	237.24	181.38	236.22	318.8	395.28	321.76
1554203_at	38.1	89.82	110.19	38.95	47.46	91.2	51.17	48.08	162.06	38.32	104.9	4.92	54.62	60.79	6.14	89.37	142.77	73.44	14.24
1554205_s_at	107.93	92.64	138.87	100.06	88.2	82.23	93.61	116.97	87.64	157.77	88.31	154.02	149.87	273.57	122.24	105.78	99.18	89.07	140.16
1554206_at	19.89	11.9	12.16	3.44	12.99	9.37	26.13	108.02	37.28	29.01	16.62	33.93	37.69	10.45	39.38	15.49	22.4	9.09	5.12
1554208_at	168.04	316.8	206.77	169.95	106.67	151.34	240.06	245.03	380.02	326.38	250.17	306.66	242.16	298.12	221.73	228.2	321.56	345.25	257.53
1554210_at	4.1	59.66	11.08	7.77	4.49	4.61	16.82	4.74	9.83	18.67	5.95	4.05	34.57	8.78	53.14	7.24	13.12	4.47	19.79
1554212_s_at	71.59	95.45	126.65	18.88	67.47	153.7	26.65	168.85	144.8	138.36	97.33	67.26	128.87	38.04	26.97	90.78	44.81	105.27	190.79
1554213_at	249.08	351.92	245.68	348.93	279.8	206.25	105.06	430.84	407.95	392.64	284.07	240.95	343.59	745.44	194.98	233.75	318.38	342.58	397.57
1554214_at	46.73	24.35	69.13	40.86	9.98	73.4	43.36	7.03	23.77	67.02	9.77	81.74	13.33	32.12	29.17	16.21	37.58	37.03	32.89
1554216_at	23.01	5.45	32.31	25.41	24.72	36.73	10.92	5.64	3.15	3.4	28.45	85.1	3.71	29.1	93.98	74.61	34.29	72.75	76.11
1554217_a_at	72.38	101.57	106.38	138.66	48.89	109.62	126.35	51.04	81.85	73.71	97.35	128.55	106.28	183.89	89.43	114.92	136.24	143.1	132.48
1554219_at	61.09	155.81	21.86	48.36	115.35	117.53	143.2	42.28	226.84	61.83	126.67	186.64	40.78	34.46	158.64	170.79	191.9	44.67	208.72
1554220_a_at	92.74	48.11	59.77	76.3	77.95	157.1	86.17	79.88	235.64	187.93	129.64	64.67	84.84	92.9	66.29	123.89	187.74	65.46	7.83
1554222_at	111.95	47.83	26.17	90.31	35.33	146.55	57.4	69.91	164.47	155.02	44.33	80.63	134.43	264.36	150.37	80.92	95.78	192.82	271.53
1554224_at	15.34	9.72	70.83	15.54	21.02	11.1	28.4	52.55	22.73	17.85	48.24	50.69	10.45	11.45	7.93	22.1	125.7	6.34	17.2
1554225_a_at	10.03	42.06	58.65	66.92	61.67	62.86	53.92	33.64	33.73	38.18	18.3	6.75	3.39	32.08	13.12	37.09	5.83	3.63	7.28
1554228_a_at	58.98	147.55	24.01	24.51	16.39	5.82	22.43	58.07	24.47	21.86	15.07	14.33	23.59	20.09	182.94	28.58	39.31	95.5	19.46
1554229_at	265.74	278.16	407.91	218.16	232.87	322.87	276.17	265.56	217	209.76	259.04	317.55	244.37	261.05	236.47	276.06	297.09	152.39	272.26
1554231_a_at	58.63	187.91	32.11	96.41	5.08	131.23	70.45	15.98	250.41	193.54	43.46	97.42	16.37	88.43	10.09	162.63	37.49	130.46	52.94
1554232_a_at	8.83	90.3	10.86	8.11	5.97	3.67	18.81	78.9	41.76	70.92	11.35	56.06	6.26	39.88	12.64	17.48	91.45	29.97	42.35
1554233_at	46.74	59.9	35.02	31.65	36.42	44.15	39.35	71.06	53.06	67.71	8.79	24.85	52.06	10.4	14.28	45.17	36.19	43.5	36.24
1554234_at	87.24	123.97	40.27	52.35	11.92	99.58	9.53	47.03	165.07	22.88	79.73	79.33	49.49	231.58	59.64	13.48	32.08	92.41	100.44
1554235_at	34.19	6.58	27.06	20.42	16.24	4.2	3.55	76.98	42.48	96.75	8.5	2.63	2.37	104.16	2.6	50.54	20.57	12.2	14.21
1554237_at	67.05	107.87	95.05	43.26	71.49	54.64	107.21	143.51	144.62	132.57	134.07	127.89	140.63	115.48	141.26	128.18	54.61	70.37	77.81
1554239_s_at	476.02	432.85	390.91	354.08	405.86	355.4	672.9	490.26	492.51	544.01	384.37	502.45	458.23	960.5	618.76	473.33	455.56	602.41	492.45
1554240_a_at	210.27	11.85	279.38	87.05	164.22	164.78	183.36	186.9	175.29	97.05	131.55	156.63	208.15	178.27	61.52	165.12	85.38	105.78	90.45
1554241_at	5211.4	3487.8	5313.92	4997.43	4053.58	4411.93	4651.04	3450.33	5255.25	3613.64	3799.58	4186.46	4515.16	5003.86	4978.29	3092.41	3466.91	5038.93	4035.83
1554242_a_at	1646.66	579.37	1733.15	601.83	1059.48	1053.93	430.51	415.93	254.33	931.81	464.36	573.7	655.03	906.89	180.6	80.86	10.16	260.38	286.18
1554245_x_at	46.43	343.83	217.85	304.86	224.74	316.11	328.99	265.42	565.26	471.02	355.24	336.54	436.69	112.29	290.54	514.29	799.81	341.82	387.16
1554246_at	382.71	353.11	82.36	341.27	306.34	210.17	286.28	190.99	174.6	491.16	287.02	253.9	249.33	143.79	346.43	317.45	485.32	227.98	272.59
1554248_at	195.11	343.31	182.61	141.58	300.79	238.41	234	423.27	373.96	550.67	341.55	283.95	244.93	228.03	329.09	174.91	276.25	158.08	225.4
1554249_a_at	292.48	275.58	394.44	404.06	324.76	392.04	393.64	254.66	402.6	309.93	346.8	301.53	356.09	406.13	514.24	417.47	607.26	503.68	505.97
1554250_s_at	388.09	563.14	418.42	278.87	411.91	398.24	604.61	524.39	830.05	590.08	429.66	473.62	461.43	568.28	292.09	483.5	135.72	346.84	317.96
1554251_at	437.69	611.79	417.68	397.75	416.04	378.19	474.33	327.02	334.29	170.42	361.8	332.01	331.8	476.91	813.19	292.85	238.61	396.89	498.31
1554252_a_at	3.97	49.65	83.15	49.32	48.1	67.58	38.74	31	9.18	91.98	53.66	28.08	4.87	57.83	79.51	96.92	34.66	70.56	2.97
1554253_a_at	101.64	99.26	58.84	20.2	107.93	94.72	74.6	120.96	157.31	184.13	84.25	123.96	26.92	126.88	63.96	158.37	227.35	125.88	16.42
1554256_a_at	78.41	78.08	106.21	62.25	100.19	16.55	27.82	34.49	141.78	121.48	62.51	65.51	119.51	11.12	95.68	129.97	22.85	64.09	117.54
1554258_a_at	93	102.35	135.09	98.49	76.46	107.65	168.8	139.94	211.5	215.14	141.73	204.82	81.3	156.56	183.17	154.35	154.06	79.6	129.63
1554259_at	16.7	24.12	23.05	20.29	33.64	19.83	24.91	26.91	41.48	26.66	39.91	14.02	19.04	19.88	18.57	16.45	21.8	23.37	13.57
1554260_a_at	506.79	417.32	384.79	428.33	380.59	347.29	407.8	430.23	253.43	655.78	472.18	542.02	469.62	300.34	581.39	398.97	294.97	454.25	384.71
1554261_at	17.95	18.1	67.11	49.99	17.53	4.36	8.74	10.77	11.62	5.62	35.18	11.36	4.38	8.31	48.91	4.3	31.02	4.24	7.59
1554262_s_at	11.81	70.06	101.64	56.65	7.69	12.35	46.44	41.07	65.97	16.23	65.11	71.58	72.34	152.88	17.97	21.41	110.8	10.12	54.34
1554264_at	12.89	3.85	43.78	15.94	44.05	51.03	67.58	12.59	52.13	54.76	88.54	57.55	53.05	152.77	79.07	72.25	58.91	163.18	111.62
1554266_at	124.73	8.39	82.88	32.76	53.46	17.35	63.95	108.77	137.63	9.48	53.01	72.55	39.91	102.55	37.26	11.28	28.04	132.68	100.95
1554268_at	113.2	119.75	86.64	104.39	117.3	107.65	30.29	102.07	171.28	161.74	131.64	66.97	99.38	157.45	92.15	169.54	158.52	175.17	85.42
1554271_a_at	112.19	108.21	60.23	117.46	86.9	120.36	111.89	167.97	85.84	110.37	110.08	57.78	108.5	845.29	319.04	129.79	130.1	334.6	410.38
1554272_at	13.46	58.6	1.46	23.86	4.36	22.93	37.88	10.22	4.14	1.7	31.45	62	16.38	8.21	21.87	1.42	14.6	26.06	4.38
1554273_a_at	154.94	55.96	95.61	96.43	53.2	56.72	124.24	8.2	38.85	24.35	59.63	43.78	22.3	139.12	2.44	34.34	145.01	38.26	7.23
1554274_a_at	80.41	127.83	100.84	103.05	108.81	46.15	45.29	65.38	112.54	114.85	108.58	82.5	32.15	221.63	168.56	75.48	211.21	57.08	169.3
1554276_at	4.11	34.99	3.13	6.59	8.62	5.86	29.6	6.58	12.83	6.34	15.68	4.31	41.95	88.89	71.71	95.03	17.71	41.36	17.9
1554277_s_at	6.36	6.02	6.85	46.02	15.97	6.81	3.59	3.81	6.72	18.14	5.06	4.37	3.92	13.27	85.1	3.6	10.97	33.49	5.45
1554279_a_at	49.96	57.8	118.73	94.53	43.88	104.43	133.07	84.23	42.59	29.41	50.21	57.34	32.88	156.44	133.57	9.44	101.64	131.42	93.64
1554280_a_at	59.7	129.08	36.05	62.13	62.15	56.06	84.1	67.29	207.12	121.99	44.99	68.16	64.8	108.3	44.74	108.46	119.69	108.78	79.95
1554281_at	31.69	116.39	49.68	25.32	53.1	10.23	28.55	15.39	92.39	25.68	33.24	32.84	42.81	78.69	5.4	1.92	68.74	2.91	22.96
1554283_at	83.37	16.13	54.67	105.2	76.8	60.9	62	119.99	129.25	96.6	91.59	80.16	68.43	133.52	188.9	85.28	124.24	122.25	131.09
1554285_at	104.92	191.93	85.55	116.7	94.74	83.41	178.79	131.79	158.35	37.55	80.41	149.17	203.79	72.78	136.49	104.14	128.73	27.39	44.28
1554286_at	64.48	121.7	91.59	39.03	135.44	64.6	193.43	87.5	272.28	163.96	108.13	15.64	60.12	95.7	132.24	77.43	67.24	81.98	51.75
1554287_at	214.79	254.53	147.03	177.11	125.81	159.73	117.37	62.68	173.7	163.65	110.84	161.22	131.54	23.47	265.71	86.4	98.57	111.98	144.11
1554288_at	20.69	60.05	4.91	10.29	9.65	37.99	6.62	8.31	86.49	6.48	6.46	92.03	3.43	42.73	38.37	3.09	47.03	12.14	12.97
1554290_at	156.35	148.95	74.51	161.39	109.67	102.9	122.34	153.91	103.39	192.57	88.11	72.46	148.79	236.43	52.64	85.12	133.46	128.93	135.89
1554291_at	18.32	70.47	69.88	38.41	49.1	49.43	84.95	12.97	62.49	352.91	71.67	105.94	121.07	83.61	42.62	77.42	96.18	78.53	31.98
1554292_a_at	94.61	44.53	80.92	104.34	96.78	76.46	93.99	74.59	74.41	503.47	11.82	153.41	100.97	17.39	55.7	42.02	71.47	56.36	74.1
1554293_at	118.76	7.53	87.58	79	87.39	129.45	73.87	59.67	127.6	19.64	99.94	27.84	71.66	182.92	72.77	114.04	69.43	150.44	61.91
1554294_s_at	26.08	12.26	47.4	63.56	80.1	45.27	8	2.72	27.48	9.56	30.76	25.82	60.98	39.34	48.17	3.31	12.23	11.95	9.37
1554295_x_at	72.87	13.91	13.07	115.7	149.17	84.91	18.46	56.25	128.44	96.06	80.67	100.73	61.46	210.84	59.11	93.69	129.86	188.73	142.3
1554296_at	2.46	4.58	3.83	33.73	68.7	1.16	3.72	4.72	6.54	22.23	24.26	1.48	3.5	81.69	63.98	43.51	4.24	12.59	9.76
1554298_a_at	1.57	2.45	34.58	1.27	11.87	1.8	25.85	28.51	31.76	4.26	11.78	32.2	11.81	13.15	175.62	19.93	58.72	28.39	95.65
1554299_at	97.77	94.06	55.23	52.88	89.56	38.63	16.36	138.65	70.8	84.69	16.71	15.28	9.63	89.11	17.97	18.24	13.05	12.39	42.83
1554300_a_at	28.48	24.43	113.95	95.56	147.77	17.63	11.89	19.43	74.87	39.05	16.22	70.97	10.02	91.18	21.4	17.65	8.74	15.71	16.86
1554301_at	1.32	2.56	1.8	13.72	5.16	24.16	2.07	12.9	18.11	72.11	5.07	4.18	3.09	4.14	1.82	5.95	5.67	12.02	13.61
1554302_s_at	63.86	70.83	54.28	10.67	34.34	24.1	4.6	22.15	112.05	95.62	49.64	21.32	38.77	12.24	65.52	31.05	106.66	54.78	4.09
1554303_at	14.37	31.9	5.18	66.52	10.63	93.7	30.66	67.33	15.1	98.88	81.4	72.35	59.66	15.26	27.16	33.57	61.81	50.51	22.49
1554305_at	35.9	61.76	79.09	70.59	23.11	32.79	72.08	94.84	48.65	91.98	110.2	6.81	32.04	109.83	70.35	35.99	25.18	65.59	32
1554306_at	160.65	243.27	157.26	164.74	120.52	199.26	178.11	211.77	184.61	239.76	241.32	154.06	233.48	38.82	120.91	117.89	53.16	17.87	29.17
1554307_at	114.32	27.87	43.76	27.44	84.53	52.96	77.35	113.15	134.24	139.53	231.7	105.65	99.74	86.55	60.47	11.38	42.29	6.13	5.65
1554308_s_at	3.56	6.07	3.66	2.15	53.38	13.67	3.36	9.36	4.09	4.64	36.71	3.51	7.24	24.53	8.39	60.79	6.51	10.29	8.74
1554309_at	41.95	38.84	7.78	73.54	60.09	40.45	66.15	100.38	5.24	87.37	105.73	69.11	112.45	24.21	82.69	10.37	121.15	135.28	118.75
1554310_a_at	100.24	153.3	82.44	82.22	137.31	102.8	169.98	184.27	102.93	131.38	63.22	14.93	101.58	71.97	157.99	150.35	164.22	112.72	130.62
1554311_a_at	18.96	6.19	13.7	52.05	32.43	21.48	2.7	39.2	3.56	41.3	75.5	35.22	13.95	96.18	4.95	46.71	7.65	4.97	50.31
1554312_at	122.82	199.69	187.55	127.29	185.8	150.73	263.76	222.24	369.33	193.3	222.91	183.44	205.63	145.28	174.08	320.65	150.12	227.3	159.51
1554314_at	36.08	4.5	24.19	29.14	45.5	43.61	32.53	60.51	89.89	5.62	4.52	39.12	67.63	41.35	49.52	53.33	62.44	51.2	48.94
1554316_at	236.53	410.82	171.71	239.49	152.06	166.44	239.05	181.98	291.09	242.53	205.07	182.68	274.98	554.09	319.98	245.71	346.81	339.72	387.12
1554317_s_at	51.09	124.03	130.55	194.15	83.2	168.11	193.84	138.84	254.91	242.27	145.43	198.85	191.47	312.99	178.53	227.01	235.58	203.25	151.52
1554318_at	102.65	187.34	81.19	79.49	73.27	94.92	156.26	140.73	225.76	130.57	136.73	121.1	161.45	209.49	104.97	204.42	310.61	168.48	144.71
1554319_at	5.84	53.73	26.07	21.74	2.3	8.31	4.85	42.67	75.58	13.8	2.62	5.73	67.53	44.82	79.51	13.26	2.15	83.43	4.22
1554321_a_at	213.67	94.93	99.3	129.57	94.03	209.87	201.33	181.47	148.05	142.5	165.15	124.88	179.97	142.23	19.72	63.64	211.92	206.8	150.74
1554322_a_at	54.28	163.04	114.77	121.49	77.96	57.55	35.53	32.1	132.85	236.68	62.02	102	81.48	99.75	110.02	98.16	162.77	35.18	42.16
1554324_s_at	97.24	72.22	64.66	112.66	115.47	121.34	80.09	79.06	57.72	20.55	94.64	120.15	60.61	139.81	124.24	71.9	134.35	206.9	120.24
1554325_at	3.2	85.4	3.38	5.5	3.89	2.72	6.91	9.04	11.05	14.11	32.43	4.04	41.22	7.59	8.42	13.55	12.87	6.08	55.69
1554327_a_at	427.33	457.58	112.76	884.19	494.48	402.51	910	656	285.24	1162.65	864.79	799.15	734.81	93.5	124.21	430.05	797.09	316.34	294.79
1554328_at	21.72	58.62	46.79	44.98	33.68	9.26	73.53	49.26	85.24	62.72	46.69	43.82	52.97	42.98	68.11	6.21	31.16	2.83	23.18
1554329_x_at	10.77	16.03	26.58	17.9	16.31	47.75	63.02	33.16	55.24	71.52	39.2	50.62	83.63	56.73	17.86	11.54	49.71	16.15	74.66
1554331_a_at	95.07	97.61	92.5	8.85	51.02	78.82	128.92	73.09	149.54	129.84	131.35	53.18	190.8	65.36	126.71	10.13	56.45	4.28	118.88
1554332_a_at	8.72	183.35	263.02	102.1	70.53	168.18	158.7	78.87	208.53	75.67	92.3	332.34	142.82	452.73	140.58	143.84	256.98	162.8	224.11
1554333_at	268.46	261.81	120.86	810.89	465.99	488.5	323.04	191.42	247.01	184.52	317.65	234.99	221.72	162.36	62.57	20.12	9.71	7.89	45.86
1554334_a_at	823.41	996.81	502.86	2015	1159.98	1187.06	1066.25	719.19	767.1	697.14	969.12	896.01	773.15	405.12	195.27	156.19	65.44	165.09	191.3
1554335_at	9.21	16.93	8.08	87.32	16.67	60	93.79	54.99	47.1	69.32	32.04	78.42	61.69	23.31	10.24	103.82	85.48	64.75	48.22
1554337_at	5.07	21.05	3.48	5.48	4.39	6.24	9.25	4.27	5.89	24.79	30.92	3.96	20.28	8.1	76.94	20.78	20.27	10.91	25
1554339_a_at	200.58	219.64	209.84	423.08	292.18	338.8	365.75	249.11	119.98	163.09	363.9	250.29	259.63	86.22	76.44	113.82	95.37	63.32	63.68
1554340_a_at	24.72	24.47	6.88	6.19	3.12	3.23	5.24	4.75	72.66	9.16	6.27	4.74	12.74	9.69	92.98	15.65	7.65	6.5	8.33
1554341_a_at	356.68	266.44	336.06	291.3	311.03	380.07	319.44	251.27	183.97	327.34	264.13	254.91	300.15	265.5	170.48	180.63	239.71	171.25	185.76
1554342_s_at	559.54	240.21	781.14	410.35	590.36	445.91	506.89	456.29	453.8	364.42	443.69	374.06	544.03	366.98	259.44	384.94	363.46	491.73	454.78
1554343_a_at	3.73	21.47	109.89	14.85	30.62	69.59	10.04	65.93	83.12	80.41	12.65	77.65	54.17	3.5	22.68	191.63	6.67	107.47	34.9
1554344_s_at	500.69	723.61	327.03	468.21	441.12	441.62	436.65	743.04	825.93	628.71	653.51	741.11	506.85	801.66	643.26	587.26	512.92	533.6	744.12
1554345_a_at	226.33	280.46	368.65	377.35	363.77	349.82	309.07	359.41	207.21	206.74	271.16	313.29	299.96	188.01	219.57	177.08	216.23	153.73	122.81
1554346_at	29.26	28.27	27.29	14.05	46.79	56.13	46.28	92.04	47.37	32.53	29.28	31.38	19.28	132.45	193.65	43.26	28.18	200.85	69.16
1554348_s_at	187.59	123.32	41.44	120.11	122.12	127.95	111.46	112.75	43.33	203.89	145.55	136.18	145.62	189.25	218.24	297.63	263.85	239.53	220.75
1554349_at	55.73	52.21	13.29	42.74	13.78	8.6	9.36	20.33	22.71	9.3	10.66	11.71	7.28	78.11	8.69	13.49	26.85	10.13	55.92
1554351_a_at	714.21	324.33	695.18	789.17	663.79	717.21	614.08	543.69	377.72	588.11	613.55	564.88	680.55	1113.31	677.77	518.23	690.31	622.59	637.18
1554352_s_at	389.26	211.22	514.35	446.72	387.59	385.93	456.75	588.56	636.95	639.35	348.41	442.01	469.21	473.05	359.55	516.61	574.81	479.09	506.13
1554354_at	1.77	50.77	34.29	24.9	33.47	5.34	3.31	16.1	5.37	5.6	37.85	0.98	3.43	42.72	44.07	17.37	23.26	3.89	2.65
1554355_a_at	6.07	4.58	3.02	29.31	62.42	28.84	95.71	63.77	63.1	17.39	5.23	28.22	53.65	125.72	1.41	7.76	6.07	78.59	7.62
1554356_at	8.64	20.47	60.05	6.82	9.9	41.98	38.07	35.01	15.83	98.73	22.69	15.13	50.06	362.29	207.48	16.55	10.31	174.71	161.17
1554360_at	30.89	15.51	114.78	2.86	56.7	82	80.89	103.49	7.58	99.76	21.23	63.27	14.87	221.32	34.86	84.03	4.05	57.33	152.79
1554362_at	24.67	44.54	82.87	17.57	6	20.03	6.87	34.85	12.03	11.35	8.57	33.86	8.91	6.43	22.22	2.32	89.84	32	7.47
1554364_at	6.52	35.66	10.4	7.32	32.58	5.64	42.45	59.52	9.3	70.74	7.4	54.85	46.64	113.91	78.34	69.98	206.81	193.18	117.33
1554365_a_at	690.32	479.38	762.13	901.35	790.22	849.11	624.41	762.2	578.43	647.4	644.53	672.52	838.51	1413.58	1689.22	777.72	840.81	1111.12	1090.51
1554367_at	82.31	278.32	129.03	123.53	115.14	102.6	164.46	141.03	219.35	231.82	144.25	232.75	109.05	232.95	120.65	214.14	13.07	177.63	157.38
1554368_at	56.41	9.93	13.91	28.28	42.42	6.62	1.64	5.25	40.16	10.2	26.33	2.62	3.06	54.46	4.84	5.42	6.88	12.56	63.87
1554371_at	46.17	142.98	71.85	7.47	71.16	37.01	11.35	11.45	19.11	15.75	51.06	5.32	30.76	16.01	61.22	55.17	28.04	10.54	127.39
1554372_at	121.77	124.88	60.65	19.02	58.78	82.34	106.29	34.14	206.59	138.54	100.34	124.71	169.27	138.87	45.25	64.2	229.05	35.32	107.8
1554374_at	6.51	33.25	22.04	7.55	18.43	16.5	12.07	12.44	14.82	150.29	8.93	15.5	43.64	16.33	13.36	19.55	15.11	23.21	15.78
1554375_a_at	23.6	46.31	65.64	10.12	4.38	7.02	35.61	5.1	52.05	33.23	7.39	9.32	9.3	48.34	26.79	5.3	9.64	7.06	8.54
1554376_s_at	77.24	42.86	7.49	26.09	58.41	34.11	81.14	84.74	10.39	43.11	76.86	33.93	114.36	64.33	61.85	111.25	195.2	7.48	40
1554377_a_at	13.08	48.93	15.49	9.46	4.1	5.54	15.48	5.2	33.2	11.54	13.93	20.18	19.01	18.71	25.18	11.5	56.6	12.87	15.51
1554378_a_at	26.34	21.11	85.25	18.04	11.71	2.57	6.05	2.19	3.35	4.22	6.79	34.56	2.48	52.68	7.98	11.55	14.19	29.88	11.32
1554379_a_at	9.78	143.23	7.78	32.59	16.66	114.97	52.63	31.92	11.16	16.96	27.93	26.58	44.86	95.07	147.65	87.39	26.09	12.22	24.93
1554380_at	47.44	8.19	21.48	72.72	46.1	12.98	76.42	11.5	124.21	25.4	7.3	11.08	20.35	151.82	109.79	46.29	10.55	57	25.82
1554382_at	12.06	38.54	70.63	62.93	12.49	34.94	60.99	48.3	126.57	20.24	19.09	101.15	32.23	107.64	127.46	64.92	31.66	37.32	35.59
1554383_a_at	73.35	25.31	4.11	10.95	40.04	73.04	12.43	42.96	22.22	20.84	14.87	17.31	24.58	17.88	20.27	17.72	12.86	8.26	10.04
1554384_at	15.48	92.09	53.56	31.89	16.46	31.44	2.36	7.75	4.42	55.68	5.34	5.45	15.93	6.67	33.49	36.83	82.6	40.01	58.91
1554385_a_at	23.72	44.71	79.2	65.67	16.34	26.98	99.12	25.91	127.66	67.38	18.56	33.5	53.8	20.81	155.07	35.93	95.74	78.31	42.64
1554386_at	5.21	14.51	8.5	4.35	7	17.68	7.95	16.7	9.95	53.54	28.46	16.24	4.89	16.25	5.61	15.15	23.26	9.66	6.33
1554388_at	260.34	263.92	283.59	263.66	200.97	317.09	227.22	180.07	347.84	278.06	269.78	238.27	175.87	398.28	403.38	440.49	488.39	469.51	414.64
1554390_s_at	368.79	180.01	272.07	852.37	499.12	428.12	527.45	489.12	276.46	409.82	521.71	433.95	366.49	369.78	729.46	463.19	391.16	561.48	442.72
1554391_at	45.07	142.39	42.01	55.36	11.91	40.17	17.66	15.98	45.28	40.41	127.78	114.86	107.45	102.5	22.66	80.88	179.67	114.62	55.26
1554393_a_at	85.15	19.69	103.13	98.45	79.89	96.57	92.88	155.66	31.99	167.88	157.7	122.35	144.76	82.35	14.77	80.35	130.84	108.68	17.45
1554394_at	64.41	12.12	32.99	39.8	11.52	59.24	17.9	22.94	118.89	82.63	31.6	12.87	11.91	13.91	93.92	33.43	17.19	76.47	19.07
1554396_at	80.18	164.78	160.68	92.01	165.73	70.5	24.1	181.34	153.99	107.28	166.85	174.37	192.34	125.15	268.53	110.56	126.74	167.84	179.25
1554397_s_at	396.2	490.97	357.06	820.44	734.3	587.88	636.09	509.52	198.42	588.49	579.99	493.52	623.65	193.05	280.21	239.89	257.51	106.8	178.74
1554398_at	38.13	9.88	87.74	8.75	27.93	4.11	9.63	12.06	73.66	8.95	7.36	35.26	12.65	316.76	29.48	69.46	33.42	17.86	77.96
1554400_at	41.56	87.33	48.23	35.91	81.56	45.64	52.25	111.95	34.4	89.51	92.35	78.07	22.61	126.56	69.32	76.95	29.44	22.11	14.32
1554401_a_at	23.71	6.85	4.53	9.39	3.56	7.34	4.93	4.94	15.36	34.33	5.96	8.75	28.9	46.11	3.82	6.41	5.01	36.18	4.61
1554403_a_at	8.94	10.5	12.02	1.63	4.16	36.23	2.46	31.67	18.95	9.98	3.45	39.56	2.21	61.4	8.85	19.31	18.47	30.78	39.76
1554404_a_at	4.98	8.47	4.66	3.82	5.98	4.9	5.04	5.11	7.42	10.46	7.28	5.36	6.42	8.13	5.29	16.97	6.77	7.04	7.36
1554405_a_at	77.52	52.32	126.7	617.5	238.66	202.87	77.93	8.48	76.3	41.48	39.43	47.28	27.56	71.19	60.06	94.75	15.89	107.56	5.99
1554406_a_at	123.89	132.32	249.44	124.96	155.24	229.83	275.17	250	121.71	59.34	242.2	172.1	209.26	127.82	664.88	237.76	225.18	287.5	301.19
1554408_a_at	68.58	158.21	178	196.76	218.2	80.21	337.55	210.83	257.17	388.99	332.28	241.37	278.28	720.45	679.7	391.46	357.46	672.43	589.83
1554409_at	2.25	97.69	49.58	14.5	19.4	33.57	13.93	28.61	4.85	5.37	47.71	49.25	17.14	47.54	4.16	6.29	61.42	3.41	3.53
1554410_a_at	411.07	419.21	260.73	535.58	326.2	335.29	430.79	357.01	388.19	285.55	353.12	346.74	303.12	259.29	377.86	283.31	436.75	364.82	241.65
1554411_at	190.02	254.26	454.91	471.86	347.71	303.52	292.55	378.24	158.33	455.43	373.05	275.43	287.3	175.34	166.17	124.76	161.38	191.78	141.25
1554413_s_at	19.22	134.47	112.24	8.76	37.82	18.68	38.62	5.28	5.29	12.47	34.61	5.26	6.48	16.07	43.1	51.7	12.69	30.64	72.1
1554414_a_at	341.19	210.36	393.11	574.62	493.16	445.67	395.18	520.94	182.74	450.12	302.2	394.23	293.42	324.74	655.26	333.39	405.94	430.75	387.22
1554415_at	347.63	233.04	203.34	184.86	198.88	259.02	142.84	219.08	346.05	214.61	174.12	249.57	205.17	133.23	185.28	185.3	292.23	245.26	232.54
1554417_s_at	167.07	224.82	176.48	425.53	278.59	293.61	281.09	185.14	128.65	410.58	251.7	247.74	398.84	331.53	211.99	184.83	170.73	280.33	216.29
1554418_s_at	341.84	198.46	389.54	784.39	380.74	435.73	126.74	262.85	241.55	154.42	100.19	127.47	122.1	45.2	74.57	7.05	28.5	62.86	51.38
1554419_x_at	54.98	138.81	125.08	6.23	67.63	7.09	109.77	15.32	105.86	81.39	123.39	11.62	89.76	28.23	255.19	134.82	27.12	133.59	182.75
1554420_at	577.87	128.98	398.04	410.95	468.73	518.64	1020.45	1304.86	1152.83	1383.62	806.51	1135.14	1299.78	189.51	157.35	33.45	78.71	212.21	101.63
1554423_a_at	2528.87	2479.61	2716.08	2176.52	2190.74	2210.66	1747.8	1900.48	1383.49	2557	2153.52	2401.47	2137.83	1403.9	1408.98	2674.22	2419.27	1605.78	1719.12
1554424_at	91.29	69.74	77.28	181.04	79.62	122.04	112.14	128.7	56.47	130.98	116.93	154.01	124.15	63.38	118.49	21.5	78.26	36.33	99
1554428_s_at	36.36	182.78	147.2	173.6	155.88	182.17	189.1	243.49	296.62	234.91	133.56	162.14	235.35	222.63	204.03	296.08	276.75	375.09	95.41
1554429_a_at	257.69	280.99	266.25	158.84	200.72	231.23	171.83	274.74	502.03	372.65	292.38	344.34	226.59	414.07	372.07	393.41	876.29	406.04	394.2
1554430_at	71.63	198.73	156.59	110.57	223.96	254.22	151.74	45.8	54.5	129.87	162.36	92.37	153.2	177.26	71.37	44.18	280.14	54.67	70.09
1554432_x_at	304.2	288.76	332.77	254.45	378.45	354.45	339.42	260.65	445.17	362.42	330.77	327.34	241.68	353.22	396.26	384.84	436.35	589.85	229.19
1554433_a_at	452.94	392.61	568.72	835.69	647.98	703.76	794.71	894.24	605.85	1218.68	769.34	764.36	1059.33	550.89	1123.99	546.74	753.96	919.05	1006.68
1554436_a_at	559.52	207.63	116.17	1336.47	760.94	742.8	83.52	35.26	133.16	178.33	105.83	113.67	134.37	54.69	4.67	93.83	117.15	35.28	53.29
1554438_at	223.32	243.47	207.31	717.83	372.63	390.63	334.86	262.01	462.88	376.13	227.47	309.9	347.66	197.33	236.71	118.83	97.33	119.14	208.69
1554440_at	28.62	112.37	3.84	3.81	35.71	5.89	11.07	23.26	120.38	66.23	13.12	25.03	4.83	91.75	81.93	50.71	20.24	9.95	102.1
1554441_a_at	603.17	434.29	596.81	701.43	481.45	443.8	594.26	407.82	406.02	628.46	480.91	447.75	513.07	464.38	396.1	219.58	409.44	344.3	346.25
1554442_at	51.82	353.79	219.43	156.64	242.71	143.12	398.95	228.24	446.21	118.01	45.03	210.75	172.1	510.24	384	326.97	290.44	508.97	395.72
1554443_s_at	17.79	58.76	35.26	38.12	10.57	52.76	12.52	101.71	10.33	115.26	11.21	7.91	5.67	133.58	53.15	59.35	51.88	43.07	59.74
1554444_s_at	230.35	219	256.2	229.6	199.13	245.63	244.19	267.29	376.5	314.97	343.72	237.83	306.71	240.87	333.91	342.6	465.91	218.33	195.29
1554445_at	121.96	104.45	134.33	130.73	127.89	121.23	191.92	105.36	24.29	181.34	61.07	110.47	201.03	140.97	266.68	69.07	53.52	156.92	77.32
1554447_at	367.01	320.65	431.52	355.7	296.01	403.15	298.11	260.24	410.03	362.76	254.33	264.31	370.18	342.01	545.56	422.23	287.35	431.39	400.62
1554448_at	140.46	242.09	217.76	189.8	165.69	173.57	165.22	155.05	168.24	141.05	164.73	134.62	138.06	240.07	325.4	177.52	74.42	165.18	185.63
1554449_at	112.37	68.79	91.78	161.96	139.56	118.7	105.42	117.22	82.47	107.75	212.38	190.68	158.03	61.13	160.4	39.59	18.12	60.54	107.58
1554450_s_at	348	353.98	304.84	709.84	450.67	370.85	414.95	456.45	290.97	488.47	463.12	400.66	499.97	184.87	341.64	157.52	131.63	209.23	132.46
1554451_s_at	538.46	401.23	306.26	711.15	438.12	409.68	382.39	270.03	117.83	491.58	454.67	408.93	421.58	340.17	561.84	206.54	128.41	323.14	259.64
1554452_a_at	295.02	471.43	344.92	294.22	293.59	238.62	452.53	283.97	206.97	697.9	524.73	404.13	407.43	9821.83	5283.79	1890.44	3070.57	5580.72	5100.75
1554453_at	137.7	126.77	104.59	136.46	63.77	65.12	114.84	138.81	134.48	113.17	109.35	98.26	73.73	103.34	115.01	73.83	142.12	104.73	84.26
1554455_at	491.08	577.72	653.79	800.74	882.64	868.05	546.64	567.03	991.6	376.63	719.99	654.96	631.86	623.85	247.08	463.22	432.09	395.49	529.85
1554456_a_at	690.85	594.19	457.71	828.68	730.12	578.89	592.86	624.44	440.9	526.19	760.48	698.6	601.18	579.64	291.1	410.79	297.88	382.35	617.98
1554459_s_at	4.53	141.52	8.45	44.4	9.13	27.95	54.12	5.28	53.72	33.97	33.21	53.18	3.19	14.82	159.11	10.33	4.6	8.7	20.34
1554460_at	51.59	55.11	38.9	17.01	0.85	72.38	37.12	28.45	44.21	2.49	15.05	23.89	9.42	58.78	3.13	3.9	3.03	43.08	36.03
1554462_a_at	968.17	710.36	1007.96	1718.21	1397.39	1224.73	1991.53	1503.31	868.4	1305.63	1545.53	1503.35	1623.64	432.03	245.44	1280.13	2086.24	980.9	961.01
1554464_a_at	1392.81	875.65	1418.41	899.52	1001.6	865.69	911.78	1187.92	415.63	1073.68	832.8	984.8	882.3	131.63	203.15	390.37	538.49	276.93	234.07
1554465_s_at	247.82	199.15	260.78	261.27	229.11	244.82	300.15	303.17	206.68	289.88	333.99	235.28	294.72	197.91	357.02	243.48	278.42	164.7	224.94
1554466_a_at	436.4	424.3	212.24	349.49	300.92	329.14	402.37	407.23	169.4	532.14	350.06	458.89	422.23	670.15	529.96	522.89	712.3	614.83	598.71
1554468_s_at	106.77	8.8	62.47	109.71	98.99	134.27	112.1	44.62	13.07	72.49	109.67	148.86	92.41	134.67	109.97	15.59	23.31	112.06	15.82
1554469_at	111.26	58.76	111.45	126.26	132.27	132.99	139.8	87.7	116.01	169.05	128.83	75.01	93.54	53.87	136.37	108.84	88.71	97.19	126.04
1554470_s_at	325.33	315.62	387.04	372.5	309.58	354.28	520.83	433.23	379.07	596.86	489.81	515.71	502.38	469.65	371.92	421.81	347.12	375.39	280.6
1554471_a_at	528.57	318.4	534.85	516.11	532.52	447.2	482.07	614.96	412.42	507.13	653.82	535.21	529.35	409.22	302.25	265.7	375.93	439.22	304.86
1554472_a_at	132.8	297.4	251.33	231.77	179.26	221.9	284.81	134.24	247.12	111.76	226.58	204.04	145.41	322.3	692	409.87	238.2	282.93	330.1
1554473_at	168.31	157.23	244.29	49.45	178.87	201.45	259.71	255.54	241.89	303.03	153.97	229.4	224.3	569.46	859.2	380.37	317.64	524.67	579.18
1554474_a_at	1507.39	521.73	1644.16	942.32	1222.28	1134.19	1034.42	2570.94	710.34	904.77	942.27	1239.24	1408.45	185.31	1146.84	397.71	199.38	559.25	488.34
1554475_a_at	5.53	126.7	120.16	106.48	132.16	143.08	123.1	153.52	244.54	251.79	28.58	207.89	76.45	136.25	134.85	105.24	313.25	38.94	157.91
1554476_x_at	94.3	138.39	156.59	157.88	160.3	143.31	101.69	125.25	176.32	58.85	170.37	92.19	137.16	111.33	253	196.48	210.36	135.76	188.18
1554478_a_at	109.44	129.3	90.54	78.68	40.5	56.64	130.04	56.23	29.4	110.81	143.13	87.74	131.22	3.51	154.94	168.91	267.4	129.49	119.27
1554479_a_at	476.17	395.54	627.01	502.73	658.29	537.51	686.9	653.95	629.86	704.88	801.38	667.44	559.4	751.12	736.38	1192.78	759.22	906.4	974.23
1554480_a_at	923.87	684.83	935.02	655.43	723.34	837.9	984.44	1194.6	1059.41	763.65	690.58	926.24	934.62	1023.88	1462.36	1338.37	642.74	1263.81	1114.12
1554481_a_at	93.95	79.95	153.22	106.54	79.03	141.26	140.84	101.94	96.07	182.79	130.84	86.8	108.35	83.11	208.93	182.33	172.03	71.08	148.77
1554482_a_at	851.36	831.46	672.46	2697.14	1533.02	1535.94	1675.54	977.18	745.29	1275.1	1192.01	1229.37	1177	488.24	764.35	4492.06	4606.38	2322.19	2048.81
1554483_at	201.9	171.82	202.67	92.32	193.56	217.93	186.68	234.14	68.31	331.26	261.69	231.53	263.02	242.54	111.88	131.1	255.49	225.07	227.1
1554485_s_at	67.99	12.48	342.33	35.61	89.7	134.88	48.37	11.33	24.17	16.52	5.64	5.91	10.14	20.48	5.98	101.44	7.9	14.77	11.57
1554486_a_at	3.13	58.72	45.83	49.65	48.3	27.84	52.09	63.5	62.57	31.49	12.98	39.5	61.26	71.58	58.35	92.83	78.33	56.32	78.24
1554487_a_at	150.2	225.29	110.19	114.2	106.56	114.57	133.56	132.45	109.79	122.82	96.26	36.06	122.51	221.53	104.99	74.24	182.43	182.47	130.46
1554488_at	108.57	55.28	111.43	173.47	128.74	114.43	158.86	184.14	158.04	140.8	51.36	89.05	85.91	102.38	240.78	209.1	252.54	150.16	182.17
1554489_a_at	313.31	295.79	446.79	646.42	494.03	632.96	521.52	523.05	351.94	374.17	457.31	505.55	509.03	667.99	793.94	371.01	598.84	593.29	715.09
1554491_a_at	5.08	66.54	48.31	2.58	9.49	10.19	13.18	85.69	8.1	15.52	18.39	96.29	8.76	18.65	7.37	30.09	13.22	63.42	16.69
1554492_at	51.51	81.54	18.91	17.22	4.86	6.25	14.89	4.73	6.28	25.55	17.66	3.05	6.97	40.3	35.04	31.3	33.47	37.51	27.57
1554493_s_at	140.07	234.65	144.16	197.99	133.01	144.94	238.1	78.02	34.47	224.39	130.52	176.11	187.01	241.37	177.66	130.17	86.67	168.92	176.82
1554494_at	63.91	67.45	4.17	36.95	6.79	9.21	61.1	4.87	90.83	41.54	63.03	1.52	36.25	26.45	20.82	3.7	36.9	4.71	8.65
1554495_s_at	14.18	76.92	32.7	37.41	66.13	25.94	42.49	57.34	77.64	31.8	128.26	80.59	55.86	99.51	47.62	42.88	130.12	23.05	75.82
1554496_at	94.21	84.44	72.6	77.31	60.75	45.22	10.54	87.74	154.55	123.05	41.49	125.16	42.14	123.32	137	17.86	21.33	76.6	71.94
1554499_s_at	30.87	13.92	3.56	173.06	97.74	81.06	121.57	44.64	9.43	170.9	122.97	56.67	143.86	18.85	9.07	98.03	13.66	101.9	81.23
1554500_a_at	6.2	97.51	62.05	5.34	9.78	65.51	29.26	46.45	81.56	89.34	5.66	46.54	37.21	104.01	136.89	80.6	75.91	59.73	69.24
1554501_at	231.15	485.18	204.71	177.61	268.57	303.37	285.23	257.1	315.97	269.88	315.38	218.63	279.21	549.27	307.35	337.54	295.38	328.06	300.9
1554503_a_at	73.94	45.97	69.3	75.47	67.75	106.19	87.98	59.03	84.25	59.07	75.16	56.42	76.41	87.75	14.77	9.32	74.54	61.11	10.05
1554504_at	44.65	2.03	59.49	3.81	22.24	35.66	16.42	26.35	111.59	56.35	10.11	10.77	59.61	35.65	2	0.81	31.58	17.83	1.53
1554506_x_at	1.47	2.89	30.33	64.3	49.46	30.9	40.65	12.44	6.48	98.94	28.98	43.64	63.27	37.64	16.47	5.41	83.66	3.58	3.84
1554507_at	42.13	58.53	72.78	2.83	45.92	7.66	49.44	30.76	8.79	25.34	4.43	48.35	4.91	45.88	35.66	25.5	11.34	10.52	24.22
1554508_at	67.66	67.06	111.73	81.06	51.07	13.31	169.89	144.46	148.31	154.64	96.92	175.39	149.79	11.71	76.14	42.55	23.86	38.38	41.99
1554509_a_at	258.06	327.71	227.3	370.25	304.71	304.37	486.94	280.52	183.52	249.89	273.13	352.75	358.71	281.68	116.45	787.48	702.43	438.61	463.52
1554510_s_at	1361.87	1279.94	1434.31	3077.66	1950.94	1668.42	1323.99	1125.25	931.12	2010.89	1633.11	1168.02	1220.52	741.87	1218.85	1063.11	1536.47	1140.8	1132.39
1554511_at	22.23	19.21	44.12	11.97	5.9	16.56	55.24	97.57	29.05	24.41	16.35	17.67	40.86	27.27	50.25	10.46	11.6	18.03	24.73
1554512_a_at	121.72	56.75	125.59	47.84	87.76	92.52	84.76	89.68	165.61	70.7	46.44	50.4	39.39	128.86	132.45	83.55	230.96	181.56	166.79
1554513_s_at	129.23	150.5	139	47.13	68.15	157.36	193.18	98.52	28.03	102.92	23.89	102.61	95.86	327.1	157.57	197.46	380.76	226.97	230.28
1554514_at	47.17	109.76	19.56	14.84	10.27	12.75	10.03	26.3	52.44	113.82	90.61	63.35	23.31	19.35	58.74	342.29	100.87	132.42	86.8
1554516_at	168.81	203.61	202	74.96	137.76	248.21	230.11	312.6	413.16	521.88	296.15	222.49	270.02	431.13	278.25	348.97	427.55	296.11	258.82
1554517_x_at	180.23	213.31	36.17	202.79	236.88	208.87	79.91	53.05	315.8	333.54	202.8	348.66	278.45	210.07	329.85	106.52	318.25	256.01	269.53
1554518_at	122.79	195.86	95.35	293.47	143.68	149.61	96.32	209.57	240.48	264.78	173.46	192.59	144.15	130.65	119.33	141.29	179.05	194.85	157.85
1554519_at	32.66	87.97	87.49	27.89	35.71	70.36	94.49	42.83	103.75	32.67	62.52	108.81	62.79	87.38	106.21	110.39	71.33	62.46	10.06
1554520_at	153.88	162.74	220.13	167.57	179.33	144.38	151.84	176.72	167.84	206.46	179.74	232.74	207.08	167.19	210.11	128.45	5.17	174.29	193.97
1554522_at	92.84	138.18	87.37	88.04	126.77	110.78	186.08	90.63	106.62	164.89	88.42	118.56	112.65	145.78	264.97	114.88	70.14	137.68	103.88
1554523_a_at	143.62	147.29	82.63	158.56	172.05	130.36	201.15	192.23	256.16	145.83	209.36	244.99	169.69	269.42	184.45	17.3	168.52	110.88	134.75
1554524_a_at	2.26	30.34	24.85	3.72	18.1	6.28	24.27	1.5	13.7	31.58	4.95	19.59	4.79	5.2	7.03	8.46	10.26	8.63	12.54
1554526_at	4.65	4.92	21	1.35	1.53	2.66	22.45	5.46	1.48	5.32	15.34	34.29	1.94	3.47	2.21	3.41	40.47	6.7	4.32
1554528_at	109.74	191.48	268.72	137.67	138.43	141.01	295.18	31.66	185.46	258.64	121.09	234.98	275.2	1054.78	443.58	102	66.05	444.35	512.99
1554530_at	150.63	66.27	112.61	2.15	21.73	60.06	446.28	7.44	67.32	173.45	6.11	223.4	245.82	10.8	34.77	10.73	22.68	11.33	6.42
1554531_at	157.33	262.1	67.77	164.3	175.99	38.4	205.05	55.28	41.71	136	123.23	189.57	59.25	13.5	20.61	47.03	29.58	23.4	50.82
1554533_at	45.9	39.84	34.16	25.53	36.47	3.26	84.39	25.09	48.33	67.45	63.95	41.84	27.4	31.27	46.4	64.23	7.56	22.27	6.18
1554534_at	30.71	103.81	13.63	69.04	62.3	93.73	76.96	71.9	7.14	99.81	72.66	55.41	91	115.65	79.7	61.19	80.85	11.94	23.66
1554536_at	1.17	123.6	43.3	57.39	49.25	21.95	7.4	7.02	3.33	5.58	12.32	3.33	9.6	11.35	34.36	2.19	8.95	3.88	3.64
1554537_at	66.85	109.31	94.14	84.55	121.46	88.18	90.22	50.17	89.6	125.06	97.16	77.82	92.81	118.82	105.78	96.71	104.26	208.11	64.94
1554538_at	79.73	233.11	160.53	128.89	147.72	140.28	141.19	180.51	191.92	158.13	182.55	154.39	144.01	171.14	136.82	126.42	141.23	114.94	130.86
1554539_a_at	156.57	65.34	30.21	89.18	135.91	55.61	90.64	29.08	34.37	95.45	118.47	64.13	58.29	54.32	210.37	76.49	125.61	91.32	50.01
1554540_at	2.28	1.64	4.1	3.18	28.19	34.18	1.54	3.36	4.67	2.47	35.54	1.13	1.44	25.57	43.92	21.83	1.71	3.98	2
1554541_a_at	103.67	193.36	49.23	31.76	38.74	15.57	11.28	22.69	48.99	46.18	78.71	6.12	10.31	36.82	65.08	46.82	129.81	22.52	18.65
1554542_at	106.93	212.19	123.07	22.77	58.06	73.46	139.23	49.42	127.88	38.07	12.4	43.66	100.63	329.42	269.65	84.98	183.46	139.2	272.28
1554543_at	265.98	338.48	163.85	239.85	271.83	248.38	304.12	261.54	395.28	332.18	340.88	222.87	258.05	370.16	473.11	277.61	212.16	346.34	296.69
1554544_a_at	601.84	724.33	760.44	397.53	500.05	445.23	1284.4	789.52	325.08	917.68	320.94	820.59	796.55	165.37	394.2	530.51	510.65	245.61	300.77
1554545_at	81.91	13.92	77.25	42.96	59.08	12.98	59.03	71.12	162.77	70.67	109.13	27.87	85	120.8	82.23	71.85	100.43	89.12	32.82
1554547_at	1062.14	1101.25	1507.22	521.95	1158.14	1152.44	3919.99	1309.77	1929.87	3869.47	2796.5	2929.12	2711.28	137.02	312.76	1609.52	1008.96	679.14	684.28
1554549_a_at	103.53	106.73	69.27	115.2	142.07	109.54	107.79	124.37	265.18	165.23	189.24	123.84	104.86	98.11	157.07	108.05	55.46	75.72	163.81
1554550_at	2.75	44.63	1.15	2.68	2.25	24.55	23.9	12.41	4.17	74.3	26.33	38.34	27.93	38.85	49.58	5.17	36.77	36.04	30.95
1554553_s_at	320.51	494.94	313.22	457.22	458.35	287.29	478.01	375.71	419.97	639.17	576.7	478.29	521	363.96	436.4	299.28	557.1	457.98	449.48
1554554_at	21.08	25.84	9.07	53.87	10.39	24.06	6.11	24.59	16.61	11.84	9.44	8.1	20.32	61.56	11.45	13.61	10.26	14.21	12
1554555_a_at	369.61	430.19	369.71	614.33	411.86	360.87	403.77	385.9	596.99	391.31	616.64	522.59	451.43	407.58	457.11	447.17	316.92	419.93	450.37
1554556_a_at	134.92	184.55	98.68	218.84	237.11	125.8	202.43	133.22	296.25	281.05	277.31	282.45	225.82	106.22	139.48	367.84	652	306.19	274.82
1554557_at	131.84	137.11	80.62	363.25	213.2	195.04	405.17	304.74	367.3	206.41	253.21	224.24	302.15	115.32	173.84	277.82	491.25	195.91	298.53
1554558_at	83.9	125.61	96.23	92.02	56.73	95.35	131.51	41.79	41.78	65.97	36.71	102.49	70.94	25.61	118.24	119.05	156.06	64.3	100.58
1554559_at	15.45	17.55	28.46	9.45	29.36	16.17	68.9	36.14	28.58	59.88	66.19	32.75	27.9	147.32	31.81	16.93	72.89	16.71	78.99
1554560_at	5.77	38.7	3.85	48.08	16.1	4.18	34.65	8.63	9.61	54.97	11.48	9.31	28.27	104.14	2.69	123.62	14.38	8.64	5.68
1554564_a_at	113.09	188.04	216.62	80.96	108.6	152.82	191.78	84.18	171.84	179.46	84.12	142.29	162.37	297.84	164.17	116.45	264.81	369.73	246.52
1554565_x_at	199.04	286.46	268.93	112.91	164.63	238.92	235.73	159.4	407.88	278.17	169.99	176.08	311.81	755.29	329.92	469.89	595.4	391.71	442.39
1554566_at	47.2	60.66	22.65	24.03	101.79	25.79	49.02	25.9	34.93	10.92	24.62	106.72	28.61	156.81	56.52	134.17	47.37	166.84	96.92
1554568_at	16.07	17.96	6.05	64.17	59.19	29.27	30.33	42.25	56.75	44.78	60.58	25.35	60.3	68.16	36.16	5.71	101.41	36.22	5.06
1554569_a_at	226.65	139.1	160.38	18.55	49.91	111.26	165.56	80.12	137.76	223.31	157.82	160.89	191.02	44	8.16	90.69	23.62	161.29	81.08
1554571_at	123.09	31.1	149.6	33.57	59.81	71.49	120.23	66.45	149.55	10.27	180.96	67.44	79.05	85.48	5.47	69.39	43.73	15.68	54.98
1554572_a_at	596.04	657.72	610.54	661.76	587.18	770.55	955.27	641.53	650.75	633.73	758.65	769.49	853.28	1396.04	320.56	530.07	374.4	647.5	566.65
1554574_a_at	1393.18	815.55	924.53	1318.24	1031.38	1006.01	1074.71	1087.71	802.01	1725.99	1021.65	958.75	1277.5	445.61	607.87	1186.78	1394.3	727.05	720.14
1554575_a_at	134.42	175.23	129.8	234.36	199.98	129.05	171.6	195.72	32.94	133.96	229.32	31.2	227.24	170.43	293.53	107.92	188.28	112.77	31.42
1554576_a_at	17.59	84.38	24.23	108.37	67.88	19.07	96.88	93.38	27.6	93.78	19.43	44.47	23.15	178.94	110.7	18.27	30.84	60.64	12.74
1554577_a_at	1639.67	961.3	1570.86	2673.05	1835.16	1929.83	1459.89	1536.25	657.29	1618.24	1703.92	1623.84	1667.61	1446.09	2186.81	1849.34	1552.45	1922.95	2059.5
1554578_at	99.93	18.76	117.64	22.63	98.37	110.19	155.96	101.23	25.65	89.98	77.95	161.37	216.89	173.92	30.6	113.6	174.24	90.56	182.86
1554579_a_at	10.99	118.97	32.22	5.47	47.05	35.65	94.51	20.47	78.33	107.83	210.61	111.57	55.05	189.17	118.8	155.45	133.68	92.63	143.9
1554580_a_at	168.41	137.02	72.08	150.15	102.82	221.68	221.28	94.62	158.05	144.58	133.08	163.28	135.69	115.9	104.52	330.18	79.74	154.3	106.92
1554582_a_at	152.43	167.2	158.02	97.81	141.32	110.15	285.86	185.59	104.91	186.59	189.6	121.28	172.94	140.25	170.55	58.34	258.1	129.42	115.19
1554583_a_at	23.94	18.98	13.77	70.2	59.2	12.51	103.02	23.92	30.76	22.42	8.71	23.91	21.14	82.76	49.63	25.59	24.18	38.32	10.98
1554584_at	14.19	22.91	25.88	11.68	33.63	58.03	40.94	48.1	278.25	74.04	10.24	37.33	4.98	14.58	7.58	21.89	19.27	17.39	19.76
1554586_a_at	223.18	203.25	13.23	13.75	124.53	12.54	77.02	77.32	29.09	67.74	131.07	126.07	55.62	24.43	51.41	178.55	60.89	19.9	190.28
1554588_a_at	233.72	163.46	396.32	200.52	258	277.23	374.36	231.89	298.44	213.11	352.12	327.87	274.37	453.42	393.69	141.42	131.53	233.98	227.68
1554589_at	71.98	349.06	144.24	134.23	154.44	63.47	207.52	173.78	55.19	213.49	187.31	6.68	130.36	133.48	240.35	168.01	195.5	181.41	77.12
1554591_at	1311.18	1641.01	495.73	1537.9	1343.43	1329.25	655.84	121.47	219.02	220.34	211.58	228.22	382.65	168.06	138.34	289.53	113.46	167.36	149.43
1554592_a_at	45.5	67.53	57.86	3.49	36.69	41.2	27.69	6.85	101.55	39.57	6.33	67.16	2.2	67.14	7.79	23.22	50.92	17.5	2.93
1554593_s_at	114.8	62.62	45.28	4.23	28.54	88.8	68.3	3.69	4.89	30.76	19.96	6.84	23.07	70.41	2.23	7.53	2.96	62.49	2.42
1554594_at	5.11	11.83	21.06	63.86	9.68	66.63	90.62	63.52	9.8	54.45	63.85	74.37	61.06	77.58	54.86	44.05	83.24	26.12	70.18
1554595_at	1233.84	1416.23	988.57	1204.21	1274.62	1162.11	1163.17	1003.23	1875.97	1549.83	1142.02	1208.74	1265.26	2079.67	1582.56	1058.36	1234.05	1467.49	1386.59
1554597_at	911.82	951.61	759.57	1095.49	931.99	849.61	1026.79	722.84	1084.44	1151.78	1101.1	1042.33	837.99	687.71	1106.63	769.72	1154.32	872.78	898.46
1554599_x_at	877.6	1014.62	835.99	1062.49	905.09	796.66	903.9	690.98	914.99	1184.23	967.19	801.66	939.91	740.22	1011.19	742.93	1079.41	763.69	913.28
1554600_s_at	1297.87	906.41	1270.85	1011.31	1022.18	1146.5	641.4	897.46	768.43	717.89	1119.88	971.78	1004.32	521.85	258.95	341.49	246.72	280.93	276.27
1554601_at	30.28	59.11	8.06	55.27	5.3	28.55	48.57	37.87	37.73	41.4	8.35	86.62	38.41	51.05	304.62	136.99	53.73	107.64	175.34
1554602_at	276.63	181.16	156.75	453.3	298.41	208.78	226.57	279.7	250.65	309.75	220.42	281.71	234.17	1090.41	409.09	258.32	207.9	618.63	550.4
1554604_at	13.58	196.6	157.32	36.38	2.4	10.58	78.22	32.36	53.74	18.27	35.52	26.71	15.47	65.4	105.11	98.29	64.72	14.53	47.71
1554606_at	203.69	130.39	277.98	244.14	199.79	200.8	252.29	304.14	78.98	262.74	224.07	216.33	207.68	147.24	133.23	136.85	105.16	160.87	105.24
1554607_at	72.65	90.89	87.39	48.48	67.19	68.53	87.27	59.83	139.59	122.23	150.5	80.2	42.76	100.93	114.22	12.06	75.54	114.18	97.51
1554608_at	176.54	436.11	377.31	356.98	411.13	259.43	169.67	161.95	364.22	306.76	294.89	320.07	214.62	241.38	1152.56	912.75	330.02	595.06	718.17
1554609_at	323.57	213.36	424.32	285.77	312.55	428	244.42	214.18	199.2	287.47	222.88	233.42	262.27	228.97	272.46	314.43	207.85	232.36	231.82
1554610_at	34.71	22.85	53.49	99.62	41.92	65.34	23.28	113.65	65.1	104.63	17.45	79.41	19.14	60.85	55.17	28.84	28.49	93.07	22.08
1554612_at	38.11	72.44	4.92	6.07	20.8	48.15	5.38	38.21	38.33	6.52	88.62	27.79	46.43	23	12.31	4.88	57.62	57.64	52.5
1554613_a_at	15.73	47.44	15.64	98.01	18.13	31.2	79.63	34.89	155.37	54.04	20.09	49.87	45.45	221.32	186.73	47.97	50.31	93.5	43.48
1554614_a_at	326.3	201.38	526.97	360.19	331.27	268.22	296.58	286.17	161.72	402.72	364.33	308.6	320.08	235.6	116.1	85.88	75.01	243.9	162.32
1554615_at	12.7	26.05	6.33	10.75	10.23	8.07	37.92	55.71	63.52	14.77	26.88	35.08	12.02	69.97	11.61	10.28	8.16	19.18	57.12
1554616_at	124.08	172.88	100.94	104.26	97.76	117.6	141.48	94.56	285.6	290.68	145.8	181.57	136.38	126.11	94.49	203.31	207.88	184.49	269.69
1554618_at	11.4	93.88	8.36	156.86	35.53	107.12	112.17	11.19	45.63	184.57	69.03	27.53	24.42	141.43	214.69	130.53	252.41	197.28	153.46
1554619_at	49.72	16.82	88.33	44.6	50.68	40.66	65.09	79.41	35.64	87.41	45.59	86.99	35.99	5.26	42.81	21.48	4.47	1.92	43.44
1554621_at	5.03	52.05	67	49.82	38.58	57.29	7.59	100.52	113.79	54.03	51.59	40.51	73.36	38.57	110.05	6.43	60.63	39.32	38.2
1554623_x_at	14.89	108.02	64.23	44.27	48.72	12.2	44.68	40.35	32.74	85.49	46.35	7.7	61.9	124.56	43.8	27.72	45.85	94.62	64.43
1554624_a_at	37.94	21.68	4.42	21.8	17.56	77.57	93	45.81	16.38	54.71	34.89	34.31	16.35	9.39	40.05	49.91	150.11	13.61	73.51
1554625_at	137.83	248.78	226.8	185.66	200.3	241.36	289.64	224.6	290.29	278.67	224.31	182.88	290.62	331.72	321.35	301.99	152.57	143.6	323.28
1554627_a_at	737.42	395.03	720.18	839.33	734.39	710.28	691.29	718.95	598.89	803.34	560.09	617.36	803.43	520.18	452.85	354.37	544.19	552.42	488.79
1554628_at	425.56	430.96	375.97	406.75	364.4	362.54	364.14	391.6	493.59	371.9	675.03	442.24	428.32	703.21	472.97	583.45	247.65	608.64	448.06
1554629_at	183.29	58.81	220.64	5.46	86.18	70.35	128.03	93.49	73.79	166.78	79.69	155.02	84.79	225.59	121.93	16.29	88.28	139.95	98.82
1554631_at	57.3	114.58	73.61	61.93	70.61	74.69	104.27	85.35	249.48	110.11	83.98	79.32	142.18	87	120.16	176.48	122.43	56.41	85.33
1554633_a_at	8.36	8.3	6.34	17.38	6.81	86.72	64.26	10.35	149.81	40.37	61.3	49.84	74.03	62.38	50.45	122.94	85.45	42.67	6.94
1554634_at	28.42	1.76	19.25	42.3	29.62	3.49	8.25	3.12	58.71	20.55	4.01	25.33	18.35	10.82	46.81	16.82	116.09	85.74	45.41
1554635_a_at	21.28	27.89	15.29	20.32	20.4	10.59	39.15	7.84	40.68	35.21	49.96	18.27	21.35	44.68	16.49	29.28	51.2	36.39	17.74
1554636_at	296.85	342.72	174.88	352.99	343.45	291.62	155.81	177.57	98.34	127.54	110.93	157.14	123.69	19.66	97.34	50.33	29.44	77.86	111.79
1554637_a_at	563.01	502.88	396.04	533.2	474.74	523.84	749.09	589.2	548.02	600.53	568.83	532.11	589.8	1607.06	1819.9	559.38	486.21	1365.96	1066.56
1554638_at	503.18	722.68	405.28	757.94	541.4	672.25	925.17	648.14	585.98	544.2	615.29	552.69	617.42	362.04	901.06	531.33	284.66	550.21	636.49
1554640_at	44.87	4.62	75.76	1.74	79.63	5.14	39.15	22.46	3.82	6.33	33.96	15.18	75.56	93.78	193.75	6.5	78.37	130.19	119.19
1554641_a_at	108.75	114.65	56.02	13.57	14.79	108.44	67.03	147.83	62.62	28.21	81.11	25.54	35.46	22.33	75.75	69.95	38.11	48.6	98.22
1554642_at	71.81	59.93	95.96	13.82	34.55	43.91	115.43	66.34	175.88	178.73	165.75	93.53	121.47	184.26	70.65	68.56	93.05	95.98	77.3
1554643_at	90.13	66.52	68.79	6.79	50.68	10.16	75.36	34.48	5.3	30.5	18.3	33.46	5.52	35.67	80.72	49.19	329.58	17.62	87.75
1554646_at	58.49	111.63	38.73	82.33	10.49	56.91	115.44	130.81	232.86	137.92	26.6	89.56	89.02	44.65	30.4	143.88	270.58	166.52	182.84
1554648_a_at	343.72	259.98	241.29	505.57	357.86	413.37	165.09	123.63	230.37	140.87	191.03	137.78	170.14	102.14	89.63	68.97	134.79	59.56	18.8
1554649_at	86.92	4.56	59.01	48.3	120.4	14.54	96.84	70.97	121.02	124.71	81.52	21.91	82.21	95.54	63.51	83.14	6.46	23.75	29.23
1554650_a_at	133.1	14.35	11.37	12.39	9.04	12.45	23.21	18.5	33.72	16.21	54.56	22.67	26.77	38.45	16.87	23.32	43.89	110.92	23.97
1554652_s_at	92.38	12.35	48.68	60.15	39.17	11.03	39.33	57.08	153.15	10.4	11.66	50.45	58.78	9.88	13.61	16.82	133.73	14.4	7.46
1554655_a_at	7.4	22.18	31.84	10.01	5.29	5.22	7.74	4.57	8.67	24.1	16.49	42.91	15.16	6.88	7.43	7.62	27.8	10.35	22.04
1554657_a_at	46.68	127.13	85.6	42.37	77.62	91.89	18.71	118.9	82.16	133.32	63.93	79.2	80.89	75.6	34.87	34.69	98.62	53.41	7.84
1554659_at	149.56	151.57	108.4	65.36	112.34	74.56	90.9	27.99	150.66	198.46	92.11	101.61	97.07	237.66	59.47	191.42	75.99	244.51	122.69
1554660_a_at	105.01	59.22	129.23	129.95	134.03	83.47	112.55	49.35	186.26	92.85	95.4	102.17	178.27	108.02	129.65	12.79	156.65	107.93	106.99
1554661_s_at	139.23	269.12	139.34	302.66	286.14	247.44	361.51	312.16	362.4	422.69	299.44	325.85	404.18	276.32	362.46	428.49	377.3	313.49	369.01
1554662_at	9.97	9.89	13.56	5.51	11.97	11.59	15.22	6.65	11.52	43.28	6.92	17.55	13.51	32.19	12.53	14.61	18.8	31.09	33.45
1554663_a_at	53.42	1413.73	110.42	21.58	267.57	224.24	39.37	34.13	535.83	893.94	89.12	260.38	296.53	31.33	80.73	2.89	16.58	3.26	41.35
1554664_at	10.81	22.16	8.19	4.12	7.78	8.83	20.36	9.58	21.81	10.02	49.25	18.8	8.36	17.75	53.13	121.19	106.88	110.02	40.73
1554665_at	103.59	108.33	75.9	87.47	54.94	73.84	125.73	77.72	96.17	47.42	21.37	14.53	95.67	162.23	27.2	57.25	68.43	145.38	67.23
1554666_at	35.11	30.68	18.23	49.38	60.84	132.69	132.73	55.93	70.39	53.35	28.78	88.22	35.27	12.36	159.99	68.37	34.79	16.81	13.46
1554667_s_at	795.2	841.34	1377.36	963.96	802.24	916.26	543.99	735.8	671.31	653.15	588.46	680.93	698.08	482.85	472.35	450.72	808.45	531.86	503.95
1554668_a_at	4.21	6.93	21.27	4.01	19.11	9.03	11.67	67.1	10.86	28.1	13.52	17.02	9.33	18.98	5.5	8.82	7.55	8.81	6.54
1554670_at	336.78	422.91	220.91	415.68	345.51	331.24	464.3	358.65	323.8	403.62	403.48	369.23	330.36	312.52	357.42	391.96	404.45	300.38	310.68
1554671_a_at	155.15	249.06	117.69	149.81	108.59	107.73	183.37	145.56	234.91	301.15	111.11	132.84	98.1	430.12	389.68	149.94	241.81	285.67	296.15
1554672_at	23.11	55.51	91.49	51.51	52.89	44.48	104.63	60.35	65	64.57	91.6	53.62	39.32	145.38	99.26	123.22	102.38	110.48	40.87
1554675_a_at	79.09	103.26	123.73	58.58	104.74	91.46	53.4	10.01	83.24	71.97	5.76	44.8	21.19	707.49	55.6	19.34	35.22	156.59	163.47
1554676_at	268.81	107.06	432.74	196.84	152.35	272.97	403.44	545.84	132.24	256.31	227.2	365.93	293.92	84.03	98.94	130.06	77.57	142.14	39.18
1554677_s_at	79.21	78.15	92.86	48.79	73.37	19.82	56.62	138.56	8.94	166.64	145.85	160.22	122.7	14.3	102.2	169.7	262.49	172.67	190.78
1554678_s_at	2519.53	2081.13	2739.52	4392.34	3372.51	3410.65	2441.28	3114.11	2040.61	3072.34	2842.01	2772.17	2686.41	2153.76	2808.83	1176.72	773.05	1637.29	2229.59
1554679_a_at	745.68	280.62	1018.19	848.67	848.81	791.59	514.54	941.91	183.8	510.38	497.2	631.21	667.09	2001.69	2846.38	558.15	165.12	1448.49	1574.55
1554680_s_at	110.76	106.58	97.8	68.08	64.48	9.19	62.82	139.61	42.39	116.75	55.67	84.22	108.21	132.26	91.59	107.41	161.55	26.11	163.91
1554681_a_at	8.99	8.37	8.64	6.03	6.29	6.79	6.17	7.18	21.06	10.98	42.56	6.41	9.44	41.88	8.18	8.07	19.36	7.75	9.08
1554683_a_at	68.45	190.3	19.26	125.37	72.72	37.53	23.42	13.69	30.74	81.95	55.85	29.87	62.1	27.95	167.31	18.36	161.81	75.55	42.17
1554685_a_at	10.07	17.81	14.39	12.18	102.64	15.34	36.02	17.7	8.73	22.66	7.18	16.12	16.96	42.3	7.74	37.47	40.8	43.67	14.43
1554686_at	63.88	88.01	3.1	65.69	77.49	64	109.54	47.62	8.99	70.42	78.65	64	33	38.03	55.23	71.42	15.49	59.14	2.31
1554689_a_at	8.13	123.29	54.58	304.76	229.07	225.38	39.72	134.74	149.97	142.01	6.19	13.12	45.84	136.39	203.41	30.46	377.54	178.5	208.95
1554690_a_at	1111.22	647.6	1120.15	516.51	608.07	683.58	399.24	539.23	571.71	257.23	453.39	425.03	425.19	148.51	138.28	1347.78	1204.49	436.49	466
1554691_a_at	1358.61	1092.19	530.92	1650.12	1408.74	1258.24	1009.03	1030.8	850.46	1266.53	1103.55	988.18	1247.93	444.21	661.78	859.37	1074.85	834.17	783.68
1554692_at	74.91	99.7	65.52	41.14	41.27	61.2	82.3	58.19	95.67	110.16	34.27	67.84	37.71	78.21	72.76	68.66	140.32	103.42	123.89
1554694_at	33.28	9.03	13.53	7.49	10.77	4.26	3.69	47.39	7.75	22.34	30.25	11.78	4.26	107.22	24.37	4.26	10.57	7.58	8.29
1554696_s_at	147.44	150.62	203.33	188.3	183.43	174.5	216.81	218.72	218.31	160.33	281.64	236.29	186.86	2030.72	890.12	134.39	54.5	792.35	934.22
1554697_at	21.74	19.81	15.79	126.9	46.16	26	30.75	186.39	42.33	10	63.39	57.4	80.17	115.41	15.98	66.82	47.78	82.3	78.27
1554699_at	19.7	72.38	13.68	34.95	55.35	53.06	54.44	68.14	43.7	18.29	14.38	20.35	10.85	151.1	58.16	41.78	75.14	43.87	81.7
1554700_at	33.59	3.48	34.74	27.12	40.67	31.03	2.85	58.28	11.91	12.87	24.55	15.64	95.99	15.25	16.12	16.25	23.59	30.02	25.57
1554701_a_at	235.48	486.26	175.29	221.67	292.4	271.29	277.91	325.48	377.34	386.21	330.29	264.77	268.29	203.59	365.37	262.82	391.63	336.69	366.74
1554702_at	45.06	5.47	22	8.83	5.85	8.87	27.62	4.8	8.33	25.53	59.86	30.82	70.66	16.05	7.74	9.35	37.03	107.45	38.42
1554703_at	596.04	818.25	555.88	296.7	524.69	567.98	770.94	854.79	940.02	671.66	1175.7	1017.37	836.41	2119.2	826.68	601.45	507.15	891.96	918.25
1554704_at	102	84.71	86.46	103.66	103.91	85.43	104.99	119.7	77.94	36.11	46.73	144.46	137.39	153.5	81.61	123.6	117.99	111.27	65.54
1554705_at	33.79	51.54	6.07	6.68	10.34	10.99	12.89	20.76	9.43	9.53	7.4	7.35	30.8	9.61	19.88	16.59	29.97	20.89	39.01
1554706_at	45.74	5.85	5.56	2.58	13.02	17.22	20.17	8.6	44.74	1.9	21.3	31.5	52.38	9.72	24.71	18.41	1.23	2.33	1.12
1554707_at	41.12	106.6	16.09	62.55	16.43	15.42	31.11	17.38	76.98	81.2	60.53	7.78	10.15	22.1	7.56	41.07	21.06	41.76	9.56
1554708_s_at	89.98	86.74	26.77	133.64	166.92	100.37	129.4	42.82	124.73	146.83	107.1	64.23	73.06	131.14	10.7	10.34	22.83	87.79	139.53
1554710_at	103.68	240.68	73.54	99.51	85.17	74.68	59.68	121.92	198.64	138.6	53.72	105.09	136.97	130.48	21.48	30.87	142.74	12.46	66.84
1554711_at	13.39	8.11	21.47	11.39	15.73	5.57	6.06	10.21	24.63	19.46	9.08	6.59	10.45	30.77	10.5	105.15	22.27	44.48	18.76
1554712_a_at	122.21	211.97	205.87	59.41	205.13	87.69	58.2	140	197.4	136.98	245.62	168.67	170.85	304.02	1039.74	199.65	62.62	447.87	405.14
1554714_at	6.11	6.07	5.37	3.85	4.3	7.34	7.44	7.76	10.96	9.6	8.13	3.66	4.04	6.91	9.95	4.66	11.87	4.05	4.45
1554715_at	14.47	10.27	31.32	26.01	9.91	14.93	22.31	7.76	35.77	45.42	10.61	25.89	9.79	21.56	54.94	17.48	9.42	10.95	22.32
1554716_s_at	4	8.21	14.1	11.7	40.11	59.24	18.56	16.47	25.64	9.23	12.29	11.6	101.39	18.33	111.18	14.97	65.49	87.35	31.63
1554717_a_at	236.53	138.64	177.84	194.85	160.24	165.67	193.61	192.2	140.22	399.21	297.31	206.34	242.32	20.55	49.54	98.7	78.09	131.05	64.51
1554719_at	63.94	8.79	49.53	3.65	66.26	35.72	33.43	16.65	12.02	142.15	3.94	41.16	45.66	89.84	41.54	16.19	90.09	71.29	56.41
1554721_a_at	476.36	518.46	571.31	440.44	440.06	443.62	428.35	401.12	360.14	658.86	613.04	550.75	527.49	652.67	1113.6	731.67	904.34	670.32	764.44
1554722_at	5.39	30.45	4.97	30.87	2.97	6.72	5.36	3.33	7.45	8.72	3.85	10.57	6.36	5.75	16.4	3.96	7.02	9.87	9.85
1554723_x_at	38.2	60.78	4.23	32.41	35.11	25.29	11.29	21.1	1.4	36.34	4.39	1.29	1.53	6.6	46.92	10	1.37	68.89	2.6
1554724_at	9.63	39.77	15.91	4.99	8.73	3.99	50.12	2.43	50.1	2.85	46.55	23.11	3.2	52.11	9.64	59.39	15.04	25.26	8.23
1554725_at	7.76	5.64	7.57	3.49	3.68	3.72	3.41	5.47	97.02	4.47	2.35	6.12	29.92	4.47	4.08	4.4	3.57	8.92	3.26
1554726_at	468.69	190.8	254.04	470.66	458.88	449.42	293.15	319.19	142.16	319.98	363.6	296.86	316.1	42.34	4.78	40.63	52.5	6.74	44.12
1554728_at	11.46	3.68	65.46	9.71	24.51	36.78	65.53	19.62	133.69	12.48	60.87	11.12	12.75	11.69	7.19	5.98	23.6	11.76	14.93
1554730_at	40.97	183.62	40.07	17.96	65.77	102.62	105.2	132.43	117	182.99	105.06	109.35	145.73	229.05	115.87	103.65	97.6	177.13	154.81
1554732_at	25.97	47.12	106.79	60.88	53.79	65.06	110.49	72.61	130.16	188.85	38.16	56.47	105.3	57.8	57.35	114.18	102.98	111.49	86.37
1554733_at	65.02	2.64	37.09	50.86	6.06	44.82	56.16	68.54	76.28	43.48	6.3	7.38	66.43	14.27	109.43	33.68	15.47	122.51	5.9
1554735_a_at	11.05	17.51	11.97	14.11	20.65	13.96	14.76	19.98	28.96	34.4	23.62	14.01	10.36	71.32	13.92	42.15	18.99	22.77	17.07
1554736_at	12.43	109.27	18.24	10.73	49.07	9.7	70.87	47.26	25.08	34.35	30.78	56.21	17.47	11.82	26.04	27.08	18.74	5.13	54.06
1554737_at	98.37	83.96	25.34	76.75	90.33	10.9	72.37	79.9	184.17	132.96	68.12	69.72	82.39	50.44	92.28	30.27	49.17	71.96	31.35
1554739_at	62.35	81.43	34.6	64.87	31.05	60.64	110.44	52.39	32.71	81.79	75.18	69.89	79.17	55.64	43.19	52.16	83.22	50.75	36.11
1554740_a_at	346.41	342.15	290.63	584.83	423.86	572.76	514.62	338.16	230.21	523.46	443.46	357.8	429.12	278.9	394.77	171.43	306.35	251.37	347.05
1554741_s_at	1062.27	695.2	2554.12	1004.59	1260.2	1225.67	1047.38	1600.27	832.41	707.52	716.08	1022.72	1004.63	119.38	244.88	363.68	553.99	243.73	424.8
1554742_at	7.31	132.89	85.36	46.87	59.49	20.11	57.28	47.59	17.51	129.19	9.83	109.65	121.23	116.04	88.39	63.75	44.48	150.32	92.3
1554743_x_at	39.61	111.51	70.37	65.63	95.21	43.83	132.01	50.27	44.26	123.04	97.05	104.39	90.35	261.07	126.63	39.66	69.3	109.33	173.43
1554744_at	39.77	18.24	28.98	28.85	29.3	27.74	42.04	15.4	23.46	11.61	27.73	6.89	46.4	72.41	9.57	44.1	43.71	18.72	53.82
1554745_at	15.85	23.15	12.79	13.63	10.91	14.23	13.06	96.09	155.69	29.95	19.68	12.67	20.19	42.3	53.34	49.07	26.1	24.58	16.43
1554747_a_at	1658.37	1060.36	1666.63	2249.18	1833.95	1603.24	1870.35	1893.41	780.69	1960.37	1768	1750.88	1643.08	587.74	335.13	1139.94	1653.37	856.77	743.02
1554748_at	153.69	17.24	82	27.35	67.47	75.46	26.6	104.59	11.39	59.23	22.88	23.31	26.17	12.63	360.89	70.05	46.42	197.73	123.66
1554749_s_at	19.37	32.44	112.6	61.68	44.15	56.82	81.82	97.18	178.09	93.59	79.77	64.35	84.9	28.3	85.09	33.63	46.09	193.16	99.56
1554751_at	8.91	28.92	4.84	36.36	16.25	17.24	45.17	6.43	57.67	35.38	40.99	41.74	2.77	24.84	28.23	110.85	186.05	71	57.77
1554752_a_at	33.32	13.51	9.97	13.31	11.37	14.95	12.94	19.76	21.65	38.27	13.18	30.61	17.74	10.68	48.2	102.41	90.79	83.6	38.79
1554755_a_at	31.37	96.53	45.81	40.37	16.98	85.12	89.76	71.23	123.96	80.6	44.71	58.7	54.83	124.06	62.36	223.7	163.71	87.41	99.82
1554757_a_at	696.37	349.8	396.72	872.36	566.27	609.51	357.14	413.22	291.49	396.63	385.8	350.77	415.59	144.21	110.81	217.12	323	176.18	193.88
1554758_a_at	20.3	113	33.45	62.63	9.69	109.85	12.4	48.9	16.28	48.96	9.53	49.23	111.89	9.89	104.56	21.36	25.97	22.94	10.51
1554759_at	8.98	14.56	12.28	8.9	21.1	21.53	29.61	12.39	19.92	84.93	13.44	10.84	10.52	42.81	19.24	15.36	18.96	10.05	22.78
1554761_a_at	122.84	148.91	124.2	201.15	127.26	113.76	197.36	145.41	68.12	162.03	119.62	107.14	186	130.43	86.16	52.93	120.45	25.08	123.79
1554762_a_at	448.11	503.31	523.65	526.94	520.78	390.86	351.64	403.45	292.19	448.18	464.83	313.93	349.31	18.79	158.83	432.66	312.66	170.19	197.36
1554763_at	24.55	64.58	4.75	6.26	8.67	10.54	7.14	7.63	16.89	18.91	4.14	9.99	11.84	112.78	11.56	14.46	70.2	6.3	4.75
1554764_a_at	7.57	11.77	0.73	1.14	2.81	13.93	41	15.9	14.15	4.08	27.33	3.07	3.62	50.45	3.35	28.77	11.55	9.58	2.12
1554765_a_at	2.92	101.76	17.19	6.2	37.35	36.46	45.19	20.12	5.13	8.39	38.35	6.43	75.41	6.58	62.64	21.2	19.02	5.6	15.53
1554766_s_at	45.02	36.76	58	26.87	2.29	7.22	45.38	105.53	100.83	56.45	3.49	37.61	3.48	108.43	50.43	7.39	75.24	82.12	50.91
1554767_s_at	481.69	423.78	741.51	559.37	561.76	554	460.88	695.48	270.28	446.46	421.55	497.64	422.95	667.69	338.75	254.01	310.51	430.87	320.94
1554768_a_at	126.75	152.72	176.35	141.67	147.47	252.94	177.77	195.15	168.41	261.92	154.54	182.82	195.74	1425.77	786.61	120.37	72.02	879.08	833.92
1554769_at	161.16	251.34	197.86	152.8	224.06	232.9	243.54	134.86	228.51	193.39	181.22	236.55	173.06	763.25	289.82	182.27	150.28	372.16	309.35
1554770_x_at	227.17	426.68	208.6	235.35	172.69	225.67	197.45	192.85	236.65	206.43	209.72	269.73	218.33	682.78	273.41	145.37	210.99	382.22	318.87
1554771_at	193.44	324.68	80.1	92.99	148.94	162.75	25.93	61.58	19.35	10.66	142.02	12.77	79.25	308.88	7.68	31.89	8.42	106.81	95.76
1554772_at	73.33	105.08	74.62	36.42	50.51	73.5	87.84	117.68	177.41	121.85	73.86	50.93	85.69	11.41	98.93	107.46	126.56	72	77.88
1554773_at	15.56	13.55	9.71	3.68	8.19	4.3	5.48	11.67	67.81	40.15	4.47	11.64	7.2	7.27	4.67	12.11	6.76	6.69	9.06
1554774_at	90.84	95.29	50.05	138.78	54.47	175.15	102.93	121.89	169.39	212.83	137.53	102.25	140.32	45.68	52.59	63.81	144.95	90.68	10.78
1554776_at	7.17	8.21	10.68	3.12	19.61	4.18	17.25	25.42	12.58	58.26	15.02	5.17	55.17	8.86	39.91	13.93	70.07	13.4	15.92
1554777_at	56.77	89.5	26.72	33.08	38.18	77.99	33.63	55.94	72.57	5.42	4.64	28.84	34.06	6.52	6.99	25.77	22.28	58.34	28.6
1554778_at	40.53	36.47	15.18	25.52	26.48	16.4	26.27	13.87	1.2	26.55	38.29	37	30.36	6.87	3.75	41.81	44.04	16.11	3.39
1554779_s_at	78.82	87.29	42.56	9.6	4.31	20.41	79.59	31.15	97.82	5.08	11.31	5.73	4.39	109.24	9.29	63.18	54.26	67.3	11.3
1554780_a_at	144.16	173.74	203.35	185.42	99.14	113.66	186.29	192.86	132.11	59.47	130.33	149.65	117.44	470.12	332.49	206.82	220.97	289.27	267.66
1554781_at	119.96	140.7	177.09	131.59	190.41	187.14	131.22	147.22	252.63	129.09	98.33	124.43	137.36	153.86	121.79	60.61	39.05	67.23	70.78
1554782_at	22.65	19.02	6.49	25.29	17.52	21.14	60.85	20.15	26.41	11.76	48.67	20.74	23.9	22.32	25.64	18.33	23.62	21.01	22.47
1554783_s_at	12.71	8.24	14.19	31.35	41.25	89.69	4.73	11.12	76.78	8.09	57.37	4.48	29.47	67.36	62.79	5.69	7	84.37	74.46
1554784_at	141.26	45.46	74.6	23.9	106.24	84.81	98.96	64.09	54.72	83.68	87.76	64.33	59.62	60.26	146.29	17.48	48.19	132.71	81.93
1554785_at	23.17	3.08	6.12	2.8	37.75	27.11	62.32	48.2	4.46	70.98	27.37	19.7	59.39	77.37	19.39	11	27.88	29.06	24.35
1554786_at	62.86	73.25	50.86	55.48	65.78	47.32	25.03	36.96	40.63	110.63	42.11	87.34	64.15	58.94	86.2	115.61	73.79	99.85	2.36
1554787_at	14.45	7.04	36.21	20.41	18.24	44.42	12.93	14.29	29.18	84.25	15.45	3.65	11.5	18.29	38.52	47.95	19.35	42.84	10.31
1554789_a_at	1206.71	1924.82	1154.58	1713.16	1262.05	1270.97	686.86	1013.71	1159.26	1058.36	1265.67	1011.66	1204.77	271.13	265.53	106.67	106.46	180.2	125.46
1554790_at	7.83	56.04	72.71	8.66	6.46	29.13	14.75	28.39	6.16	51.29	37.25	12.35	6.07	5.16	5.29	11.48	16.15	60.08	10.54
1554791_a_at	184.23	84.41	261.62	129.5	198.73	135.91	160.84	146.41	153.35	156.57	146.42	141.62	140.04	68.02	61.3	159.12	405.93	178.17	157.52
1554793_at	21.71	61.78	71.46	66.04	23.67	22.96	58.19	36.31	11.91	31.71	43.56	67.63	56.7	84.46	23.45	26.55	109.57	28.64	69.54
1554794_a_at	129.04	151.73	121.7	239.39	198.28	125.23	186.85	147.66	153.5	274.68	133.71	145.29	118.86	195.66	164.14	127.13	170.46	119.97	132.9
1554795_a_at	356.12	334.66	545.46	115.7	377.98	347.12	134.56	357.99	226.79	114.52	191.53	224.33	181.31	175.89	232.64	317.25	300.49	193.99	207.83
1554796_at	5.71	43.7	35.28	35.92	89.59	52.69	119.41	98.53	28.82	27.42	93.67	12.2	140.26	80.41	12.54	23.11	52.96	7.6	65.96
1554797_at	99.57	122.39	53.58	300.81	214.29	250.48	3.73	75.91	81.83	40.39	42.09	19.95	46.64	91.22	28.16	57.79	73.24	88.7	48.38
1554798_at	156.72	31.52	192.49	95.05	111.33	37.64	138.09	79.55	80.8	178.82	48.96	122.78	38.37	60.41	19.88	41.49	11.96	24.81	9.72
1554800_at	103.39	70.23	84.91	116.68	98.21	76.66	83.35	96.4	159.72	131.82	111.26	104.71	42.88	223.75	161.75	73.08	73.24	128.46	172.05
1554801_at	127.37	69.36	90.93	45.55	44.33	51.86	20.06	97.9	24.41	8.38	18.94	101.74	47.5	32.69	131.13	79.59	112.98	131.35	16.18
1554803_s_at	16.95	12.2	36.54	13.51	70.55	12.93	224.25	16.39	76.4	19.7	34.83	24.31	22.79	50.24	79.38	96.15	121.87	73.42	15.31
1554804_a_at	242.09	97.62	344.16	173.61	165.81	147.2	292.55	103.46	383.54	138.33	239.03	182.8	133.57	337.29	217.7	135.83	233.87	21.52	125.69
1554805_at	120.06	124.03	82.73	66.17	134.95	121.9	111.68	142.23	196.46	87.53	98.27	120.06	167.41	167.3	177.67	152.36	166.05	192.95	90.24
1554806_a_at	1049.63	863.56	1515.02	1439.66	1475.05	1180.86	1267.78	1242.2	805.18	1487.52	1079.09	1237.82	1211.88	350.66	850.11	686.28	495.88	439.23	588.04
1554807_a_at	446.49	373.04	460.83	600.99	489.26	651.87	301.34	392.14	351.9	298.13	466.73	501.45	553.32	246.64	356.7	484.03	699.97	554.07	383.18
1554808_at	114.08	89.68	78.65	95.27	22.67	40.1	68.98	82.56	9.11	73.67	30.08	53.95	92.34	16.32	119.94	64.61	12.35	74.67	10.56
1554809_at	290.89	432.65	191.41	170.46	155.32	118.94	304.39	314.46	620.06	322.82	234.33	318.11	327.46	217.4	131.46	255.83	352.86	310.78	191.8
1554810_at	13.2	6.22	37.39	47.77	63.22	76.02	5.35	3.97	8.48	60.26	10.54	6.27	33.54	112.49	22.23	19.49	76.12	28.12	53.43
1554812_at	59.38	74.52	14.35	51.2	23.87	42.67	16.99	45.56	66.62	108.13	10.49	41.37	13.22	76.89	45.25	15.84	26.1	6.35	27.68
1554813_at	60.36	143.49	11.35	48.57	74.6	72.89	80.82	92.06	149.69	61.74	89.33	72.34	100.67	117.61	80.82	63.7	84.05	81.22	92.23
1554814_at	14.52	15.89	16.08	12.74	138.89	32.62	31.74	32.2	45.08	18.61	35.15	8.77	12.69	105.79	15.49	31.68	29.03	108.03	18.35
1554816_at	58.66	2.44	8.44	61.55	33.39	43.56	32.22	30.23	2.98	52.03	63.27	22.23	39.38	97.43	78.32	62.53	37.69	63.88	45.28
1554818_s_at	89.47	49.33	69.92	122.36	18.05	10.25	136.84	15.93	28.93	24.99	47.51	67.95	63.45	128.32	19.39	43.88	17.83	88.91	58.76
1554819_a_at	101.78	35.11	150.98	17.38	15.56	35.77	26.79	117.51	18.76	88.09	27.36	32.77	26.81	26.42	62.38	48.13	126.14	47.24	19.42
1554820_at	94.06	5.73	30.6	6.91	4.61	61.25	3.89	21.07	7.38	30.83	14.78	73.99	22.92	14.42	3.03	4.59	46.74	5.03	41.62
1554821_a_at	127.53	126.07	133.37	103.23	85.23	163.35	174.39	166.52	39.8	268.21	229.79	188.34	145.1	218.85	423.64	243	161.13	387.71	271.13
1554822_at	7.24	13.28	120.01	34.1	77.45	41.56	92.79	16.43	76.97	25.31	8.74	76.57	52.76	134.85	96.68	29.49	117.38	57.46	143.52
1554824_at	125.17	212.43	217.22	146.6	184.32	169.36	170.11	169.95	167.54	187.26	205.52	153.8	171.34	339.47	175.23	125.08	111.13	202.96	221.05
1554825_at	7.12	10.61	27.32	18.79	37.65	49.86	20.87	7.56	45.89	82.83	3.78	3.9	4.42	81.38	8.24	13.31	14.31	6.08	19.77
1554826_at	88.28	53.69	117.11	33.85	38.87	71.8	42.91	21.97	15.84	117.23	45.4	51.87	13.13	48.26	130.57	167.01	39.31	82.86	10.86
1554827_a_at	14.57	12.96	10.65	13.55	11.92	19.98	12.72	11.83	32.63	10.08	12.68	11.55	13.32	38.1	81.45	15.14	70.19	31.29	18.03
1554828_at	14.82	10.55	66.8	40.69	64.46	32.41	33.99	35.22	36.35	106.08	38.66	9.03	54.21	102.51	43.56	63.29	70.07	55.71	51.32
1554830_a_at	111.2	50.63	55.73	83.09	85.19	83.44	54.38	114.68	113.76	55.09	23.41	100.74	98.6	74.83	484.8	85.58	42.55	198.14	227.68
1554831_x_at	29.13	72.87	79.13	17	33.81	45.71	18.77	4.39	110.17	69.7	57.25	33.5	29.14	35.58	1.95	27.97	5.25	11.61	22.5
1554833_at	92.87	71.65	79.04	101.63	120.74	105.5	168.65	156.71	103.12	256.88	51.89	160.95	194.79	773.99	20.33	14.54	102.52	328.65	312.28
1554834_a_at	232.56	112.42	184.97	163.08	138.6	210.89	113.24	210.41	99.3	155.23	98.59	130.25	128.36	109.68	182.5	134.69	28.77	48.63	27.78
1554835_a_at	151.32	91.32	45.97	472.11	324.95	227.16	113.79	238.27	123.68	143.23	148.03	185.79	128.01	282.53	1445.04	256.51	133.63	505.52	419.66
1554836_at	30.78	16.99	61.55	10.58	57.76	74.86	46.82	55.62	28.6	10.4	52.97	10.91	33.58	47.93	20.57	47.82	64.18	5.64	78.95
1554837_a_at	36.16	128.38	41.33	51.09	34.36	83.73	58.3	120.98	121.95	94.9	112.62	50.15	85.33	34.75	98.94	109.96	50.05	45.09	84.68
1554839_at	61.74	193.95	108.79	102.38	133.47	157.51	112.42	133.76	178.67	161.53	130	112.76	142.62	326.02	113.28	183.26	169.13	102.75	125.94
1554840_at	163.23	199.91	72.18	138.49	128	177.88	193.53	137.24	161.41	171.39	184.55	138.91	130.85	82.29	235.42	174.34	66.3	119.31	96.58
1554841_at	9.58	51.42	72.76	121.65	88.13	65.27	85.49	113.46	92.89	124.8	132.41	69.87	128.25	14.71	203.58	61.58	70.19	163.2	80.95
1554842_at	67.13	298.8	93.8	123.52	143.31	137.8	52.15	149.06	219.27	90.24	61.01	98.24	253.61	135.1	163.5	163.5	262.11	163.69	128.67
1554844_at	38.61	119.98	7.37	5.13	1.94	81.41	98.56	13.46	21.58	34.48	8.93	53.46	10.06	114.45	43.37	3.31	83.74	69.1	63.84
1554846_at	17.56	53.58	38.88	32.95	48.82	45.49	23.22	13.85	3.19	11.71	34.12	7.11	36.8	10.67	52.53	19.97	48.39	18.02	64.05
1554847_at	73.03	138.71	84.97	59.25	42.89	92.58	55.56	7.9	47.3	45.35	101.24	37.37	5.94	27.8	106.32	84.52	207.88	171.23	16.93
1554849_at	14.35	18.79	10.83	4.51	7.14	12.31	10.25	6.48	17	23.44	26.26	62.65	50.11	7.22	133.35	6.21	68.79	25.26	4.87
1554850_at	5.69	25.05	52.11	53.94	74.77	40.02	81.84	67.95	41.22	61.19	7.2	12.99	32.06	56.35	94.34	119.3	92.55	70.51	18.78
1554852_a_at	154.23	120.93	74.87	34.23	63.44	73.73	88.5	145.17	115.59	100.25	108.2	89.16	191.95	229.01	102.67	51.12	197.01	130.04	160.3
1554853_at	9.48	2.9	10.05	2.56	3.43	5.14	3.51	7.85	3.73	5.49	9.37	8.78	4.21	62.29	6.53	12.21	3.3	6.97	8
1554855_at	12.04	6.97	10.37	11.27	2.87	8.5	13.31	4.29	22.9	17.44	19.59	6.48	15.63	13.57	4.98	9.38	14.19	7.16	10.26
1554857_at	18.45	16.37	116.15	19.66	53.52	75.69	110.36	81.93	40.34	45.93	14.54	105.42	96.43	184.28	152.32	218.01	109.74	82.36	152.32
1554860_at	102.29	111.64	128.22	73.15	79.21	120.48	94.36	110.67	197.89	117.83	136.59	94.82	111.08	228.35	161.09	97.02	145.82	163.21	125.15
1554862_at	11.11	10.26	11.77	3.45	12.38	3.43	5.36	67.38	84.32	15.6	7.46	5.91	71.81	8.19	31.55	12.56	3.07	47.15	8.35
1554863_s_at	34.68	8.51	6.17	9.32	10.28	22.66	8.22	6.42	13.79	102.76	14.5	6.2	12.74	92.01	8.28	14.68	15.98	12.41	12.21
1554864_a_at	19.09	73.88	11.3	103.2	42.3	56.97	120.12	34.36	20.59	123.52	61.46	18.6	57.32	16.41	46.57	134.57	132.51	43.41	80.78
1554865_at	2.36	35.89	8.37	9.72	6.21	2.44	12.89	40.48	10.19	37.95	26.94	5.45	6.82	2.82	45.87	6.57	4.83	4.56	3.95
1554866_at	50.41	81.13	15.56	43.52	2.64	43.28	11.83	30.49	39.73	37.19	17.2	28.32	26.08	39.51	13.52	15.53	62.73	13.67	33.12
1554867_a_at	40.97	92.68	217.5	62	68.55	68.06	187.01	577.92	151	174.98	169.89	298.85	338.8	37.07	5.04	194.77	1381.7	223.21	272.01
1554868_s_at	4664.19	2488.52	3680.47	4627.31	3650.37	3997.48	2923.52	3006.35	1461.06	3775.25	3030.98	2983.64	3764.92	3100.39	2260.85	1449.67	2114.15	2312.84	2175.24
1554869_at	121.25	196.29	177.82	138.6	137.44	207.29	157.11	82.45	241.66	351.83	156.43	111.01	136.52	210.5	129.03	198.79	260.36	145.12	93.14
1554871_at	51.28	39.37	2.61	22.82	3.17	3.1	33.09	9.59	37.3	31.2	45.48	0.76	31.83	44.02	45.71	7.07	48.2	19.6	1.32
1554872_a_at	181.7	11.31	302.99	94.34	136.65	168.75	120.66	21.86	102.66	191.72	83.75	75.74	24.85	14.6	29.64	24.68	6.1	131.61	94.44
1554873_at	82.3	41.66	102.54	113.02	126.31	69.99	102.72	78.02	61.7	60.17	119.98	71.76	91.05	204.85	341.09	189.13	91.16	173.33	141.39
1554874_at	23.03	39.92	6.63	17.43	6.34	6.24	53.69	7.45	11.07	65.45	3.12	8.14	41.8	26.51	13.16	12.89	20.19	6.5	16.4
1554875_at	5.23	29.95	3.63	44.15	10.28	3.34	6.79	1.67	13.23	57.99	3.39	9.85	6.91	18.26	5.2	44.16	14.92	19.1	41.99
1554876_a_at	71.81	60.99	30.89	38.63	21.12	47.5	60.46	15.16	82.67	9.55	49.57	31.93	49.65	147.48	51.12	8.94	69.36	68.37	66.11
1554878_a_at	311.74	182.61	363.85	789.24	422.86	620.16	336.38	476.94	110.79	284.88	308.75	366.26	349.54	128.32	223.63	106.7	37.43	164.77	133.03
1554880_at	101.21	92.69	68.59	30.51	114.95	42.55	80.23	68.56	77.05	183.52	46.28	35.5	42.07	41.87	51.82	41.18	139.32	45.46	32.92
1554882_at	2.59	6.46	3.63	29.75	30.51	9.79	6.58	8.19	27.87	99.55	6.46	53.78	12.13	31.37	58.98	14.91	50.37	70.42	59.11
1554883_a_at	117.46	124.09	159.52	186.52	155.51	120.36	129.24	111.82	119.47	238.87	241.34	186.25	174.34	120.9	217.46	65.6	111.81	104.36	94.82
1554884_at	7.79	5.98	3.22	21.02	11	59.84	43	1.61	7.79	18.03	1.58	4.79	21.18	38.44	44.93	4.74	37.77	6.3	4.05
1554885_a_at	191.76	245.72	167.27	103.46	125.79	170.98	300.34	80.94	89.26	186.96	168.37	182.78	209.84	313.05	161.87	70.95	88.37	208.35	179.54
1554886_a_at	105.08	121.09	25.88	17.06	38.47	20.44	69.5	50.23	34.27	133.23	23.65	24.78	83.16	171.17	61.12	65.78	23.33	17.55	14.71
1554887_at	8.91	65.15	20	4.54	52.54	5.2	5.55	46.61	22.28	57.28	7.05	33.11	36.03	96.88	21.72	24.26	10.43	39.32	8.86
1554889_at	105.43	94.96	111.74	165.8	146.79	110.87	237.03	185.02	185.44	308.44	164.66	182.41	194.25	167.82	212.57	133.08	106.47	164.14	132.77
1554890_a_at	340.49	281	303.55	472.95	397.63	358.49	604.19	604.98	181.58	521.53	629.73	453.11	395.71	796.2	864.64	293.54	385.92	737.06	626.97
1554891_at	14.52	11.46	15.04	12.99	6.65	11.16	13.1	22.05	13.81	11.03	5.29	6.19	9.84	52.44	12.57	21.95	28.62	14.06	8.46
1554892_a_at	17.52	42	63.21	34.87	33.99	16.02	64.8	50.06	189.67	121.24	32.25	64.83	56.08	68.83	12.21	8.98	93.82	24.55	28.9
1554894_a_at	233.16	341.78	351.92	419.54	421.21	279.53	249.29	329.61	216.48	246.8	282.53	331.19	254.67	149.15	517.61	242.84	343.28	343.88	302.02
1554895_a_at	88.74	17.71	44.08	204.54	76.86	15.7	55.57	7.03	13.19	12.64	63.04	7.22	8.92	34.5	17.18	160.51	13.62	26.47	10.05
1554897_s_at	40.08	96.54	93.73	230.41	135.78	113.94	18.75	28.14	55.26	54.66	40.83	5.93	81.36	172.35	161.05	56.81	61.73	103.19	90.45
1554899_s_at	221.47	143.85	590.24	220.44	285.75	246.13	381.43	355.24	137.97	230.07	385.8	355.18	390.52	115.5	46.48	149.98	171.72	159.88	110.84
1554901_at	55.89	2.81	20.43	60.77	5.87	5.85	69.25	27.03	18.93	42.02	45.27	50.76	72.64	12.95	38.76	29.14	56.72	75.44	7.33
1554903_at	55.92	42.5	49.73	14.49	83.49	117.32	119.19	55.11	174.82	55.65	108.24	114.37	83.34	169.84	40.84	182.82	284.51	112.24	114.27
1554905_x_at	185.89	21	175.16	115.62	124.29	157.59	177.74	193.44	285.46	172	148.06	191.62	95.99	157.04	64.18	182.01	261.96	143.76	149.96
1554906_a_at	113.05	21.43	96.72	51.96	74.81	48.03	103.72	46.5	82.4	81.25	109.01	68.7	82.9	55.01	35.34	103.68	40.79	121.04	63.29
1554907_a_at	42.77	53.82	139.55	35.56	118.71	58.7	73.49	28.1	25.69	119.46	41.67	51.68	102.09	21.38	83.05	13.1	113.78	16.24	46.51
1554908_at	26.27	87.14	58.19	4.42	3.78	69.36	30.66	24.95	3.94	26.86	9.66	56.51	26.59	17.03	4.88	3.49	4.15	7	12.15
1554909_at	15.29	13.84	19.16	7.17	48.12	8.2	62.61	59.68	18.99	126.32	68.67	12.35	3.84	43.12	66.84	5.64	84.01	17.72	68.39
1554910_at	5.28	17.59	70.37	83.94	67.38	39.71	75.75	41.84	3.97	82.97	52.93	76.81	35.38	78.99	96.76	97.87	55.43	75.79	54.65
1554911_at	20.8	125.41	8.55	32.86	45.01	30.2	69.76	19.01	17.26	85.63	14.69	10.44	53.21	142.49	13.6	123.25	283.92	78.11	78.4
1554912_at	6.85	33	3.71	11.8	3.84	2.75	8.6	1.54	10.97	5.36	5.95	4.97	2.19	7.16	143.4	44.07	8.67	21.38	8.84
1554914_at	113.41	107.86	20.81	156.44	72.78	167.26	96.37	85.5	119.77	91.03	39.73	57.28	36.69	37.9	24.04	74.61	103.35	27.46	74.47
1554915_a_at	218.63	181.07	334.11	515.51	443.65	387.69	428.47	374.47	297	223.14	285.77	344.44	247.72	283.03	461.23	355.71	293.07	303.44	274.71
1554916_a_at	40.76	86.59	105.96	13.46	33.26	51.73	94.77	20.98	66.09	22.47	21.16	65.65	63.6	128.33	102.63	84.98	196.69	123.4	82.79
1554918_a_at	902.24	571.3	412.42	3332.89	1687.2	1444.3	4909.58	2281.83	2704.27	3131.59	3333.1	3458.62	3526.07	8.22	44.03	977.09	1065.27	431.03	428.71
1554919_s_at	2074.42	2351.63	867.18	1195.19	1514.33	1579.83	1994.2	1031.43	1822.36	2025.26	1698.6	1473.31	2029.87	212.27	148.69	436.53	641.41	286.28	271.03
1554920_at	1.86	3.06	6.31	13.87	0.73	1.31	11.77	24.78	51.1	57.14	0.43	0.69	1.92	2.22	6.41	6.8	0.94	3.16	19.8
1554921_a_at	44.47	48.51	44.17	14.2	6.8	9.58	66.42	34.51	74.73	32.4	10.17	28.34	6.37	41.27	6.02	7.98	109.16	66.6	88.83
[truncated: 52,742 more rows]
