# Supplementary material for: Interference with mitochondrial metabolism could serve as a potential therapeutic strategy for advanced prostate cancer
Source: PLoS One. 2024 Apr 10;19(4):e0290753. doi: 10.1371/journal.pone.0290753 (PMC11006138; doi:10.1371/journal.pone.0290753)
Supplement: S1 File — (ZIP) [file pone.0290753.s001.zip › GSE8511_series_matrix.txt]

!Series_title	Profiling of prostate tissues in prostate cancer progression
!Series_geo_accession	GSE8511
!Series_status	Public on Mar 30 2011
!Series_submission_date	Jul 18 2007
!Series_last_update_date	Dec 06 2012
!Series_summary	Samples of benign prostate tissue, localized prostate cancer tissue, and metastatic prostate cancer tissue are profiled to study expression changes in diagnosis and progression of prostate cancer.
!Series_summary	Each tissue sample is also profiled for metabolomics data
!Series_summary	Keywords: Cancer Progression
!Series_overall_design	41 samples were analyzed (16 benign prostate tissue, 12 local prostate cancer tissue, 13 metastatic prostate cancer tissue)
!Series_type	Expression profiling by array
!Series_contributor	Laila,M,Poisson
!Series_contributor	Arul,M,Chinnaiyan
!Series_sample_id	GSM211188 GSM211189 GSM211190 GSM211191 GSM211192 GSM211193 GSM211194 GSM211195 GSM211196 GSM211197 GSM211198 GSM211199 GSM211200 GSM211201 GSM211202 GSM211203 GSM211204 GSM211205 GSM211206 GSM211207 GSM211208 GSM211209 GSM211210 GSM211211 GSM211212 GSM211213 GSM211214 GSM211215 GSM211216 GSM211217 GSM211218 GSM211219 GSM211220 GSM211221 GSM211222 GSM211223 GSM211224 GSM211225 GSM211226 GSM211227…
!Series_contact_name	Laila,M,Poisson
!Series_contact_email	lpoisso1@hfhs.org
!Series_contact_department	Biostatistics and Research Epidemiology
!Series_contact_institute	Henry Ford Health Systems
!Series_contact_address	1 Ford Place
!Series_contact_city	Detroit
!Series_contact_state	MI
!Series_contact_zip/postal_code	48202
!Series_contact_country	USA
!Series_supplementary_file	ftp://ftp.ncbi.nlm.nih.gov/geo/series/GSE8nnn/GSE8511/suppl/GSE8511_RAW.tar
!Series_platform_id	GPL1708
!Series_platform_taxid	9606
!Series_sample_taxid	9606
!Series_relation	BioProject: https://www.ncbi.nlm.nih.gov/bioproject/PRJNA101627
!Sample_title	Metastatic Prostate Cancer 1	Metastatic Prostate Cancer 2	Metastatic Prostate Cancer 3	Metastatic Prostate Cancer 4	Metastatic Prostate Cancer 5a	Metastatic Prostate Cancer 5b	Metastatic Prostate Cancer 6	Metastatic Prostate Cancer 7	Metastatic Prostate Cancer 8	Metastatic Prostate Cancer 9	Metastatic Prostate Cancer 10	Metastatic Prostate Cancer 11	Metastatic Prostate Cancer 12	Benign Prostate 1	Benign Prostate 2	Benign Prostate 3	Benign Prostate 4	Benign Prostate 5	Benign Prostate 6	Benign Prostate 7	Benign Prostate 8	Benign Prostate 9	Benign Prostate 10	Benign Prostate 11	Benign Prostate 12	Benign Prostate 13	Benign Prostate 14	Benign Prostate 15	Benign Prostate 16	Local Prostate Cancer 1	Local Prostate Cancer 2	Local Prostate Cancer 3	Local Prostate Cancer 4	Local Prostate Cancer 5	Local Prostate Cancer 6	Local Prostate Cancer 7	Local Prostate Cancer 8	Local Prostate Cancer 9	Local Prostate Cancer 10	Local Prostate Cancer 11	Local Prostate Cancer 12
!Sample_geo_accession	GSM211188	GSM211189	GSM211190	GSM211191	GSM211192	GSM211193	GSM211194	GSM211195	GSM211196	GSM211197	GSM211198	GSM211199	GSM211200	GSM211201	GSM211202	GSM211203	GSM211204	GSM211205	GSM211206	GSM211207	GSM211208	GSM211209	GSM211210	GSM211211	GSM211212	GSM211213	GSM211214	GSM211215	GSM211216	GSM211217	GSM211218	GSM211219	GSM211220	GSM211221	GSM211222	GSM211223	GSM211224	GSM211225	GSM211226	GSM211227	GSM211228
!Sample_status	Public on Mar 30 2011	Public on Mar 30 2011	Public on Mar 30 2011	Public on Mar 30 2011	Public on Mar 30 2011	Public on Mar 30 2011	Public on Mar 30 2011	Public on Mar 30 2011	Public on Mar 30 2011	Public on Mar 30 2011	Public on Mar 30 2011	Public on Mar 30 2011	Public on Mar 30 2011	Public on Mar 30 2011	Public on Mar 30 2011	Public on Mar 30 2011	Public on Mar 30 2011	Public on Mar 30 2011	Public on Mar 30 2011	Public on Mar 30 2011	Public on Mar 30 2011	Public on Mar 30 2011	Public on Mar 30 2011	Public on Mar 30 2011	Public on Mar 30 2011	Public on Mar 30 2011	Public on Mar 30 2011	Public on Mar 30 2011	Public on Mar 30 2011	Public on Mar 30 2011	Public on Mar 30 2011	Public on Mar 30 2011	Public on Mar 30 2011	Public on Mar 30 2011	Public on Mar 30 2011	Public on Mar 30 2011	Public on Mar 30 2011	Public on Mar 30 2011	Public on Mar 30 2011	Public on Mar 30 2011	Public on Mar 30 2011
!Sample_submission_date	Jul 18 2007	Jul 18 2007	Jul 18 2007	Jul 18 2007	Jul 18 2007	Jul 18 2007	Jul 18 2007	Jul 18 2007	Jul 18 2007	Jul 18 2007	Jul 18 2007	Jul 18 2007	Jul 18 2007	Jul 18 2007	Jul 18 2007	Jul 18 2007	Jul 18 2007	Jul 18 2007	Jul 18 2007	Jul 18 2007	Jul 18 2007	Jul 18 2007	Jul 18 2007	Jul 18 2007	Jul 18 2007	Jul 18 2007	Jul 18 2007	Jul 18 2007	Jul 18 2007	Jul 18 2007	Jul 18 2007	Jul 18 2007	Jul 18 2007	Jul 18 2007	Jul 18 2007	Jul 18 2007	Jul 18 2007	Jul 18 2007	Jul 18 2007	Jul 18 2007	Jul 18 2007
!Sample_last_update_date	Aug 14 2011	Aug 14 2011	Aug 14 2011	Aug 14 2011	Aug 14 2011	Aug 14 2011	Aug 14 2011	Aug 14 2011	Aug 14 2011	Aug 14 2011	Aug 14 2011	Aug 14 2011	Aug 14 2011	Aug 14 2011	Aug 14 2011	Aug 14 2011	Aug 14 2011	Aug 14 2011	Aug 14 2011	Aug 14 2011	Aug 14 2011	Aug 14 2011	Aug 14 2011	Aug 14 2011	Aug 14 2011	Aug 14 2011	Aug 14 2011	Aug 14 2011	Aug 14 2011	Aug 14 2011	Aug 14 2011	Aug 14 2011	Aug 14 2011	Aug 14 2011	Aug 14 2011	Aug 14 2011	Aug 14 2011	Aug 14 2011	Aug 14 2011	Aug 14 2011	Aug 14 2011
!Sample_type	RNA	RNA	RNA	RNA	RNA	RNA	RNA	RNA	RNA	RNA	RNA	RNA	RNA	RNA	RNA	RNA	RNA	RNA	RNA	RNA	RNA	RNA	RNA	RNA	RNA	RNA	RNA	RNA	RNA	RNA	RNA	RNA	RNA	RNA	RNA	RNA	RNA	RNA	RNA	RNA	RNA
!Sample_channel_count	2	2	2	2	2	2	2	2	2	2	2	2	2	2	2	2	2	2	2	2	2	2	2	2	2	2	2	2	2	2	2	2	2	2	2	2	2	2	2	2	2
!Sample_source_name_ch1	Benign prostate pool	Benign prostate pool	Benign prostate pool	Benign prostate pool	Benign prostate pool	Benign prostate pool	Benign prostate pool	Benign prostate pool	Benign prostate pool	Benign prostate pool	Benign prostate pool	Benign prostate pool	Benign prostate pool	Benign prostate pool	Benign prostate pool	Benign prostate pool	Benign prostate pool	Benign prostate pool	Benign prostate pool	Benign prostate pool	Benign prostate pool	Benign prostate pool	Benign prostate pool	Benign prostate pool	Benign prostate pool	Benign prostate pool	Benign prostate pool	Benign prostate pool	Benign prostate pool	Benign prostate pool	Benign prostate pool	Benign prostate pool	Benign prostate pool	Benign prostate pool	Benign prostate pool	Benign prostate pool	Benign prostate pool	Benign prostate pool	Benign prostate pool	Benign prostate pool	Benign prostate pool
!Sample_organism_ch1	Homo sapiens	Homo sapiens	Homo sapiens	Homo sapiens	Homo sapiens	Homo sapiens	Homo sapiens	Homo sapiens	Homo sapiens	Homo sapiens	Homo sapiens	Homo sapiens	Homo sapiens	Homo sapiens	Homo sapiens	Homo sapiens	Homo sapiens	Homo sapiens	Homo sapiens	Homo sapiens	Homo sapiens	Homo sapiens	Homo sapiens	Homo sapiens	Homo sapiens	Homo sapiens	Homo sapiens	Homo sapiens	Homo sapiens	Homo sapiens	Homo sapiens	Homo sapiens	Homo sapiens	Homo sapiens	Homo sapiens	Homo sapiens	Homo sapiens	Homo sapiens	Homo sapiens	Homo sapiens	Homo sapiens
!Sample_characteristics_ch1	Clontech, Mountain View, CA, catalog 636550	Clontech, Mountain View, CA, catalog 636550	Clontech, Mountain View, CA, catalog 636550	Clontech, Mountain View, CA, catalog 636550	Clontech, Mountain View, CA, catalog 636550	Clontech, Mountain View, CA, catalog 636550	Clontech, Mountain View, CA, catalog 636550	Clontech, Mountain View, CA, catalog 636550	Clontech, Mountain View, CA, catalog 636550	Clontech, Mountain View, CA, catalog 636550	Clontech, Mountain View, CA, catalog 636550	Clontech, Mountain View, CA, catalog 636550	Clontech, Mountain View, CA, catalog 636550	Clontech, Mountain View, CA, catalog 636550	Clontech, Mountain View, CA, catalog 636550	Clontech, Mountain View, CA, catalog 636550	Clontech, Mountain View, CA, catalog 636550	Clontech, Mountain View, CA, catalog 636550	Clontech, Mountain View, CA, catalog 636550	Clontech, Mountain View, CA, catalog 636550	Clontech, Mountain View, CA, catalog 636550	Clontech, Mountain View, CA, catalog 636550	Clontech, Mountain View, CA, catalog 636550	Clontech, Mountain View, CA, catalog 636550	Clontech, Mountain View, CA, catalog 636550	Clontech, Mountain View, CA, catalog 636550	Clontech, Mountain View, CA, catalog 636550	Clontech, Mountain View, CA, catalog 636550	Clontech, Mountain View, CA, catalog 636550	Clontech, Mountain View, CA, catalog 636550	Clontech, Mountain View, CA, catalog 636550	Clontech, Mountain View, CA, catalog 636550	Clontech, Mountain View, CA, catalog 636550	Clontech, Mountain View, CA, catalog 636550	Clontech, Mountain View, CA, catalog 636550	Clontech, Mountain View, CA, catalog 636550	Clontech, Mountain View, CA, catalog 636550	Clontech, Mountain View, CA, catalog 636550	Clontech, Mountain View, CA, catalog 636550	Clontech, Mountain View, CA, catalog 636550	Clontech, Mountain View, CA, catalog 636550
!Sample_treatment_protocol_ch1	NA	NA	NA	NA	NA	NA	NA	NA	NA	NA	NA	NA	NA	NA	NA	NA	NA	NA	NA	NA	NA	NA	NA	NA	NA	NA	NA	NA	NA	NA	NA	NA	NA	NA	NA	NA	NA	NA	NA	NA	NA
!Sample_growth_protocol_ch1	NA	NA	NA	NA	NA	NA	NA	NA	NA	NA	NA	NA	NA	NA	NA	NA	NA	NA	NA	NA	NA	NA	NA	NA	NA	NA	NA	NA	NA	NA	NA	NA	NA	NA	NA	NA	NA	NA	NA	NA	NA
!Sample_molecule_ch1	total RNA	total RNA	total RNA	total RNA	total RNA	total RNA	total RNA	total RNA	total RNA	total RNA	total RNA	total RNA	total RNA	total RNA	total RNA	total RNA	total RNA	total RNA	total RNA	total RNA	total RNA	total RNA	total RNA	total RNA	total RNA	total RNA	total RNA	total RNA	total RNA	total RNA	total RNA	total RNA	total RNA	total RNA	total RNA	total RNA	total RNA	total RNA	total RNA	total RNA	total RNA
!Sample_extract_protocol_ch1	Total RNA was isolated with Trizol (Invitrogen Cat. No. 15596-026, Carlsbad, CA), according to the manufacturer's instructions. Total RNA was further purified using the Qiagen RNAeasy Mini Kit (Cat. No. 74104) according to the manufacturer's instructions.	Total RNA was isolated with Trizol (Invitrogen Cat. No. 15596-026, Carlsbad, CA), according to the manufacturer's instructions. Total RNA was further purified using the Qiagen RNAeasy Mini Kit (Cat. No. 74104) according to the manufacturer's instructions.	Total RNA was isolated with Trizol (Invitrogen Cat. No. 15596-026, Carlsbad, CA), according to the manufacturer's instructions. Total RNA was further purified using the Qiagen RNAeasy Mini Kit (Cat. No. 74104) according to the manufacturer's instructions.	Total RNA was isolated with Trizol (Invitrogen Cat. No. 15596-026, Carlsbad, CA), according to the manufacturer's instructions. Total RNA was further purified using the Qiagen RNAeasy Mini Kit (Cat. No. 74104) according to the manufacturer's instructions.	Total RNA was isolated with Trizol (Invitrogen Cat. No. 15596-026, Carlsbad, CA), according to the manufacturer's instructions. Total RNA was further purified using the Qiagen RNAeasy Mini Kit (Cat. No. 74104) according to the manufacturer's instructions.	Total RNA was isolated with Trizol (Invitrogen Cat. No. 15596-026, Carlsbad, CA), according to the manufacturer's instructions. Total RNA was further purified using the Qiagen RNAeasy Mini Kit (Cat. No. 74104) according to the manufacturer's instructions.	Total RNA was isolated with Trizol (Invitrogen Cat. No. 15596-026, Carlsbad, CA), according to the manufacturer's instructions. Total RNA was further purified using the Qiagen RNAeasy Mini Kit (Cat. No. 74104) according to the manufacturer's instructions.	Total RNA was isolated with Trizol (Invitrogen Cat. No. 15596-026, Carlsbad, CA), according to the manufacturer's instructions. Total RNA was further purified using the Qiagen RNAeasy Mini Kit (Cat. No. 74104) according to the manufacturer's instructions.	Total RNA was isolated with Trizol (Invitrogen Cat. No. 15596-026, Carlsbad, CA), according to the manufacturer's instructions. Total RNA was further purified using the Qiagen RNAeasy Mini Kit (Cat. No. 74104) according to the manufacturer's instructions.	Total RNA was isolated with Trizol (Invitrogen Cat. No. 15596-026, Carlsbad, CA), according to the manufacturer's instructions. Total RNA was further purified using the Qiagen RNAeasy Mini Kit (Cat. No. 74104) according to the manufacturer's instructions.	Total RNA was isolated with Trizol (Invitrogen Cat. No. 15596-026, Carlsbad, CA), according to the manufacturer's instructions. Total RNA was further purified using the Qiagen RNAeasy Mini Kit (Cat. No. 74104) according to the manufacturer's instructions.	Total RNA was isolated with Trizol (Invitrogen Cat. No. 15596-026, Carlsbad, CA), according to the manufacturer's instructions. Total RNA was further purified using the Qiagen RNAeasy Mini Kit (Cat. No. 74104) according to the manufacturer's instructions.	Total RNA was isolated with Trizol (Invitrogen Cat. No. 15596-026, Carlsbad, CA), according to the manufacturer's instructions. Total RNA was further purified using the Qiagen RNAeasy Mini Kit (Cat. No. 74104) according to the manufacturer's instructions.	Total RNA was isolated with Trizol (Invitrogen Cat. No. 15596-026, Carlsbad, CA), according to the manufacturer's instructions. Total RNA was further purified using the Qiagen RNAeasy Mini Kit (Cat. No. 74104) according to the manufacturer's instructions.	Total RNA was isolated with Trizol (Invitrogen Cat. No. 15596-026, Carlsbad, CA), according to the manufacturer's instructions. Total RNA was further purified using the Qiagen RNAeasy Mini Kit (Cat. No. 74104) according to the manufacturer's instructions.	Total RNA was isolated with Trizol (Invitrogen Cat. No. 15596-026, Carlsbad, CA), according to the manufacturer's instructions. Total RNA was further purified using the Qiagen RNAeasy Mini Kit (Cat. No. 74104) according to the manufacturer's instructions.	Total RNA was isolated with Trizol (Invitrogen Cat. No. 15596-026, Carlsbad, CA), according to the manufacturer's instructions. Total RNA was further purified using the Qiagen RNAeasy Mini Kit (Cat. No. 74104) according to the manufacturer's instructions.	Total RNA was isolated with Trizol (Invitrogen Cat. No. 15596-026, Carlsbad, CA), according to the manufacturer's instructions. Total RNA was further purified using the Qiagen RNAeasy Mini Kit (Cat. No. 74104) according to the manufacturer's instructions.	Total RNA was isolated with Trizol (Invitrogen Cat. No. 15596-026, Carlsbad, CA), according to the manufacturer's instructions. Total RNA was further purified using the Qiagen RNAeasy Mini Kit (Cat. No. 74104) according to the manufacturer's instructions.	Total RNA was isolated with Trizol (Invitrogen Cat. No. 15596-026, Carlsbad, CA), according to the manufacturer's instructions. Total RNA was further purified using the Qiagen RNAeasy Mini Kit (Cat. No. 74104) according to the manufacturer's instructions.	Total RNA was isolated with Trizol (Invitrogen Cat. No. 15596-026, Carlsbad, CA), according to the manufacturer's instructions. Total RNA was further purified using the Qiagen RNAeasy Mini Kit (Cat. No. 74104) according to the manufacturer's instructions.	Total RNA was isolated with Trizol (Invitrogen Cat. No. 15596-026, Carlsbad, CA), according to the manufacturer's instructions. Total RNA was further purified using the Qiagen RNAeasy Mini Kit (Cat. No. 74104) according to the manufacturer's instructions.	Total RNA was isolated with Trizol (Invitrogen Cat. No. 15596-026, Carlsbad, CA), according to the manufacturer's instructions. Total RNA was further purified using the Qiagen RNAeasy Mini Kit (Cat. No. 74104) according to the manufacturer's instructions.	Total RNA was isolated with Trizol (Invitrogen Cat. No. 15596-026, Carlsbad, CA), according to the manufacturer's instructions. Total RNA was further purified using the Qiagen RNAeasy Mini Kit (Cat. No. 74104) according to the manufacturer's instructions.	Total RNA was isolated with Trizol (Invitrogen Cat. No. 15596-026, Carlsbad, CA), according to the manufacturer's instructions. Total RNA was further purified using the Qiagen RNAeasy Mini Kit (Cat. No. 74104) according to the manufacturer's instructions.	Total RNA was isolated with Trizol (Invitrogen Cat. No. 15596-026, Carlsbad, CA), according to the manufacturer's instructions. Total RNA was further purified using the Qiagen RNAeasy Mini Kit (Cat. No. 74104) according to the manufacturer's instructions.	Total RNA was isolated with Trizol (Invitrogen Cat. No. 15596-026, Carlsbad, CA), according to the manufacturer's instructions. Total RNA was further purified using the Qiagen RNAeasy Mini Kit (Cat. No. 74104) according to the manufacturer's instructions.	Total RNA was isolated with Trizol (Invitrogen Cat. No. 15596-026, Carlsbad, CA), according to the manufacturer's instructions. Total RNA was further purified using the Qiagen RNAeasy Mini Kit (Cat. No. 74104) according to the manufacturer's instructions.	Total RNA was isolated with Trizol (Invitrogen Cat. No. 15596-026, Carlsbad, CA), according to the manufacturer's instructions. Total RNA was further purified using the Qiagen RNAeasy Mini Kit (Cat. No. 74104) according to the manufacturer's instructions.	Total RNA was isolated with Trizol (Invitrogen Cat. No. 15596-026, Carlsbad, CA), according to the manufacturer's instructions. Total RNA was further purified using the Qiagen RNAeasy Mini Kit (Cat. No. 74104) according to the manufacturer's instructions.	Total RNA was isolated with Trizol (Invitrogen Cat. No. 15596-026, Carlsbad, CA), according to the manufacturer's instructions. Total RNA was further purified using the Qiagen RNAeasy Mini Kit (Cat. No. 74104) according to the manufacturer's instructions.	Total RNA was isolated with Trizol (Invitrogen Cat. No. 15596-026, Carlsbad, CA), according to the manufacturer's instructions. Total RNA was further purified using the Qiagen RNAeasy Mini Kit (Cat. No. 74104) according to the manufacturer's instructions.	Total RNA was isolated with Trizol (Invitrogen Cat. No. 15596-026, Carlsbad, CA), according to the manufacturer's instructions. Total RNA was further purified using the Qiagen RNAeasy Mini Kit (Cat. No. 74104) according to the manufacturer's instructions.	Total RNA was isolated with Trizol (Invitrogen Cat. No. 15596-026, Carlsbad, CA), according to the manufacturer's instructions. Total RNA was further purified using the Qiagen RNAeasy Mini Kit (Cat. No. 74104) according to the manufacturer's instructions.	Total RNA was isolated with Trizol (Invitrogen Cat. No. 15596-026, Carlsbad, CA), according to the manufacturer's instructions. Total RNA was further purified using the Qiagen RNAeasy Mini Kit (Cat. No. 74104) according to the manufacturer's instructions.	Total RNA was isolated with Trizol (Invitrogen Cat. No. 15596-026, Carlsbad, CA), according to the manufacturer's instructions. Total RNA was further purified using the Qiagen RNAeasy Mini Kit (Cat. No. 74104) according to the manufacturer's instructions.	Total RNA was isolated with Trizol (Invitrogen Cat. No. 15596-026, Carlsbad, CA), according to the manufacturer's instructions. Total RNA was further purified using the Qiagen RNAeasy Mini Kit (Cat. No. 74104) according to the manufacturer's instructions.	Total RNA was isolated with Trizol (Invitrogen Cat. No. 15596-026, Carlsbad, CA), according to the manufacturer's instructions. Total RNA was further purified using the Qiagen RNAeasy Mini Kit (Cat. No. 74104) according to the manufacturer's instructions.	Total RNA was isolated with Trizol (Invitrogen Cat. No. 15596-026, Carlsbad, CA), according to the manufacturer's instructions. Total RNA was further purified using the Qiagen RNAeasy Mini Kit (Cat. No. 74104) according to the manufacturer's instructions.	Total RNA was isolated with Trizol (Invitrogen Cat. No. 15596-026, Carlsbad, CA), according to the manufacturer's instructions. Total RNA was further purified using the Qiagen RNAeasy Mini Kit (Cat. No. 74104) according to the manufacturer's instructions.	Total RNA was isolated with Trizol (Invitrogen Cat. No. 15596-026, Carlsbad, CA), according to the manufacturer's instructions. Total RNA was further purified using the Qiagen RNAeasy Mini Kit (Cat. No. 74104) according to the manufacturer's instructions.
!Sample_label_ch1	cy3	cy3	cy3	cy3	cy3	cy3	cy3	cy3	cy3	cy3	cy3	cy3	cy3	cy3	cy3	cy3	cy3	cy3	cy3	cy3	cy3	cy3	cy3	cy3	cy3	cy3	cy3	cy3	cy3	cy3	cy3	cy3	cy3	cy3	cy3	cy3	cy3	cy3	cy3	cy3	cy3
!Sample_label_protocol_ch1	One ug of total RNA was reverse transcripted to cDNA using T7 Promoter Primer and MMLV-RT. Then the cDNA was converted to aRNA using T7 RNA polymerase, which simultaneously amplifies target material and incorporates cyanine 3- or cyanine 5-labeled CTP (Two-Color Microarray-Based Gene Expression Analysis Protocol, Agilent).	One ug of total RNA was reverse transcripted to cDNA using T7 Promoter Primer and MMLV-RT. Then the cDNA was converted to aRNA using T7 RNA polymerase, which simultaneously amplifies target material and incorporates cyanine 3- or cyanine 5-labeled CTP (Two-Color Microarray-Based Gene Expression Analysis Protocol, Agilent).	One ug of total RNA was reverse transcripted to cDNA using T7 Promoter Primer and MMLV-RT. Then the cDNA was converted to aRNA using T7 RNA polymerase, which simultaneously amplifies target material and incorporates cyanine 3- or cyanine 5-labeled CTP (Two-Color Microarray-Based Gene Expression Analysis Protocol, Agilent).	One ug of total RNA was reverse transcripted to cDNA using T7 Promoter Primer and MMLV-RT. Then the cDNA was converted to aRNA using T7 RNA polymerase, which simultaneously amplifies target material and incorporates cyanine 3- or cyanine 5-labeled CTP (Two-Color Microarray-Based Gene Expression Analysis Protocol, Agilent).	One ug of total RNA was reverse transcripted to cDNA using T7 Promoter Primer and MMLV-RT. Then the cDNA was converted to aRNA using T7 RNA polymerase, which simultaneously amplifies target material and incorporates cyanine 3- or cyanine 5-labeled CTP (Two-Color Microarray-Based Gene Expression Analysis Protocol, Agilent).	One ug of total RNA was reverse transcripted to cDNA using T7 Promoter Primer and MMLV-RT. Then the cDNA was converted to aRNA using T7 RNA polymerase, which simultaneously amplifies target material and incorporates cyanine 3- or cyanine 5-labeled CTP (Two-Color Microarray-Based Gene Expression Analysis Protocol, Agilent).	One ug of total RNA was reverse transcripted to cDNA using T7 Promoter Primer and MMLV-RT. Then the cDNA was converted to aRNA using T7 RNA polymerase, which simultaneously amplifies target material and incorporates cyanine 3- or cyanine 5-labeled CTP (Two-Color Microarray-Based Gene Expression Analysis Protocol, Agilent).	One ug of total RNA was reverse transcripted to cDNA using T7 Promoter Primer and MMLV-RT. Then the cDNA was converted to aRNA using T7 RNA polymerase, which simultaneously amplifies target material and incorporates cyanine 3- or cyanine 5-labeled CTP (Two-Color Microarray-Based Gene Expression Analysis Protocol, Agilent).	One ug of total RNA was reverse transcripted to cDNA using T7 Promoter Primer and MMLV-RT. Then the cDNA was converted to aRNA using T7 RNA polymerase, which simultaneously amplifies target material and incorporates cyanine 3- or cyanine 5-labeled CTP (Two-Color Microarray-Based Gene Expression Analysis Protocol, Agilent).	One ug of total RNA was reverse transcripted to cDNA using T7 Promoter Primer and MMLV-RT. Then the cDNA was converted to aRNA using T7 RNA polymerase, which simultaneously amplifies target material and incorporates cyanine 3- or cyanine 5-labeled CTP (Two-Color Microarray-Based Gene Expression Analysis Protocol, Agilent).	One ug of total RNA was reverse transcripted to cDNA using T7 Promoter Primer and MMLV-RT. Then the cDNA was converted to aRNA using T7 RNA polymerase, which simultaneously amplifies target material and incorporates cyanine 3- or cyanine 5-labeled CTP (Two-Color Microarray-Based Gene Expression Analysis Protocol, Agilent).	One ug of total RNA was reverse transcripted to cDNA using T7 Promoter Primer and MMLV-RT. Then the cDNA was converted to aRNA using T7 RNA polymerase, which simultaneously amplifies target material and incorporates cyanine 3- or cyanine 5-labeled CTP (Two-Color Microarray-Based Gene Expression Analysis Protocol, Agilent).	One ug of total RNA was reverse transcripted to cDNA using T7 Promoter Primer and MMLV-RT. Then the cDNA was converted to aRNA using T7 RNA polymerase, which simultaneously amplifies target material and incorporates cyanine 3- or cyanine 5-labeled CTP (Two-Color Microarray-Based Gene Expression Analysis Protocol, Agilent).	One ug of total RNA was reverse transcripted to cDNA using T7 Promoter Primer and MMLV-RT. Then the cDNA was converted to aRNA using T7 RNA polymerase, which simultaneously amplifies target material and incorporates cyanine 3- or cyanine 5-labeled CTP (Two-Color Microarray-Based Gene Expression Analysis Protocol, Agilent).	One ug of total RNA was reverse transcripted to cDNA using T7 Promoter Primer and MMLV-RT. Then the cDNA was converted to aRNA using T7 RNA polymerase, which simultaneously amplifies target material and incorporates cyanine 3- or cyanine 5-labeled CTP (Two-Color Microarray-Based Gene Expression Analysis Protocol, Agilent).	One ug of total RNA was reverse transcripted to cDNA using T7 Promoter Primer and MMLV-RT. Then the cDNA was converted to aRNA using T7 RNA polymerase, which simultaneously amplifies target material and incorporates cyanine 3- or cyanine 5-labeled CTP (Two-Color Microarray-Based Gene Expression Analysis Protocol, Agilent).	One ug of total RNA was reverse transcripted to cDNA using T7 Promoter Primer and MMLV-RT. Then the cDNA was converted to aRNA using T7 RNA polymerase, which simultaneously amplifies target material and incorporates cyanine 3- or cyanine 5-labeled CTP (Two-Color Microarray-Based Gene Expression Analysis Protocol, Agilent).	One ug of total RNA was reverse transcripted to cDNA using T7 Promoter Primer and MMLV-RT. Then the cDNA was converted to aRNA using T7 RNA polymerase, which simultaneously amplifies target material and incorporates cyanine 3- or cyanine 5-labeled CTP (Two-Color Microarray-Based Gene Expression Analysis Protocol, Agilent).	One ug of total RNA was reverse transcripted to cDNA using T7 Promoter Primer and MMLV-RT. Then the cDNA was converted to aRNA using T7 RNA polymerase, which simultaneously amplifies target material and incorporates cyanine 3- or cyanine 5-labeled CTP (Two-Color Microarray-Based Gene Expression Analysis Protocol, Agilent).	One ug of total RNA was reverse transcripted to cDNA using T7 Promoter Primer and MMLV-RT. Then the cDNA was converted to aRNA using T7 RNA polymerase, which simultaneously amplifies target material and incorporates cyanine 3- or cyanine 5-labeled CTP (Two-Color Microarray-Based Gene Expression Analysis Protocol, Agilent).	One ug of total RNA was reverse transcripted to cDNA using T7 Promoter Primer and MMLV-RT. Then the cDNA was converted to aRNA using T7 RNA polymerase, which simultaneously amplifies target material and incorporates cyanine 3- or cyanine 5-labeled CTP (Two-Color Microarray-Based Gene Expression Analysis Protocol, Agilent).	One ug of total RNA was reverse transcripted to cDNA using T7 Promoter Primer and MMLV-RT. Then the cDNA was converted to aRNA using T7 RNA polymerase, which simultaneously amplifies target material and incorporates cyanine 3- or cyanine 5-labeled CTP (Two-Color Microarray-Based Gene Expression Analysis Protocol, Agilent).	One ug of total RNA was reverse transcripted to cDNA using T7 Promoter Primer and MMLV-RT. Then the cDNA was converted to aRNA using T7 RNA polymerase, which simultaneously amplifies target material and incorporates cyanine 3- or cyanine 5-labeled CTP (Two-Color Microarray-Based Gene Expression Analysis Protocol, Agilent).	One ug of total RNA was reverse transcripted to cDNA using T7 Promoter Primer and MMLV-RT. Then the cDNA was converted to aRNA using T7 RNA polymerase, which simultaneously amplifies target material and incorporates cyanine 3- or cyanine 5-labeled CTP (Two-Color Microarray-Based Gene Expression Analysis Protocol, Agilent).	One ug of total RNA was reverse transcripted to cDNA using T7 Promoter Primer and MMLV-RT. Then the cDNA was converted to aRNA using T7 RNA polymerase, which simultaneously amplifies target material and incorporates cyanine 3- or cyanine 5-labeled CTP (Two-Color Microarray-Based Gene Expression Analysis Protocol, Agilent).	One ug of total RNA was reverse transcripted to cDNA using T7 Promoter Primer and MMLV-RT. Then the cDNA was converted to aRNA using T7 RNA polymerase, which simultaneously amplifies target material and incorporates cyanine 3- or cyanine 5-labeled CTP (Two-Color Microarray-Based Gene Expression Analysis Protocol, Agilent).	One ug of total RNA was reverse transcripted to cDNA using T7 Promoter Primer and MMLV-RT. Then the cDNA was converted to aRNA using T7 RNA polymerase, which simultaneously amplifies target material and incorporates cyanine 3- or cyanine 5-labeled CTP (Two-Color Microarray-Based Gene Expression Analysis Protocol, Agilent).	One ug of total RNA was reverse transcripted to cDNA using T7 Promoter Primer and MMLV-RT. Then the cDNA was converted to aRNA using T7 RNA polymerase, which simultaneously amplifies target material and incorporates cyanine 3- or cyanine 5-labeled CTP (Two-Color Microarray-Based Gene Expression Analysis Protocol, Agilent).	One ug of total RNA was reverse transcripted to cDNA using T7 Promoter Primer and MMLV-RT. Then the cDNA was converted to aRNA using T7 RNA polymerase, which simultaneously amplifies target material and incorporates cyanine 3- or cyanine 5-labeled CTP (Two-Color Microarray-Based Gene Expression Analysis Protocol, Agilent).	One ug of total RNA was reverse transcripted to cDNA using T7 Promoter Primer and MMLV-RT. Then the cDNA was converted to aRNA using T7 RNA polymerase, which simultaneously amplifies target material and incorporates cyanine 3- or cyanine 5-labeled CTP (Two-Color Microarray-Based Gene Expression Analysis Protocol, Agilent).	One ug of total RNA was reverse transcripted to cDNA using T7 Promoter Primer and MMLV-RT. Then the cDNA was converted to aRNA using T7 RNA polymerase, which simultaneously amplifies target material and incorporates cyanine 3- or cyanine 5-labeled CTP (Two-Color Microarray-Based Gene Expression Analysis Protocol, Agilent).	One ug of total RNA was reverse transcripted to cDNA using T7 Promoter Primer and MMLV-RT. Then the cDNA was converted to aRNA using T7 RNA polymerase, which simultaneously amplifies target material and incorporates cyanine 3- or cyanine 5-labeled CTP (Two-Color Microarray-Based Gene Expression Analysis Protocol, Agilent).	One ug of total RNA was reverse transcripted to cDNA using T7 Promoter Primer and MMLV-RT. Then the cDNA was converted to aRNA using T7 RNA polymerase, which simultaneously amplifies target material and incorporates cyanine 3- or cyanine 5-labeled CTP (Two-Color Microarray-Based Gene Expression Analysis Protocol, Agilent).	One ug of total RNA was reverse transcripted to cDNA using T7 Promoter Primer and MMLV-RT. Then the cDNA was converted to aRNA using T7 RNA polymerase, which simultaneously amplifies target material and incorporates cyanine 3- or cyanine 5-labeled CTP (Two-Color Microarray-Based Gene Expression Analysis Protocol, Agilent).	One ug of total RNA was reverse transcripted to cDNA using T7 Promoter Primer and MMLV-RT. Then the cDNA was converted to aRNA using T7 RNA polymerase, which simultaneously amplifies target material and incorporates cyanine 3- or cyanine 5-labeled CTP (Two-Color Microarray-Based Gene Expression Analysis Protocol, Agilent).	One ug of total RNA was reverse transcripted to cDNA using T7 Promoter Primer and MMLV-RT. Then the cDNA was converted to aRNA using T7 RNA polymerase, which simultaneously amplifies target material and incorporates cyanine 3- or cyanine 5-labeled CTP (Two-Color Microarray-Based Gene Expression Analysis Protocol, Agilent).	One ug of total RNA was reverse transcripted to cDNA using T7 Promoter Primer and MMLV-RT. Then the cDNA was converted to aRNA using T7 RNA polymerase, which simultaneously amplifies target material and incorporates cyanine 3- or cyanine 5-labeled CTP (Two-Color Microarray-Based Gene Expression Analysis Protocol, Agilent).	One ug of total RNA was reverse transcripted to cDNA using T7 Promoter Primer and MMLV-RT. Then the cDNA was converted to aRNA using T7 RNA polymerase, which simultaneously amplifies target material and incorporates cyanine 3- or cyanine 5-labeled CTP (Two-Color Microarray-Based Gene Expression Analysis Protocol, Agilent).	One ug of total RNA was reverse transcripted to cDNA using T7 Promoter Primer and MMLV-RT. Then the cDNA was converted to aRNA using T7 RNA polymerase, which simultaneously amplifies target material and incorporates cyanine 3- or cyanine 5-labeled CTP (Two-Color Microarray-Based Gene Expression Analysis Protocol, Agilent).	One ug of total RNA was reverse transcripted to cDNA using T7 Promoter Primer and MMLV-RT. Then the cDNA was converted to aRNA using T7 RNA polymerase, which simultaneously amplifies target material and incorporates cyanine 3- or cyanine 5-labeled CTP (Two-Color Microarray-Based Gene Expression Analysis Protocol, Agilent).	One ug of total RNA was reverse transcripted to cDNA using T7 Promoter Primer and MMLV-RT. Then the cDNA was converted to aRNA using T7 RNA polymerase, which simultaneously amplifies target material and incorporates cyanine 3- or cyanine 5-labeled CTP (Two-Color Microarray-Based Gene Expression Analysis Protocol, Agilent).
!Sample_taxid_ch1	9606	9606	9606	9606	9606	9606	9606	9606	9606	9606	9606	9606	9606	9606	9606	9606	9606	9606	9606	9606	9606	9606	9606	9606	9606	9606	9606	9606	9606	9606	9606	9606	9606	9606	9606	9606	9606	9606	9606	9606	9606
!Sample_source_name_ch2	Metastatic Prostate Cancer 1	Metastatic Prostate Cancer 2	Metastatic Prostate Cancer 3	Metastatic Prostate Cancer 4	Metastatic Prostate Cancer 5a	Metastatic Prostate Cancer 5b	Metastatic Prostate Cancer 6	Metastatic Prostate Cancer 7	Metastatic Prostate Cancer 8	Metastatic Prostate Cancer 9	Metastatic Prostate Cancer 10	Metastatic Prostate Cancer 11	Metastatic Prostate Cancer 12	Benign Prostate 1	Benign Prostate 2	Benign Prostate 3	Benign Prostate 4	Benign Prostate 5	Benign Prostate 6	Benign Prostate 7	Benign Prostate 8	Benign Prostate 9	Benign Prostate 10	Benign Prostate 11	Benign Prostate 12	Benign Prostate 13	Benign Prostate 14	Benign Prostate 15	Benign Prostate 16	Local Prostate Cancer 1	Local Prostate Cancer 2	Local Prostate Cancer 3	Local Prostate Cancer 4	Local Prostate Cancer 5	Local Prostate Cancer 6	Local Prostate Cancer 7	Local Prostate Cancer 8	Local Prostate Cancer 9	Local Prostate Cancer 10	Local Prostate Cancer 11	Local Prostate Cancer 12
!Sample_organism_ch2	Homo sapiens	Homo sapiens	Homo sapiens	Homo sapiens	Homo sapiens	Homo sapiens	Homo sapiens	Homo sapiens	Homo sapiens	Homo sapiens	Homo sapiens	Homo sapiens	Homo sapiens	Homo sapiens	Homo sapiens	Homo sapiens	Homo sapiens	Homo sapiens	Homo sapiens	Homo sapiens	Homo sapiens	Homo sapiens	Homo sapiens	Homo sapiens	Homo sapiens	Homo sapiens	Homo sapiens	Homo sapiens	Homo sapiens	Homo sapiens	Homo sapiens	Homo sapiens	Homo sapiens	Homo sapiens	Homo sapiens	Homo sapiens	Homo sapiens	Homo sapiens	Homo sapiens	Homo sapiens	Homo sapiens
!Sample_characteristics_ch2	Metastatic tissue from soft tissue, collected by warm autopsy	Metastatic tissue from the liver, collected by warm autopsy	Metastatic tissue from rib, collected by warm autopsy	Metastatic tissue from soft tissue, collected by warm autopsy	Metastatic tissue from the diaphragm, collected by warm autopsy	Metastatic tissue collected by warm autopsy	Metastatic tissue from the liver, collected by warm autopsy	Metastatic tissue from soft tissue, collected by warm autopsy	Metatstatic tissue from the liver, collected by warm autopsy	Metatstatic tissue from the liver, collected by warm autopsy	Metastatic tissue from soft tissue, collected by warm autopsy	Metatstatic tissue from the liver, collected by warm autopsy	Metatstatic tissue from the liver, collected by warm autopsy	Benign prostate tissue	Benign prostate tissue	Benign prostate tissue	Benign prostate tissue	Benign prostate tissue	Benign prostate tissue	Benign prostate tissue	Benign prostate tissue	Benign prostate tissue	Benign prostate tissue	Benign prostate tissue	Benign prostate tissue	Benign prostate tissue	Benign prostate tissue	Benign prostate tissue	Benign prostate tissue	Localized prostate tumor, Gleason sum: 4+3	Localized prostate tumor, Gleason sum: 3+3	Localized prostate tumor, Gleason sum: 3+3	Localized prostate tumor, Gleason sum: 3+3	Localized prostate tumor, Gleason sum: 3+4	Localized prostate tumor, Gleason sum: 4+3	Localized prostate tumor, Gleason sum: 3+4	Localized prostate tumor, Gleason sum: 3+4	Localized prostate tumor, Gleason sum: 4+4	Localized prostate tumor, Gleason sum: 4+3	Localized prostate tumor, Gleason sum: 3+4	Localized prostate tumor, Gleason sum: 3+4
!Sample_treatment_protocol_ch2	NA	NA	NA	NA	NA	NA	NA	NA	NA	NA	NA	NA	NA	NA	NA	NA	NA	NA	NA	NA	NA	NA	NA	NA	NA	NA	NA	NA	NA	NA	NA	NA	NA	NA	NA	NA	NA	NA	NA	NA	NA
!Sample_growth_protocol_ch2	NA	NA	NA	NA	NA	NA	NA	NA	NA	NA	NA	NA	NA	NA	NA	NA	NA	NA	NA	NA	NA	NA	NA	NA	NA	NA	NA	NA	NA	NA	NA	NA	NA	NA	NA	NA	NA	NA	NA	NA	NA
!Sample_molecule_ch2	total RNA	total RNA	total RNA	total RNA	total RNA	total RNA	total RNA	total RNA	total RNA	total RNA	total RNA	total RNA	total RNA	total RNA	total RNA	total RNA	total RNA	total RNA	total RNA	total RNA	total RNA	total RNA	total RNA	total RNA	total RNA	total RNA	total RNA	total RNA	total RNA	total RNA	total RNA	total RNA	total RNA	total RNA	total RNA	total RNA	total RNA	total RNA	total RNA	total RNA	total RNA
!Sample_extract_protocol_ch2	Total RNA was isolated with Trizol (Invitrogen Cat. No. 15596-026, Carlsbad, CA), according to the manufacturer's instructions. Total RNA was further purified using the Qiagen RNAeasy Mini Kit (Cat. No. 74104) according to the manufacturer's instructions.	Total RNA was isolated with Trizol (Invitrogen Cat. No. 15596-026, Carlsbad, CA), according to the manufacturer's instructions. Total RNA was further purified using the Qiagen RNAeasy Mini Kit (Cat. No. 74104) according to the manufacturer's instructions.	Total RNA was isolated with Trizol (Invitrogen Cat. No. 15596-026, Carlsbad, CA), according to the manufacturer's instructions. Total RNA was further purified using the Qiagen RNAeasy Mini Kit (Cat. No. 74104) according to the manufacturer's instructions.	Total RNA was isolated with Trizol (Invitrogen Cat. No. 15596-026, Carlsbad, CA), according to the manufacturer's instructions. Total RNA was further purified using the Qiagen RNAeasy Mini Kit (Cat. No. 74104) according to the manufacturer's instructions.	Total RNA was isolated with Trizol (Invitrogen Cat. No. 15596-026, Carlsbad, CA), according to the manufacturer's instructions. Total RNA was further purified using the Qiagen RNAeasy Mini Kit (Cat. No. 74104) according to the manufacturer's instructions.	Total RNA was isolated with Trizol (Invitrogen Cat. No. 15596-026, Carlsbad, CA), according to the manufacturer's instructions. Total RNA was further purified using the Qiagen RNAeasy Mini Kit (Cat. No. 74104) according to the manufacturer's instructions.	Total RNA was isolated with Trizol (Invitrogen Cat. No. 15596-026, Carlsbad, CA), according to the manufacturer's instructions. Total RNA was further purified using the Qiagen RNAeasy Mini Kit (Cat. No. 74104) according to the manufacturer's instructions.	Total RNA was isolated with Trizol (Invitrogen Cat. No. 15596-026, Carlsbad, CA), according to the manufacturer's instructions. Total RNA was further purified using the Qiagen RNAeasy Mini Kit (Cat. No. 74104) according to the manufacturer's instructions.	Total RNA was isolated with Trizol (Invitrogen Cat. No. 15596-026, Carlsbad, CA), according to the manufacturer's instructions. Total RNA was further purified using the Qiagen RNAeasy Mini Kit (Cat. No. 74104) according to the manufacturer's instructions.	Total RNA was isolated with Trizol (Invitrogen Cat. No. 15596-026, Carlsbad, CA), according to the manufacturer's instructions. Total RNA was further purified using the Qiagen RNAeasy Mini Kit (Cat. No. 74104) according to the manufacturer's instructions.	Total RNA was isolated with Trizol (Invitrogen Cat. No. 15596-026, Carlsbad, CA), according to the manufacturer's instructions. Total RNA was further purified using the Qiagen RNAeasy Mini Kit (Cat. No. 74104) according to the manufacturer's instructions.	Total RNA was isolated with Trizol (Invitrogen Cat. No. 15596-026, Carlsbad, CA), according to the manufacturer's instructions. Total RNA was further purified using the Qiagen RNAeasy Mini Kit (Cat. No. 74104) according to the manufacturer's instructions.	Total RNA was isolated with Trizol (Invitrogen Cat. No. 15596-026, Carlsbad, CA), according to the manufacturer's instructions. Total RNA was further purified using the Qiagen RNAeasy Mini Kit (Cat. No. 74104) according to the manufacturer's instructions.	Total RNA was isolated with Trizol (Invitrogen Cat. No. 15596-026, Carlsbad, CA), according to the manufacturer's instructions. Total RNA was further purified using the Qiagen RNAeasy Mini Kit (Cat. No. 74104) according to the manufacturer's instructions.	Total RNA was isolated with Trizol (Invitrogen Cat. No. 15596-026, Carlsbad, CA), according to the manufacturer's instructions. Total RNA was further purified using the Qiagen RNAeasy Mini Kit (Cat. No. 74104) according to the manufacturer's instructions.	Total RNA was isolated with Trizol (Invitrogen Cat. No. 15596-026, Carlsbad, CA), according to the manufacturer's instructions. Total RNA was further purified using the Qiagen RNAeasy Mini Kit (Cat. No. 74104) according to the manufacturer's instructions.	Total RNA was isolated with Trizol (Invitrogen Cat. No. 15596-026, Carlsbad, CA), according to the manufacturer's instructions. Total RNA was further purified using the Qiagen RNAeasy Mini Kit (Cat. No. 74104) according to the manufacturer's instructions.	Total RNA was isolated with Trizol (Invitrogen Cat. No. 15596-026, Carlsbad, CA), according to the manufacturer's instructions. Total RNA was further purified using the Qiagen RNAeasy Mini Kit (Cat. No. 74104) according to the manufacturer's instructions.	Total RNA was isolated with Trizol (Invitrogen Cat. No. 15596-026, Carlsbad, CA), according to the manufacturer's instructions. Total RNA was further purified using the Qiagen RNAeasy Mini Kit (Cat. No. 74104) according to the manufacturer's instructions.	Total RNA was isolated with Trizol (Invitrogen Cat. No. 15596-026, Carlsbad, CA), according to the manufacturer's instructions. Total RNA was further purified using the Qiagen RNAeasy Mini Kit (Cat. No. 74104) according to the manufacturer's instructions.	Total RNA was isolated with Trizol (Invitrogen Cat. No. 15596-026, Carlsbad, CA), according to the manufacturer's instructions. Total RNA was further purified using the Qiagen RNAeasy Mini Kit (Cat. No. 74104) according to the manufacturer's instructions.	Total RNA was isolated with Trizol (Invitrogen Cat. No. 15596-026, Carlsbad, CA), according to the manufacturer's instructions. Total RNA was further purified using the Qiagen RNAeasy Mini Kit (Cat. No. 74104) according to the manufacturer's instructions.	Total RNA was isolated with Trizol (Invitrogen Cat. No. 15596-026, Carlsbad, CA), according to the manufacturer's instructions. Total RNA was further purified using the Qiagen RNAeasy Mini Kit (Cat. No. 74104) according to the manufacturer's instructions.	Total RNA was isolated with Trizol (Invitrogen Cat. No. 15596-026, Carlsbad, CA), according to the manufacturer's instructions. Total RNA was further purified using the Qiagen RNAeasy Mini Kit (Cat. No. 74104) according to the manufacturer's instructions.	Total RNA was isolated with Trizol (Invitrogen Cat. No. 15596-026, Carlsbad, CA), according to the manufacturer's instructions. Total RNA was further purified using the Qiagen RNAeasy Mini Kit (Cat. No. 74104) according to the manufacturer's instructions.	Total RNA was isolated with Trizol (Invitrogen Cat. No. 15596-026, Carlsbad, CA), according to the manufacturer's instructions. Total RNA was further purified using the Qiagen RNAeasy Mini Kit (Cat. No. 74104) according to the manufacturer's instructions.	Total RNA was isolated with Trizol (Invitrogen Cat. No. 15596-026, Carlsbad, CA), according to the manufacturer's instructions. Total RNA was further purified using the Qiagen RNAeasy Mini Kit (Cat. No. 74104) according to the manufacturer's instructions.	Total RNA was isolated with Trizol (Invitrogen Cat. No. 15596-026, Carlsbad, CA), according to the manufacturer's instructions. Total RNA was further purified using the Qiagen RNAeasy Mini Kit (Cat. No. 74104) according to the manufacturer's instructions.	Total RNA was isolated with Trizol (Invitrogen Cat. No. 15596-026, Carlsbad, CA), according to the manufacturer's instructions. Total RNA was further purified using the Qiagen RNAeasy Mini Kit (Cat. No. 74104) according to the manufacturer's instructions.	Total RNA was isolated with Trizol (Invitrogen Cat. No. 15596-026, Carlsbad, CA), according to the manufacturer's instructions. Total RNA was further purified using the Qiagen RNAeasy Mini Kit (Cat. No. 74104) according to the manufacturer's instructions.	Total RNA was isolated with Trizol (Invitrogen Cat. No. 15596-026, Carlsbad, CA), according to the manufacturer's instructions. Total RNA was further purified using the Qiagen RNAeasy Mini Kit (Cat. No. 74104) according to the manufacturer's instructions.	Total RNA was isolated with Trizol (Invitrogen Cat. No. 15596-026, Carlsbad, CA), according to the manufacturer's instructions. Total RNA was further purified using the Qiagen RNAeasy Mini Kit (Cat. No. 74104) according to the manufacturer's instructions.	Total RNA was isolated with Trizol (Invitrogen Cat. No. 15596-026, Carlsbad, CA), according to the manufacturer's instructions. Total RNA was further purified using the Qiagen RNAeasy Mini Kit (Cat. No. 74104) according to the manufacturer's instructions.	Total RNA was isolated with Trizol (Invitrogen Cat. No. 15596-026, Carlsbad, CA), according to the manufacturer's instructions. Total RNA was further purified using the Qiagen RNAeasy Mini Kit (Cat. No. 74104) according to the manufacturer's instructions.	Total RNA was isolated with Trizol (Invitrogen Cat. No. 15596-026, Carlsbad, CA), according to the manufacturer's instructions. Total RNA was further purified using the Qiagen RNAeasy Mini Kit (Cat. No. 74104) according to the manufacturer's instructions.	Total RNA was isolated with Trizol (Invitrogen Cat. No. 15596-026, Carlsbad, CA), according to the manufacturer's instructions. Total RNA was further purified using the Qiagen RNAeasy Mini Kit (Cat. No. 74104) according to the manufacturer's instructions.	Total RNA was isolated with Trizol (Invitrogen Cat. No. 15596-026, Carlsbad, CA), according to the manufacturer's instructions. Total RNA was further purified using the Qiagen RNAeasy Mini Kit (Cat. No. 74104) according to the manufacturer's instructions.	Total RNA was isolated with Trizol (Invitrogen Cat. No. 15596-026, Carlsbad, CA), according to the manufacturer's instructions. Total RNA was further purified using the Qiagen RNAeasy Mini Kit (Cat. No. 74104) according to the manufacturer's instructions.	Total RNA was isolated with Trizol (Invitrogen Cat. No. 15596-026, Carlsbad, CA), according to the manufacturer's instructions. Total RNA was further purified using the Qiagen RNAeasy Mini Kit (Cat. No. 74104) according to the manufacturer's instructions.	Total RNA was isolated with Trizol (Invitrogen Cat. No. 15596-026, Carlsbad, CA), according to the manufacturer's instructions. Total RNA was further purified using the Qiagen RNAeasy Mini Kit (Cat. No. 74104) according to the manufacturer's instructions.	Total RNA was isolated with Trizol (Invitrogen Cat. No. 15596-026, Carlsbad, CA), according to the manufacturer's instructions. Total RNA was further purified using the Qiagen RNAeasy Mini Kit (Cat. No. 74104) according to the manufacturer's instructions.
!Sample_label_ch2	cy5	cy5	cy5	cy5	cy5	cy5	cy5	cy5	cy5	cy5	cy5	cy5	cy5	cy5	cy5	cy5	cy5	cy5	cy5	cy5	cy5	cy5	cy5	cy5	cy5	cy5	cy5	cy5	cy5	cy5	cy5	cy5	cy5	cy5	cy5	cy5	cy5	cy5	cy5	cy5	cy5
!Sample_label_protocol_ch2	One ug of total RNA was reverse transcripted to cDNA using T7 Promoter Primer and MMLV-RT. Then the cDNA was converted to aRNA using T7 RNA polymerase, which simultaneously amplifies target material and incorporates cyanine 3- or cyanine 5-labeled CTP (Two-Color Microarray-Based Gene Expression Analysis Protocol, Agilent).	One ug of total RNA was reverse transcripted to cDNA using T7 Promoter Primer and MMLV-RT. Then the cDNA was converted to aRNA using T7 RNA polymerase, which simultaneously amplifies target material and incorporates cyanine 3- or cyanine 5-labeled CTP (Two-Color Microarray-Based Gene Expression Analysis Protocol, Agilent).	One ug of total RNA was reverse transcripted to cDNA using T7 Promoter Primer and MMLV-RT. Then the cDNA was converted to aRNA using T7 RNA polymerase, which simultaneously amplifies target material and incorporates cyanine 3- or cyanine 5-labeled CTP (Two-Color Microarray-Based Gene Expression Analysis Protocol, Agilent).	One ug of total RNA was reverse transcripted to cDNA using T7 Promoter Primer and MMLV-RT. Then the cDNA was converted to aRNA using T7 RNA polymerase, which simultaneously amplifies target material and incorporates cyanine 3- or cyanine 5-labeled CTP (Two-Color Microarray-Based Gene Expression Analysis Protocol, Agilent).	One ug of total RNA was reverse transcripted to cDNA using T7 Promoter Primer and MMLV-RT. Then the cDNA was converted to aRNA using T7 RNA polymerase, which simultaneously amplifies target material and incorporates cyanine 3- or cyanine 5-labeled CTP (Two-Color Microarray-Based Gene Expression Analysis Protocol, Agilent).	One ug of total RNA was reverse transcripted to cDNA using T7 Promoter Primer and MMLV-RT. Then the cDNA was converted to aRNA using T7 RNA polymerase, which simultaneously amplifies target material and incorporates cyanine 3- or cyanine 5-labeled CTP (Two-Color Microarray-Based Gene Expression Analysis Protocol, Agilent).	One ug of total RNA was reverse transcripted to cDNA using T7 Promoter Primer and MMLV-RT. Then the cDNA was converted to aRNA using T7 RNA polymerase, which simultaneously amplifies target material and incorporates cyanine 3- or cyanine 5-labeled CTP (Two-Color Microarray-Based Gene Expression Analysis Protocol, Agilent).	One ug of total RNA was reverse transcripted to cDNA using T7 Promoter Primer and MMLV-RT. Then the cDNA was converted to aRNA using T7 RNA polymerase, which simultaneously amplifies target material and incorporates cyanine 3- or cyanine 5-labeled CTP (Two-Color Microarray-Based Gene Expression Analysis Protocol, Agilent).	One ug of total RNA was reverse transcripted to cDNA using T7 Promoter Primer and MMLV-RT. Then the cDNA was converted to aRNA using T7 RNA polymerase, which simultaneously amplifies target material and incorporates cyanine 3- or cyanine 5-labeled CTP (Two-Color Microarray-Based Gene Expression Analysis Protocol, Agilent).	One ug of total RNA was reverse transcripted to cDNA using T7 Promoter Primer and MMLV-RT. Then the cDNA was converted to aRNA using T7 RNA polymerase, which simultaneously amplifies target material and incorporates cyanine 3- or cyanine 5-labeled CTP (Two-Color Microarray-Based Gene Expression Analysis Protocol, Agilent).	One ug of total RNA was reverse transcripted to cDNA using T7 Promoter Primer and MMLV-RT. Then the cDNA was converted to aRNA using T7 RNA polymerase, which simultaneously amplifies target material and incorporates cyanine 3- or cyanine 5-labeled CTP (Two-Color Microarray-Based Gene Expression Analysis Protocol, Agilent).	One ug of total RNA was reverse transcripted to cDNA using T7 Promoter Primer and MMLV-RT. Then the cDNA was converted to aRNA using T7 RNA polymerase, which simultaneously amplifies target material and incorporates cyanine 3- or cyanine 5-labeled CTP (Two-Color Microarray-Based Gene Expression Analysis Protocol, Agilent).	One ug of total RNA was reverse transcripted to cDNA using T7 Promoter Primer and MMLV-RT. Then the cDNA was converted to aRNA using T7 RNA polymerase, which simultaneously amplifies target material and incorporates cyanine 3- or cyanine 5-labeled CTP (Two-Color Microarray-Based Gene Expression Analysis Protocol, Agilent).	One ug of total RNA was reverse transcripted to cDNA using T7 Promoter Primer and MMLV-RT. Then the cDNA was converted to aRNA using T7 RNA polymerase, which simultaneously amplifies target material and incorporates cyanine 3- or cyanine 5-labeled CTP (Two-Color Microarray-Based Gene Expression Analysis Protocol, Agilent).	One ug of total RNA was reverse transcripted to cDNA using T7 Promoter Primer and MMLV-RT. Then the cDNA was converted to aRNA using T7 RNA polymerase, which simultaneously amplifies target material and incorporates cyanine 3- or cyanine 5-labeled CTP (Two-Color Microarray-Based Gene Expression Analysis Protocol, Agilent).	One ug of total RNA was reverse transcripted to cDNA using T7 Promoter Primer and MMLV-RT. Then the cDNA was converted to aRNA using T7 RNA polymerase, which simultaneously amplifies target material and incorporates cyanine 3- or cyanine 5-labeled CTP (Two-Color Microarray-Based Gene Expression Analysis Protocol, Agilent).	One ug of total RNA was reverse transcripted to cDNA using T7 Promoter Primer and MMLV-RT. Then the cDNA was converted to aRNA using T7 RNA polymerase, which simultaneously amplifies target material and incorporates cyanine 3- or cyanine 5-labeled CTP (Two-Color Microarray-Based Gene Expression Analysis Protocol, Agilent).	One ug of total RNA was reverse transcripted to cDNA using T7 Promoter Primer and MMLV-RT. Then the cDNA was converted to aRNA using T7 RNA polymerase, which simultaneously amplifies target material and incorporates cyanine 3- or cyanine 5-labeled CTP (Two-Color Microarray-Based Gene Expression Analysis Protocol, Agilent).	One ug of total RNA was reverse transcripted to cDNA using T7 Promoter Primer and MMLV-RT. Then the cDNA was converted to aRNA using T7 RNA polymerase, which simultaneously amplifies target material and incorporates cyanine 3- or cyanine 5-labeled CTP (Two-Color Microarray-Based Gene Expression Analysis Protocol, Agilent).	One ug of total RNA was reverse transcripted to cDNA using T7 Promoter Primer and MMLV-RT. Then the cDNA was converted to aRNA using T7 RNA polymerase, which simultaneously amplifies target material and incorporates cyanine 3- or cyanine 5-labeled CTP (Two-Color Microarray-Based Gene Expression Analysis Protocol, Agilent).	One ug of total RNA was reverse transcripted to cDNA using T7 Promoter Primer and MMLV-RT. Then the cDNA was converted to aRNA using T7 RNA polymerase, which simultaneously amplifies target material and incorporates cyanine 3- or cyanine 5-labeled CTP (Two-Color Microarray-Based Gene Expression Analysis Protocol, Agilent).	One ug of total RNA was reverse transcripted to cDNA using T7 Promoter Primer and MMLV-RT. Then the cDNA was converted to aRNA using T7 RNA polymerase, which simultaneously amplifies target material and incorporates cyanine 3- or cyanine 5-labeled CTP (Two-Color Microarray-Based Gene Expression Analysis Protocol, Agilent).	One ug of total RNA was reverse transcripted to cDNA using T7 Promoter Primer and MMLV-RT. Then the cDNA was converted to aRNA using T7 RNA polymerase, which simultaneously amplifies target material and incorporates cyanine 3- or cyanine 5-labeled CTP (Two-Color Microarray-Based Gene Expression Analysis Protocol, Agilent).	One ug of total RNA was reverse transcripted to cDNA using T7 Promoter Primer and MMLV-RT. Then the cDNA was converted to aRNA using T7 RNA polymerase, which simultaneously amplifies target material and incorporates cyanine 3- or cyanine 5-labeled CTP (Two-Color Microarray-Based Gene Expression Analysis Protocol, Agilent).	One ug of total RNA was reverse transcripted to cDNA using T7 Promoter Primer and MMLV-RT. Then the cDNA was converted to aRNA using T7 RNA polymerase, which simultaneously amplifies target material and incorporates cyanine 3- or cyanine 5-labeled CTP (Two-Color Microarray-Based Gene Expression Analysis Protocol, Agilent).	One ug of total RNA was reverse transcripted to cDNA using T7 Promoter Primer and MMLV-RT. Then the cDNA was converted to aRNA using T7 RNA polymerase, which simultaneously amplifies target material and incorporates cyanine 3- or cyanine 5-labeled CTP (Two-Color Microarray-Based Gene Expression Analysis Protocol, Agilent).	One ug of total RNA was reverse transcripted to cDNA using T7 Promoter Primer and MMLV-RT. Then the cDNA was converted to aRNA using T7 RNA polymerase, which simultaneously amplifies target material and incorporates cyanine 3- or cyanine 5-labeled CTP (Two-Color Microarray-Based Gene Expression Analysis Protocol, Agilent).	One ug of total RNA was reverse transcripted to cDNA using T7 Promoter Primer and MMLV-RT. Then the cDNA was converted to aRNA using T7 RNA polymerase, which simultaneously amplifies target material and incorporates cyanine 3- or cyanine 5-labeled CTP (Two-Color Microarray-Based Gene Expression Analysis Protocol, Agilent).	One ug of total RNA was reverse transcripted to cDNA using T7 Promoter Primer and MMLV-RT. Then the cDNA was converted to aRNA using T7 RNA polymerase, which simultaneously amplifies target material and incorporates cyanine 3- or cyanine 5-labeled CTP (Two-Color Microarray-Based Gene Expression Analysis Protocol, Agilent).	One ug of total RNA was reverse transcripted to cDNA using T7 Promoter Primer and MMLV-RT. Then the cDNA was converted to aRNA using T7 RNA polymerase, which simultaneously amplifies target material and incorporates cyanine 3- or cyanine 5-labeled CTP (Two-Color Microarray-Based Gene Expression Analysis Protocol, Agilent).	One ug of total RNA was reverse transcripted to cDNA using T7 Promoter Primer and MMLV-RT. Then the cDNA was converted to aRNA using T7 RNA polymerase, which simultaneously amplifies target material and incorporates cyanine 3- or cyanine 5-labeled CTP (Two-Color Microarray-Based Gene Expression Analysis Protocol, Agilent).	One ug of total RNA was reverse transcripted to cDNA using T7 Promoter Primer and MMLV-RT. Then the cDNA was converted to aRNA using T7 RNA polymerase, which simultaneously amplifies target material and incorporates cyanine 3- or cyanine 5-labeled CTP (Two-Color Microarray-Based Gene Expression Analysis Protocol, Agilent).	One ug of total RNA was reverse transcripted to cDNA using T7 Promoter Primer and MMLV-RT. Then the cDNA was converted to aRNA using T7 RNA polymerase, which simultaneously amplifies target material and incorporates cyanine 3- or cyanine 5-labeled CTP (Two-Color Microarray-Based Gene Expression Analysis Protocol, Agilent).	One ug of total RNA was reverse transcripted to cDNA using T7 Promoter Primer and MMLV-RT. Then the cDNA was converted to aRNA using T7 RNA polymerase, which simultaneously amplifies target material and incorporates cyanine 3- or cyanine 5-labeled CTP (Two-Color Microarray-Based Gene Expression Analysis Protocol, Agilent).	One ug of total RNA was reverse transcripted to cDNA using T7 Promoter Primer and MMLV-RT. Then the cDNA was converted to aRNA using T7 RNA polymerase, which simultaneously amplifies target material and incorporates cyanine 3- or cyanine 5-labeled CTP (Two-Color Microarray-Based Gene Expression Analysis Protocol, Agilent).	One ug of total RNA was reverse transcripted to cDNA using T7 Promoter Primer and MMLV-RT. Then the cDNA was converted to aRNA using T7 RNA polymerase, which simultaneously amplifies target material and incorporates cyanine 3- or cyanine 5-labeled CTP (Two-Color Microarray-Based Gene Expression Analysis Protocol, Agilent).	One ug of total RNA was reverse transcripted to cDNA using T7 Promoter Primer and MMLV-RT. Then the cDNA was converted to aRNA using T7 RNA polymerase, which simultaneously amplifies target material and incorporates cyanine 3- or cyanine 5-labeled CTP (Two-Color Microarray-Based Gene Expression Analysis Protocol, Agilent).	One ug of total RNA was reverse transcripted to cDNA using T7 Promoter Primer and MMLV-RT. Then the cDNA was converted to aRNA using T7 RNA polymerase, which simultaneously amplifies target material and incorporates cyanine 3- or cyanine 5-labeled CTP (Two-Color Microarray-Based Gene Expression Analysis Protocol, Agilent).	One ug of total RNA was reverse transcripted to cDNA using T7 Promoter Primer and MMLV-RT. Then the cDNA was converted to aRNA using T7 RNA polymerase, which simultaneously amplifies target material and incorporates cyanine 3- or cyanine 5-labeled CTP (Two-Color Microarray-Based Gene Expression Analysis Protocol, Agilent).	One ug of total RNA was reverse transcripted to cDNA using T7 Promoter Primer and MMLV-RT. Then the cDNA was converted to aRNA using T7 RNA polymerase, which simultaneously amplifies target material and incorporates cyanine 3- or cyanine 5-labeled CTP (Two-Color Microarray-Based Gene Expression Analysis Protocol, Agilent).	One ug of total RNA was reverse transcripted to cDNA using T7 Promoter Primer and MMLV-RT. Then the cDNA was converted to aRNA using T7 RNA polymerase, which simultaneously amplifies target material and incorporates cyanine 3- or cyanine 5-labeled CTP (Two-Color Microarray-Based Gene Expression Analysis Protocol, Agilent).
!Sample_taxid_ch2	9606	9606	9606	9606	9606	9606	9606	9606	9606	9606	9606	9606	9606	9606	9606	9606	9606	9606	9606	9606	9606	9606	9606	9606	9606	9606	9606	9606	9606	9606	9606	9606	9606	9606	9606	9606	9606	9606	9606	9606	9606
!Sample_hyb_protocol	825ng of Cy3 and Cy5 labelled aRNA were hybridized competitively for 17 hrs in a 65 C hybridization oven (G2545A, Agilent) set to 10 rpm in a final concentration of 1X GEx Hybridization Buffer HI-RPM, according to the manufacturer's recommnded protocol (Two-Color Microarray-Based Gene Expression Analysis, Agilent). Arrays were washed according to the manufacturer's recommended protocol including …	825ng of Cy3 and Cy5 labelled aRNA were hybridized competitively for 17 hrs in a 65 C hybridization oven (G2545A, Agilent) set to 10 rpm in a final concentration of 1X GEx Hybridization Buffer HI-RPM, according to the manufacturer's recommnded protocol (Two-Color Microarray-Based Gene Expression Analysis, Agilent). Arrays were washed according to the manufacturer's recommended protocol including …	825ng of Cy3 and Cy5 labelled aRNA were hybridized competitively for 17 hrs in a 65 C hybridization oven (G2545A, Agilent) set to 10 rpm in a final concentration of 1X GEx Hybridization Buffer HI-RPM, according to the manufacturer's recommnded protocol (Two-Color Microarray-Based Gene Expression Analysis, Agilent). Arrays were washed according to the manufacturer's recommended protocol including …	825ng of Cy3 and Cy5 labelled aRNA were hybridized competitively for 17 hrs in a 65 C hybridization oven (G2545A, Agilent) set to 10 rpm in a final concentration of 1X GEx Hybridization Buffer HI-RPM, according to the manufacturer's recommnded protocol (Two-Color Microarray-Based Gene Expression Analysis, Agilent). Arrays were washed according to the manufacturer's recommended protocol including …	825ng of Cy3 and Cy5 labelled aRNA were hybridized competitively for 17 hrs in a 65 C hybridization oven (G2545A, Agilent) set to 10 rpm in a final concentration of 1X GEx Hybridization Buffer HI-RPM, according to the manufacturer's recommnded protocol (Two-Color Microarray-Based Gene Expression Analysis, Agilent). Arrays were washed according to the manufacturer's recommended protocol including …	825ng of Cy3 and Cy5 labelled aRNA were hybridized competitively for 17 hrs in a 65 C hybridization oven (G2545A, Agilent) set to 10 rpm in a final concentration of 1X GEx Hybridization Buffer HI-RPM, according to the manufacturer's recommnded protocol (Two-Color Microarray-Based Gene Expression Analysis, Agilent). Arrays were washed according to the manufacturer's recommended protocol including …	825ng of Cy3 and Cy5 labelled aRNA were hybridized competitively for 17 hrs in a 65 C hybridization oven (G2545A, Agilent) set to 10 rpm in a final concentration of 1X GEx Hybridization Buffer HI-RPM, according to the manufacturer's recommnded protocol (Two-Color Microarray-Based Gene Expression Analysis, Agilent). Arrays were washed according to the manufacturer's recommended protocol including …	825ng of Cy3 and Cy5 labelled aRNA were hybridized competitively for 17 hrs in a 65 C hybridization oven (G2545A, Agilent) set to 10 rpm in a final concentration of 1X GEx Hybridization Buffer HI-RPM, according to the manufacturer's recommnded protocol (Two-Color Microarray-Based Gene Expression Analysis, Agilent). Arrays were washed according to the manufacturer's recommended protocol including …	825ng of Cy3 and Cy5 labelled aRNA were hybridized competitively for 17 hrs in a 65 C hybridization oven (G2545A, Agilent) set to 10 rpm in a final concentration of 1X GEx Hybridization Buffer HI-RPM, according to the manufacturer's recommnded protocol (Two-Color Microarray-Based Gene Expression Analysis, Agilent). Arrays were washed according to the manufacturer's recommended protocol including …	825ng of Cy3 and Cy5 labelled aRNA were hybridized competitively for 17 hrs in a 65 C hybridization oven (G2545A, Agilent) set to 10 rpm in a final concentration of 1X GEx Hybridization Buffer HI-RPM, according to the manufacturer's recommnded protocol (Two-Color Microarray-Based Gene Expression Analysis, Agilent). Arrays were washed according to the manufacturer's recommended protocol including …	825ng of Cy3 and Cy5 labelled aRNA were hybridized competitively for 17 hrs in a 65 C hybridization oven (G2545A, Agilent) set to 10 rpm in a final concentration of 1X GEx Hybridization Buffer HI-RPM, according to the manufacturer's recommnded protocol (Two-Color Microarray-Based Gene Expression Analysis, Agilent). Arrays were washed according to the manufacturer's recommended protocol including …	825ng of Cy3 and Cy5 labelled aRNA were hybridized competitively for 17 hrs in a 65 C hybridization oven (G2545A, Agilent) set to 10 rpm in a final concentration of 1X GEx Hybridization Buffer HI-RPM, according to the manufacturer's recommnded protocol (Two-Color Microarray-Based Gene Expression Analysis, Agilent). Arrays were washed according to the manufacturer's recommended protocol including …	825ng of Cy3 and Cy5 labelled aRNA were hybridized competitively for 17 hrs in a 65 C hybridization oven (G2545A, Agilent) set to 10 rpm in a final concentration of 1X GEx Hybridization Buffer HI-RPM, according to the manufacturer's recommnded protocol (Two-Color Microarray-Based Gene Expression Analysis, Agilent). Arrays were washed according to the manufacturer's recommended protocol including …	825ng of Cy3 and Cy5 labelled aRNA were hybridized competitively for 17 hrs in a 65 C hybridization oven (G2545A, Agilent) set to 10 rpm in a final concentration of 1X GEx Hybridization Buffer HI-RPM, according to the manufacturer's recommnded protocol (Two-Color Microarray-Based Gene Expression Analysis, Agilent). Arrays were washed according to the manufacturer's recommended protocol including …	825ng of Cy3 and Cy5 labelled aRNA were hybridized competitively for 17 hrs in a 65 C hybridization oven (G2545A, Agilent) set to 10 rpm in a final concentration of 1X GEx Hybridization Buffer HI-RPM, according to the manufacturer's recommnded protocol (Two-Color Microarray-Based Gene Expression Analysis, Agilent). Arrays were washed according to the manufacturer's recommended protocol including …	825ng of Cy3 and Cy5 labelled aRNA were hybridized competitively for 17 hrs in a 65 C hybridization oven (G2545A, Agilent) set to 10 rpm in a final concentration of 1X GEx Hybridization Buffer HI-RPM, according to the manufacturer's recommnded protocol (Two-Color Microarray-Based Gene Expression Analysis, Agilent). Arrays were washed according to the manufacturer's recommended protocol including …	825ng of Cy3 and Cy5 labelled aRNA were hybridized competitively for 17 hrs in a 65 C hybridization oven (G2545A, Agilent) set to 10 rpm in a final concentration of 1X GEx Hybridization Buffer HI-RPM, according to the manufacturer's recommnded protocol (Two-Color Microarray-Based Gene Expression Analysis, Agilent). Arrays were washed according to the manufacturer's recommended protocol including …	825ng of Cy3 and Cy5 labelled aRNA were hybridized competitively for 17 hrs in a 65 C hybridization oven (G2545A, Agilent) set to 10 rpm in a final concentration of 1X GEx Hybridization Buffer HI-RPM, according to the manufacturer's recommnded protocol (Two-Color Microarray-Based Gene Expression Analysis, Agilent). Arrays were washed according to the manufacturer's recommended protocol including …	825ng of Cy3 and Cy5 labelled aRNA were hybridized competitively for 17 hrs in a 65 C hybridization oven (G2545A, Agilent) set to 10 rpm in a final concentration of 1X GEx Hybridization Buffer HI-RPM, according to the manufacturer's recommnded protocol (Two-Color Microarray-Based Gene Expression Analysis, Agilent). Arrays were washed according to the manufacturer's recommended protocol including …	825ng of Cy3 and Cy5 labelled aRNA were hybridized competitively for 17 hrs in a 65 C hybridization oven (G2545A, Agilent) set to 10 rpm in a final concentration of 1X GEx Hybridization Buffer HI-RPM, according to the manufacturer's recommnded protocol (Two-Color Microarray-Based Gene Expression Analysis, Agilent). Arrays were washed according to the manufacturer's recommended protocol including …	825ng of Cy3 and Cy5 labelled aRNA were hybridized competitively for 17 hrs in a 65 C hybridization oven (G2545A, Agilent) set to 10 rpm in a final concentration of 1X GEx Hybridization Buffer HI-RPM, according to the manufacturer's recommnded protocol (Two-Color Microarray-Based Gene Expression Analysis, Agilent). Arrays were washed according to the manufacturer's recommended protocol including …	825ng of Cy3 and Cy5 labelled aRNA were hybridized competitively for 17 hrs in a 65 C hybridization oven (G2545A, Agilent) set to 10 rpm in a final concentration of 1X GEx Hybridization Buffer HI-RPM, according to the manufacturer's recommnded protocol (Two-Color Microarray-Based Gene Expression Analysis, Agilent). Arrays were washed according to the manufacturer's recommended protocol including …	825ng of Cy3 and Cy5 labelled aRNA were hybridized competitively for 17 hrs in a 65 C hybridization oven (G2545A, Agilent) set to 10 rpm in a final concentration of 1X GEx Hybridization Buffer HI-RPM, according to the manufacturer's recommnded protocol (Two-Color Microarray-Based Gene Expression Analysis, Agilent). Arrays were washed according to the manufacturer's recommended protocol including …	825ng of Cy3 and Cy5 labelled aRNA were hybridized competitively for 17 hrs in a 65 C hybridization oven (G2545A, Agilent) set to 10 rpm in a final concentration of 1X GEx Hybridization Buffer HI-RPM, according to the manufacturer's recommnded protocol (Two-Color Microarray-Based Gene Expression Analysis, Agilent). Arrays were washed according to the manufacturer's recommended protocol including …	825ng of Cy3 and Cy5 labelled aRNA were hybridized competitively for 17 hrs in a 65 C hybridization oven (G2545A, Agilent) set to 10 rpm in a final concentration of 1X GEx Hybridization Buffer HI-RPM, according to the manufacturer's recommnded protocol (Two-Color Microarray-Based Gene Expression Analysis, Agilent). Arrays were washed according to the manufacturer's recommended protocol including …	825ng of Cy3 and Cy5 labelled aRNA were hybridized competitively for 17 hrs in a 65 C hybridization oven (G2545A, Agilent) set to 10 rpm in a final concentration of 1X GEx Hybridization Buffer HI-RPM, according to the manufacturer's recommnded protocol (Two-Color Microarray-Based Gene Expression Analysis, Agilent). Arrays were washed according to the manufacturer's recommended protocol including …	825ng of Cy3 and Cy5 labelled aRNA were hybridized competitively for 17 hrs in a 65 C hybridization oven (G2545A, Agilent) set to 10 rpm in a final concentration of 1X GEx Hybridization Buffer HI-RPM, according to the manufacturer's recommnded protocol (Two-Color Microarray-Based Gene Expression Analysis, Agilent). Arrays were washed according to the manufacturer's recommended protocol including …	825ng of Cy3 and Cy5 labelled aRNA were hybridized competitively for 17 hrs in a 65 C hybridization oven (G2545A, Agilent) set to 10 rpm in a final concentration of 1X GEx Hybridization Buffer HI-RPM, according to the manufacturer's recommnded protocol (Two-Color Microarray-Based Gene Expression Analysis, Agilent). Arrays were washed according to the manufacturer's recommended protocol including …	825ng of Cy3 and Cy5 labelled aRNA were hybridized competitively for 17 hrs in a 65 C hybridization oven (G2545A, Agilent) set to 10 rpm in a final concentration of 1X GEx Hybridization Buffer HI-RPM, according to the manufacturer's recommnded protocol (Two-Color Microarray-Based Gene Expression Analysis, Agilent). Arrays were washed according to the manufacturer's recommended protocol including …	825ng of Cy3 and Cy5 labelled aRNA were hybridized competitively for 17 hrs in a 65 C hybridization oven (G2545A, Agilent) set to 10 rpm in a final concentration of 1X GEx Hybridization Buffer HI-RPM, according to the manufacturer's recommnded protocol (Two-Color Microarray-Based Gene Expression Analysis, Agilent). Arrays were washed according to the manufacturer's recommended protocol including …	825ng of Cy3 and Cy5 labelled aRNA were hybridized competitively for 17 hrs in a 65 C hybridization oven (G2545A, Agilent) set to 10 rpm in a final concentration of 1X GEx Hybridization Buffer HI-RPM, according to the manufacturer's recommnded protocol (Two-Color Microarray-Based Gene Expression Analysis, Agilent). Arrays were washed according to the manufacturer's recommended protocol including …	825ng of Cy3 and Cy5 labelled aRNA were hybridized competitively for 17 hrs in a 65 C hybridization oven (G2545A, Agilent) set to 10 rpm in a final concentration of 1X GEx Hybridization Buffer HI-RPM, according to the manufacturer's recommnded protocol (Two-Color Microarray-Based Gene Expression Analysis, Agilent). Arrays were washed according to the manufacturer's recommended protocol including …	825ng of Cy3 and Cy5 labelled aRNA were hybridized competitively for 17 hrs in a 65 C hybridization oven (G2545A, Agilent) set to 10 rpm in a final concentration of 1X GEx Hybridization Buffer HI-RPM, according to the manufacturer's recommnded protocol (Two-Color Microarray-Based Gene Expression Analysis, Agilent). Arrays were washed according to the manufacturer's recommended protocol including …	825ng of Cy3 and Cy5 labelled aRNA were hybridized competitively for 17 hrs in a 65 C hybridization oven (G2545A, Agilent) set to 10 rpm in a final concentration of 1X GEx Hybridization Buffer HI-RPM, according to the manufacturer's recommnded protocol (Two-Color Microarray-Based Gene Expression Analysis, Agilent). Arrays were washed according to the manufacturer's recommended protocol including …	825ng of Cy3 and Cy5 labelled aRNA were hybridized competitively for 17 hrs in a 65 C hybridization oven (G2545A, Agilent) set to 10 rpm in a final concentration of 1X GEx Hybridization Buffer HI-RPM, according to the manufacturer's recommnded protocol (Two-Color Microarray-Based Gene Expression Analysis, Agilent). Arrays were washed according to the manufacturer's recommended protocol including …	825ng of Cy3 and Cy5 labelled aRNA were hybridized competitively for 17 hrs in a 65 C hybridization oven (G2545A, Agilent) set to 10 rpm in a final concentration of 1X GEx Hybridization Buffer HI-RPM, according to the manufacturer's recommnded protocol (Two-Color Microarray-Based Gene Expression Analysis, Agilent). Arrays were washed according to the manufacturer's recommended protocol including …	825ng of Cy3 and Cy5 labelled aRNA were hybridized competitively for 17 hrs in a 65 C hybridization oven (G2545A, Agilent) set to 10 rpm in a final concentration of 1X GEx Hybridization Buffer HI-RPM, according to the manufacturer's recommnded protocol (Two-Color Microarray-Based Gene Expression Analysis, Agilent). Arrays were washed according to the manufacturer's recommended protocol including …	825ng of Cy3 and Cy5 labelled aRNA were hybridized competitively for 17 hrs in a 65 C hybridization oven (G2545A, Agilent) set to 10 rpm in a final concentration of 1X GEx Hybridization Buffer HI-RPM, according to the manufacturer's recommnded protocol (Two-Color Microarray-Based Gene Expression Analysis, Agilent). Arrays were washed according to the manufacturer's recommended protocol including …	825ng of Cy3 and Cy5 labelled aRNA were hybridized competitively for 17 hrs in a 65 C hybridization oven (G2545A, Agilent) set to 10 rpm in a final concentration of 1X GEx Hybridization Buffer HI-RPM, according to the manufacturer's recommnded protocol (Two-Color Microarray-Based Gene Expression Analysis, Agilent). Arrays were washed according to the manufacturer's recommended protocol including …	825ng of Cy3 and Cy5 labelled aRNA were hybridized competitively for 17 hrs in a 65 C hybridization oven (G2545A, Agilent) set to 10 rpm in a final concentration of 1X GEx Hybridization Buffer HI-RPM, according to the manufacturer's recommnded protocol (Two-Color Microarray-Based Gene Expression Analysis, Agilent). Arrays were washed according to the manufacturer's recommended protocol including …	825ng of Cy3 and Cy5 labelled aRNA were hybridized competitively for 17 hrs in a 65 C hybridization oven (G2545A, Agilent) set to 10 rpm in a final concentration of 1X GEx Hybridization Buffer HI-RPM, according to the manufacturer's recommnded protocol (Two-Color Microarray-Based Gene Expression Analysis, Agilent). Arrays were washed according to the manufacturer's recommended protocol including …
!Sample_scan_protocol	Arrays were scanned at 5um resolution on an Agilent DNA Microarray Scanner (G2505B, Agilent) using the default settings for 1x44k format two-color arrays.	Arrays were scanned at 5um resolution on an Agilent DNA Microarray Scanner (G2505B, Agilent) using the default settings for 1x44k format two-color arrays.	Arrays were scanned at 5um resolution on an Agilent DNA Microarray Scanner (G2505B, Agilent) using the default settings for 1x44k format two-color arrays.	Arrays were scanned at 5um resolution on an Agilent DNA Microarray Scanner (G2505B, Agilent) using the default settings for 1x44k format two-color arrays.	Arrays were scanned at 5um resolution on an Agilent DNA Microarray Scanner (G2505B, Agilent) using the default settings for 1x44k format two-color arrays.	Arrays were scanned at 5um resolution on an Agilent DNA Microarray Scanner (G2505B, Agilent) using the default settings for 1x44k format two-color arrays.	Arrays were scanned at 5um resolution on an Agilent DNA Microarray Scanner (G2505B, Agilent) using the default settings for 1x44k format two-color arrays.	Arrays were scanned at 5um resolution on an Agilent DNA Microarray Scanner (G2505B, Agilent) using the default settings for 1x44k format two-color arrays.	Arrays were scanned at 5um resolution on an Agilent DNA Microarray Scanner (G2505B, Agilent) using the default settings for 1x44k format two-color arrays.	Arrays were scanned at 5um resolution on an Agilent DNA Microarray Scanner (G2505B, Agilent) using the default settings for 1x44k format two-color arrays.	Arrays were scanned at 5um resolution on an Agilent DNA Microarray Scanner (G2505B, Agilent) using the default settings for 1x44k format two-color arrays.	Arrays were scanned at 5um resolution on an Agilent DNA Microarray Scanner (G2505B, Agilent) using the default settings for 1x44k format two-color arrays.	Arrays were scanned at 5um resolution on an Agilent DNA Microarray Scanner (G2505B, Agilent) using the default settings for 1x44k format two-color arrays.	Arrays were scanned at 5um resolution on an Agilent DNA Microarray Scanner (G2505B, Agilent) using the default settings for 1x44k format two-color arrays.	Arrays were scanned at 5um resolution on an Agilent DNA Microarray Scanner (G2505B, Agilent) using the default settings for 1x44k format two-color arrays.	Arrays were scanned at 5um resolution on an Agilent DNA Microarray Scanner (G2505B, Agilent) using the default settings for 1x44k format two-color arrays.	Arrays were scanned at 5um resolution on an Agilent DNA Microarray Scanner (G2505B, Agilent) using the default settings for 1x44k format two-color arrays.	Arrays were scanned at 5um resolution on an Agilent DNA Microarray Scanner (G2505B, Agilent) using the default settings for 1x44k format two-color arrays.	Arrays were scanned at 5um resolution on an Agilent DNA Microarray Scanner (G2505B, Agilent) using the default settings for 1x44k format two-color arrays.	Arrays were scanned at 5um resolution on an Agilent DNA Microarray Scanner (G2505B, Agilent) using the default settings for 1x44k format two-color arrays.	Arrays were scanned at 5um resolution on an Agilent DNA Microarray Scanner (G2505B, Agilent) using the default settings for 1x44k format two-color arrays.	Arrays were scanned at 5um resolution on an Agilent DNA Microarray Scanner (G2505B, Agilent) using the default settings for 1x44k format two-color arrays.	Arrays were scanned at 5um resolution on an Agilent DNA Microarray Scanner (G2505B, Agilent) using the default settings for 1x44k format two-color arrays.	Arrays were scanned at 5um resolution on an Agilent DNA Microarray Scanner (G2505B, Agilent) using the default settings for 1x44k format two-color arrays.	Arrays were scanned at 5um resolution on an Agilent DNA Microarray Scanner (G2505B, Agilent) using the default settings for 1x44k format two-color arrays.	Arrays were scanned at 5um resolution on an Agilent DNA Microarray Scanner (G2505B, Agilent) using the default settings for 1x44k format two-color arrays.	Arrays were scanned at 5um resolution on an Agilent DNA Microarray Scanner (G2505B, Agilent) using the default settings for 1x44k format two-color arrays.	Arrays were scanned at 5um resolution on an Agilent DNA Microarray Scanner (G2505B, Agilent) using the default settings for 1x44k format two-color arrays.	Arrays were scanned at 5um resolution on an Agilent DNA Microarray Scanner (G2505B, Agilent) using the default settings for 1x44k format two-color arrays.	Arrays were scanned at 5um resolution on an Agilent DNA Microarray Scanner (G2505B, Agilent) using the default settings for 1x44k format two-color arrays.	Arrays were scanned at 5um resolution on an Agilent DNA Microarray Scanner (G2505B, Agilent) using the default settings for 1x44k format two-color arrays.	Arrays were scanned at 5um resolution on an Agilent DNA Microarray Scanner (G2505B, Agilent) using the default settings for 1x44k format two-color arrays.	Arrays were scanned at 5um resolution on an Agilent DNA Microarray Scanner (G2505B, Agilent) using the default settings for 1x44k format two-color arrays.	Arrays were scanned at 5um resolution on an Agilent DNA Microarray Scanner (G2505B, Agilent) using the default settings for 1x44k format two-color arrays.	Arrays were scanned at 5um resolution on an Agilent DNA Microarray Scanner (G2505B, Agilent) using the default settings for 1x44k format two-color arrays.	Arrays were scanned at 5um resolution on an Agilent DNA Microarray Scanner (G2505B, Agilent) using the default settings for 1x44k format two-color arrays.	Arrays were scanned at 5um resolution on an Agilent DNA Microarray Scanner (G2505B, Agilent) using the default settings for 1x44k format two-color arrays.	Arrays were scanned at 5um resolution on an Agilent DNA Microarray Scanner (G2505B, Agilent) using the default settings for 1x44k format two-color arrays.	Arrays were scanned at 5um resolution on an Agilent DNA Microarray Scanner (G2505B, Agilent) using the default settings for 1x44k format two-color arrays.	Arrays were scanned at 5um resolution on an Agilent DNA Microarray Scanner (G2505B, Agilent) using the default settings for 1x44k format two-color arrays.	Arrays were scanned at 5um resolution on an Agilent DNA Microarray Scanner (G2505B, Agilent) using the default settings for 1x44k format two-color arrays.
!Sample_description	Metastatic tissue from soft tissue, collected by warm autopsy	Metastatic tissue from the liver, collected by warm autopsy	Metastatic tissue from rib, collected by warm autopsy	Metastatic tissue from soft tissue, collected by warm autopsy	Metastatic tissue from the diaphragm, collected by warm autopsy	Metastatic tissue collected by warm autopsy	Metastatic tissue from the liver, collected by warm autopsy	Metastatic tissue from soft tissue, collected by warm autopsy	Metatstatic tissue from the liver, collected by warm autopsy	Metatstatic tissue from the liver, collected by warm autopsy	Metastatic tissue from soft tissue, collected by warm autopsy	Metatstatic tissue from the liver, collected by warm autopsy	Metatstatic tissue from the liver, collected by warm autopsy	Benign prostate tissue	Benign prostate tissue	Benign prostate tissue	Benign prostate tissue	Benign prostate tissue	Benign prostate tissue	Benign prostate tissue	Benign prostate tissue	Benign prostate tissue	Benign prostate tissue	Benign prostate tissue	Benign prostate tissue	Benign prostate tissue	Benign prostate tissue	Benign prostate tissue	Benign prostate tissue	Localized prostate tumor, Gleason sum: 4+3	Localized prostate tumor, Gleason sum: 3+3	Localized prostate tumor, Gleason sum: 3+3	Localized prostate tumor, Gleason sum: 3+3	Localized prostate tumor, Gleason sum: 3+4	Localized prostate tumor, Gleason sum: 4+3	Localized prostate tumor, Gleason sum: 3+4	Localized prostate tumor, Gleason sum: 3+4	Localized prostate tumor, Gleason sum: 4+4	Localized prostate tumor, Gleason sum: 4+3	Localized prostate tumor, Gleason sum: 3+4	Localized prostate tumor, Gleason sum: 3+4
!Sample_description					isolated from the same patient as M5b	isolated from the same patient as M5a
!Sample_data_processing	Images were auto gridded, analyzed and data extracted using Agilent Feature Extraction Software (Version 9.1.3.1). Spot values were normalized using the default linear-lowess normalization. Samples M5a and M5b were isolated from the same patient and normalized values were averaged before data analysis.	Images were auto gridded, analyzed and data extracted using Agilent Feature Extraction Software (Version 9.1.3.1). Spot values were normalized using the default linear-lowess normalization. Samples M5a and M5b were isolated from the same patient and normalized values were averaged before data analysis.	Images were auto gridded, analyzed and data extracted using Agilent Feature Extraction Software (Version 9.1.3.1). Spot values were normalized using the default linear-lowess normalization. Samples M5a and M5b were isolated from the same patient and normalized values were averaged before data analysis.	Images were auto gridded, analyzed and data extracted using Agilent Feature Extraction Software (Version 9.1.3.1). Spot values were normalized using the default linear-lowess normalization. Samples M5a and M5b were isolated from the same patient and normalized values were averaged before data analysis.	Images were auto gridded, analyzed and data extracted using Agilent Feature Extraction Software (Version 9.1.3.1). Spot values were normalized using the default linear-lowess normalization. Samples M5a and M5b were isolated from the same patient and normalized values were averaged before data analysis.	Images were auto gridded, analyzed and data extracted using Agilent Feature Extraction Software (Version 9.1.3.1). Spot values were normalized using the default linear-lowess normalization. Samples M5a and M5b were isolated from the same patient and normalized values were averaged before data analysis.	Images were auto gridded, analyzed and data extracted using Agilent Feature Extraction Software (Version 9.1.3.1). Spot values were normalized using the default linear-lowess normalization. Samples M5a and M5b were isolated from the same patient and normalized values were averaged before data analysis.	Images were auto gridded, analyzed and data extracted using Agilent Feature Extraction Software (Version 9.1.3.1). Spot values were normalized using the default linear-lowess normalization. Samples M5a and M5b were isolated from the same patient and normalized values were averaged before data analysis.	Images were auto gridded, analyzed and data extracted using Agilent Feature Extraction Software (Version 9.1.3.1). Spot values were normalized using the default linear-lowess normalization. Samples M5a and M5b were isolated from the same patient and normalized values were averaged before data analysis.	Images were auto gridded, analyzed and data extracted using Agilent Feature Extraction Software (Version 9.1.3.1). Spot values were normalized using the default linear-lowess normalization. Samples M5a and M5b were isolated from the same patient and normalized values were averaged before data analysis.	Images were auto gridded, analyzed and data extracted using Agilent Feature Extraction Software (Version 9.1.3.1). Spot values were normalized using the default linear-lowess normalization. Samples M5a and M5b were isolated from the same patient and normalized values were averaged before data analysis.	Images were auto gridded, analyzed and data extracted using Agilent Feature Extraction Software (Version 9.1.3.1). Spot values were normalized using the default linear-lowess normalization. Samples M5a and M5b were isolated from the same patient and normalized values were averaged before data analysis.	Images were auto gridded, analyzed and data extracted using Agilent Feature Extraction Software (Version 9.1.3.1). Spot values were normalized using the default linear-lowess normalization. Samples M5a and M5b were isolated from the same patient and normalized values were averaged before data analysis.	Images were auto gridded, analyzed and data extracted using Agilent Feature Extraction Software (Version 9.1.3.1). Spot values were normalized using the default linear-lowess normalization. Samples M5a and M5b were isolated from the same patient and normalized values were averaged before data analysis.	Images were auto gridded, analyzed and data extracted using Agilent Feature Extraction Software (Version 9.1.3.1). Spot values were normalized using the default linear-lowess normalization. Samples M5a and M5b were isolated from the same patient and normalized values were averaged before data analysis.	Images were auto gridded, analyzed and data extracted using Agilent Feature Extraction Software (Version 9.1.3.1). Spot values were normalized using the default linear-lowess normalization. Samples M5a and M5b were isolated from the same patient and normalized values were averaged before data analysis.	Images were auto gridded, analyzed and data extracted using Agilent Feature Extraction Software (Version 9.1.3.1). Spot values were normalized using the default linear-lowess normalization. Samples M5a and M5b were isolated from the same patient and normalized values were averaged before data analysis.	Images were auto gridded, analyzed and data extracted using Agilent Feature Extraction Software (Version 9.1.3.1). Spot values were normalized using the default linear-lowess normalization. Samples M5a and M5b were isolated from the same patient and normalized values were averaged before data analysis.	Images were auto gridded, analyzed and data extracted using Agilent Feature Extraction Software (Version 9.1.3.1). Spot values were normalized using the default linear-lowess normalization. Samples M5a and M5b were isolated from the same patient and normalized values were averaged before data analysis.	Images were auto gridded, analyzed and data extracted using Agilent Feature Extraction Software (Version 9.1.3.1). Spot values were normalized using the default linear-lowess normalization. Samples M5a and M5b were isolated from the same patient and normalized values were averaged before data analysis.	Images were auto gridded, analyzed and data extracted using Agilent Feature Extraction Software (Version 9.1.3.1). Spot values were normalized using the default linear-lowess normalization. Samples M5a and M5b were isolated from the same patient and normalized values were averaged before data analysis.	Images were auto gridded, analyzed and data extracted using Agilent Feature Extraction Software (Version 9.1.3.1). Spot values were normalized using the default linear-lowess normalization. Samples M5a and M5b were isolated from the same patient and normalized values were averaged before data analysis.	Images were auto gridded, analyzed and data extracted using Agilent Feature Extraction Software (Version 9.1.3.1). Spot values were normalized using the default linear-lowess normalization. Samples M5a and M5b were isolated from the same patient and normalized values were averaged before data analysis.	Images were auto gridded, analyzed and data extracted using Agilent Feature Extraction Software (Version 9.1.3.1). Spot values were normalized using the default linear-lowess normalization. Samples M5a and M5b were isolated from the same patient and normalized values were averaged before data analysis.	Images were auto gridded, analyzed and data extracted using Agilent Feature Extraction Software (Version 9.1.3.1). Spot values were normalized using the default linear-lowess normalization. Samples M5a and M5b were isolated from the same patient and normalized values were averaged before data analysis.	Images were auto gridded, analyzed and data extracted using Agilent Feature Extraction Software (Version 9.1.3.1). Spot values were normalized using the default linear-lowess normalization. Samples M5a and M5b were isolated from the same patient and normalized values were averaged before data analysis.	Images were auto gridded, analyzed and data extracted using Agilent Feature Extraction Software (Version 9.1.3.1). Spot values were normalized using the default linear-lowess normalization. Samples M5a and M5b were isolated from the same patient and normalized values were averaged before data analysis.	Images were auto gridded, analyzed and data extracted using Agilent Feature Extraction Software (Version 9.1.3.1). Spot values were normalized using the default linear-lowess normalization. Samples M5a and M5b were isolated from the same patient and normalized values were averaged before data analysis.	Images were auto gridded, analyzed and data extracted using Agilent Feature Extraction Software (Version 9.1.3.1). Spot values were normalized using the default linear-lowess normalization. Samples M5a and M5b were isolated from the same patient and normalized values were averaged before data analysis.	Images were auto gridded, analyzed and data extracted using Agilent Feature Extraction Software (Version 9.1.3.1). Spot values were normalized using the default linear-lowess normalization. Samples M5a and M5b were isolated from the same patient and normalized values were averaged before data analysis.	Images were auto gridded, analyzed and data extracted using Agilent Feature Extraction Software (Version 9.1.3.1). Spot values were normalized using the default linear-lowess normalization. Samples M5a and M5b were isolated from the same patient and normalized values were averaged before data analysis.	Images were auto gridded, analyzed and data extracted using Agilent Feature Extraction Software (Version 9.1.3.1). Spot values were normalized using the default linear-lowess normalization. Samples M5a and M5b were isolated from the same patient and normalized values were averaged before data analysis.	Images were auto gridded, analyzed and data extracted using Agilent Feature Extraction Software (Version 9.1.3.1). Spot values were normalized using the default linear-lowess normalization. Samples M5a and M5b were isolated from the same patient and normalized values were averaged before data analysis.	Images were auto gridded, analyzed and data extracted using Agilent Feature Extraction Software (Version 9.1.3.1). Spot values were normalized using the default linear-lowess normalization. Samples M5a and M5b were isolated from the same patient and normalized values were averaged before data analysis.	Images were auto gridded, analyzed and data extracted using Agilent Feature Extraction Software (Version 9.1.3.1). Spot values were normalized using the default linear-lowess normalization. Samples M5a and M5b were isolated from the same patient and normalized values were averaged before data analysis.	Images were auto gridded, analyzed and data extracted using Agilent Feature Extraction Software (Version 9.1.3.1). Spot values were normalized using the default linear-lowess normalization. Samples M5a and M5b were isolated from the same patient and normalized values were averaged before data analysis.	Images were auto gridded, analyzed and data extracted using Agilent Feature Extraction Software (Version 9.1.3.1). Spot values were normalized using the default linear-lowess normalization. Samples M5a and M5b were isolated from the same patient and normalized values were averaged before data analysis.	Images were auto gridded, analyzed and data extracted using Agilent Feature Extraction Software (Version 9.1.3.1). Spot values were normalized using the default linear-lowess normalization. Samples M5a and M5b were isolated from the same patient and normalized values were averaged before data analysis.	Images were auto gridded, analyzed and data extracted using Agilent Feature Extraction Software (Version 9.1.3.1). Spot values were normalized using the default linear-lowess normalization. Samples M5a and M5b were isolated from the same patient and normalized values were averaged before data analysis.	Images were auto gridded, analyzed and data extracted using Agilent Feature Extraction Software (Version 9.1.3.1). Spot values were normalized using the default linear-lowess normalization. Samples M5a and M5b were isolated from the same patient and normalized values were averaged before data analysis.	Images were auto gridded, analyzed and data extracted using Agilent Feature Extraction Software (Version 9.1.3.1). Spot values were normalized using the default linear-lowess normalization. Samples M5a and M5b were isolated from the same patient and normalized values were averaged before data analysis.
!Sample_platform_id	GPL1708	GPL1708	GPL1708	GPL1708	GPL1708	GPL1708	GPL1708	GPL1708	GPL1708	GPL1708	GPL1708	GPL1708	GPL1708	GPL1708	GPL1708	GPL1708	GPL1708	GPL1708	GPL1708	GPL1708	GPL1708	GPL1708	GPL1708	GPL1708	GPL1708	GPL1708	GPL1708	GPL1708	GPL1708	GPL1708	GPL1708	GPL1708	GPL1708	GPL1708	GPL1708	GPL1708	GPL1708	GPL1708	GPL1708	GPL1708	GPL1708
!Sample_contact_name	Laila,M,Poisson	Laila,M,Poisson	Laila,M,Poisson	Laila,M,Poisson	Laila,M,Poisson	Laila,M,Poisson	Laila,M,Poisson	Laila,M,Poisson	Laila,M,Poisson	Laila,M,Poisson	Laila,M,Poisson	Laila,M,Poisson	Laila,M,Poisson	Laila,M,Poisson	Laila,M,Poisson	Laila,M,Poisson	Laila,M,Poisson	Laila,M,Poisson	Laila,M,Poisson	Laila,M,Poisson	Laila,M,Poisson	Laila,M,Poisson	Laila,M,Poisson	Laila,M,Poisson	Laila,M,Poisson	Laila,M,Poisson	Laila,M,Poisson	Laila,M,Poisson	Laila,M,Poisson	Laila,M,Poisson	Laila,M,Poisson	Laila,M,Poisson	Laila,M,Poisson	Laila,M,Poisson	Laila,M,Poisson	Laila,M,Poisson	Laila,M,Poisson	Laila,M,Poisson	Laila,M,Poisson	Laila,M,Poisson	Laila,M,Poisson
!Sample_contact_email	lpoisso1@hfhs.org	lpoisso1@hfhs.org	lpoisso1@hfhs.org	lpoisso1@hfhs.org	lpoisso1@hfhs.org	lpoisso1@hfhs.org	lpoisso1@hfhs.org	lpoisso1@hfhs.org	lpoisso1@hfhs.org	lpoisso1@hfhs.org	lpoisso1@hfhs.org	lpoisso1@hfhs.org	lpoisso1@hfhs.org	lpoisso1@hfhs.org	lpoisso1@hfhs.org	lpoisso1@hfhs.org	lpoisso1@hfhs.org	lpoisso1@hfhs.org	lpoisso1@hfhs.org	lpoisso1@hfhs.org	lpoisso1@hfhs.org	lpoisso1@hfhs.org	lpoisso1@hfhs.org	lpoisso1@hfhs.org	lpoisso1@hfhs.org	lpoisso1@hfhs.org	lpoisso1@hfhs.org	lpoisso1@hfhs.org	lpoisso1@hfhs.org	lpoisso1@hfhs.org	lpoisso1@hfhs.org	lpoisso1@hfhs.org	lpoisso1@hfhs.org	lpoisso1@hfhs.org	lpoisso1@hfhs.org	lpoisso1@hfhs.org	lpoisso1@hfhs.org	lpoisso1@hfhs.org	lpoisso1@hfhs.org	lpoisso1@hfhs.org	lpoisso1@hfhs.org
!Sample_contact_department	Biostatistics and Research Epidemiology	Biostatistics and Research Epidemiology	Biostatistics and Research Epidemiology	Biostatistics and Research Epidemiology	Biostatistics and Research Epidemiology	Biostatistics and Research Epidemiology	Biostatistics and Research Epidemiology	Biostatistics and Research Epidemiology	Biostatistics and Research Epidemiology	Biostatistics and Research Epidemiology	Biostatistics and Research Epidemiology	Biostatistics and Research Epidemiology	Biostatistics and Research Epidemiology	Biostatistics and Research Epidemiology	Biostatistics and Research Epidemiology	Biostatistics and Research Epidemiology	Biostatistics and Research Epidemiology	Biostatistics and Research Epidemiology	Biostatistics and Research Epidemiology	Biostatistics and Research Epidemiology	Biostatistics and Research Epidemiology	Biostatistics and Research Epidemiology	Biostatistics and Research Epidemiology	Biostatistics and Research Epidemiology	Biostatistics and Research Epidemiology	Biostatistics and Research Epidemiology	Biostatistics and Research Epidemiology	Biostatistics and Research Epidemiology	Biostatistics and Research Epidemiology	Biostatistics and Research Epidemiology	Biostatistics and Research Epidemiology	Biostatistics and Research Epidemiology	Biostatistics and Research Epidemiology	Biostatistics and Research Epidemiology	Biostatistics and Research Epidemiology	Biostatistics and Research Epidemiology	Biostatistics and Research Epidemiology	Biostatistics and Research Epidemiology	Biostatistics and Research Epidemiology	Biostatistics and Research Epidemiology	Biostatistics and Research Epidemiology
!Sample_contact_institute	Henry Ford Health Systems	Henry Ford Health Systems	Henry Ford Health Systems	Henry Ford Health Systems	Henry Ford Health Systems	Henry Ford Health Systems	Henry Ford Health Systems	Henry Ford Health Systems	Henry Ford Health Systems	Henry Ford Health Systems	Henry Ford Health Systems	Henry Ford Health Systems	Henry Ford Health Systems	Henry Ford Health Systems	Henry Ford Health Systems	Henry Ford Health Systems	Henry Ford Health Systems	Henry Ford Health Systems	Henry Ford Health Systems	Henry Ford Health Systems	Henry Ford Health Systems	Henry Ford Health Systems	Henry Ford Health Systems	Henry Ford Health Systems	Henry Ford Health Systems	Henry Ford Health Systems	Henry Ford Health Systems	Henry Ford Health Systems	Henry Ford Health Systems	Henry Ford Health Systems	Henry Ford Health Systems	Henry Ford Health Systems	Henry Ford Health Systems	Henry Ford Health Systems	Henry Ford Health Systems	Henry Ford Health Systems	Henry Ford Health Systems	Henry Ford Health Systems	Henry Ford Health Systems	Henry Ford Health Systems	Henry Ford Health Systems
!Sample_contact_address	1 Ford Place	1 Ford Place	1 Ford Place	1 Ford Place	1 Ford Place	1 Ford Place	1 Ford Place	1 Ford Place	1 Ford Place	1 Ford Place	1 Ford Place	1 Ford Place	1 Ford Place	1 Ford Place	1 Ford Place	1 Ford Place	1 Ford Place	1 Ford Place	1 Ford Place	1 Ford Place	1 Ford Place	1 Ford Place	1 Ford Place	1 Ford Place	1 Ford Place	1 Ford Place	1 Ford Place	1 Ford Place	1 Ford Place	1 Ford Place	1 Ford Place	1 Ford Place	1 Ford Place	1 Ford Place	1 Ford Place	1 Ford Place	1 Ford Place	1 Ford Place	1 Ford Place	1 Ford Place	1 Ford Place
!Sample_contact_city	Detroit	Detroit	Detroit	Detroit	Detroit	Detroit	Detroit	Detroit	Detroit	Detroit	Detroit	Detroit	Detroit	Detroit	Detroit	Detroit	Detroit	Detroit	Detroit	Detroit	Detroit	Detroit	Detroit	Detroit	Detroit	Detroit	Detroit	Detroit	Detroit	Detroit	Detroit	Detroit	Detroit	Detroit	Detroit	Detroit	Detroit	Detroit	Detroit	Detroit	Detroit
!Sample_contact_state	MI	MI	MI	MI	MI	MI	MI	MI	MI	MI	MI	MI	MI	MI	MI	MI	MI	MI	MI	MI	MI	MI	MI	MI	MI	MI	MI	MI	MI	MI	MI	MI	MI	MI	MI	MI	MI	MI	MI	MI	MI
!Sample_contact_zip/postal_code	48202	48202	48202	48202	48202	48202	48202	48202	48202	48202	48202	48202	48202	48202	48202	48202	48202	48202	48202	48202	48202	48202	48202	48202	48202	48202	48202	48202	48202	48202	48202	48202	48202	48202	48202	48202	48202	48202	48202	48202	48202
!Sample_contact_country	USA	USA	USA	USA	USA	USA	USA	USA	USA	USA	USA	USA	USA	USA	USA	USA	USA	USA	USA	USA	USA	USA	USA	USA	USA	USA	USA	USA	USA	USA	USA	USA	USA	USA	USA	USA	USA	USA	USA	USA	USA
!Sample_supplementary_file	ftp://ftp.ncbi.nlm.nih.gov/geo/samples/GSM211nnn/GSM211188/suppl/GSM211188.txt.gz	ftp://ftp.ncbi.nlm.nih.gov/geo/samples/GSM211nnn/GSM211189/suppl/GSM211189.txt.gz	ftp://ftp.ncbi.nlm.nih.gov/geo/samples/GSM211nnn/GSM211190/suppl/GSM211190.txt.gz	ftp://ftp.ncbi.nlm.nih.gov/geo/samples/GSM211nnn/GSM211191/suppl/GSM211191.txt.gz	ftp://ftp.ncbi.nlm.nih.gov/geo/samples/GSM211nnn/GSM211192/suppl/GSM211192.txt.gz	ftp://ftp.ncbi.nlm.nih.gov/geo/samples/GSM211nnn/GSM211193/suppl/GSM211193.txt.gz	ftp://ftp.ncbi.nlm.nih.gov/geo/samples/GSM211nnn/GSM211194/suppl/GSM211194.txt.gz	ftp://ftp.ncbi.nlm.nih.gov/geo/samples/GSM211nnn/GSM211195/suppl/GSM211195.txt.gz	ftp://ftp.ncbi.nlm.nih.gov/geo/samples/GSM211nnn/GSM211196/suppl/GSM211196.txt.gz	ftp://ftp.ncbi.nlm.nih.gov/geo/samples/GSM211nnn/GSM211197/suppl/GSM211197.txt.gz	ftp://ftp.ncbi.nlm.nih.gov/geo/samples/GSM211nnn/GSM211198/suppl/GSM211198.txt.gz	ftp://ftp.ncbi.nlm.nih.gov/geo/samples/GSM211nnn/GSM211199/suppl/GSM211199.txt.gz	ftp://ftp.ncbi.nlm.nih.gov/geo/samples/GSM211nnn/GSM211200/suppl/GSM211200.txt.gz	ftp://ftp.ncbi.nlm.nih.gov/geo/samples/GSM211nnn/GSM211201/suppl/GSM211201.txt.gz	ftp://ftp.ncbi.nlm.nih.gov/geo/samples/GSM211nnn/GSM211202/suppl/GSM211202.txt.gz	ftp://ftp.ncbi.nlm.nih.gov/geo/samples/GSM211nnn/GSM211203/suppl/GSM211203.txt.gz	ftp://ftp.ncbi.nlm.nih.gov/geo/samples/GSM211nnn/GSM211204/suppl/GSM211204.txt.gz	ftp://ftp.ncbi.nlm.nih.gov/geo/samples/GSM211nnn/GSM211205/suppl/GSM211205.txt.gz	ftp://ftp.ncbi.nlm.nih.gov/geo/samples/GSM211nnn/GSM211206/suppl/GSM211206.txt.gz	ftp://ftp.ncbi.nlm.nih.gov/geo/samples/GSM211nnn/GSM211207/suppl/GSM211207.txt.gz	ftp://ftp.ncbi.nlm.nih.gov/geo/samples/GSM211nnn/GSM211208/suppl/GSM211208.txt.gz	ftp://ftp.ncbi.nlm.nih.gov/geo/samples/GSM211nnn/GSM211209/suppl/GSM211209.txt.gz	ftp://ftp.ncbi.nlm.nih.gov/geo/samples/GSM211nnn/GSM211210/suppl/GSM211210.txt.gz	ftp://ftp.ncbi.nlm.nih.gov/geo/samples/GSM211nnn/GSM211211/suppl/GSM211211.txt.gz	ftp://ftp.ncbi.nlm.nih.gov/geo/samples/GSM211nnn/GSM211212/suppl/GSM211212.txt.gz	ftp://ftp.ncbi.nlm.nih.gov/geo/samples/GSM211nnn/GSM211213/suppl/GSM211213.txt.gz	ftp://ftp.ncbi.nlm.nih.gov/geo/samples/GSM211nnn/GSM211214/suppl/GSM211214.txt.gz	ftp://ftp.ncbi.nlm.nih.gov/geo/samples/GSM211nnn/GSM211215/suppl/GSM211215.txt.gz	ftp://ftp.ncbi.nlm.nih.gov/geo/samples/GSM211nnn/GSM211216/suppl/GSM211216.txt.gz	ftp://ftp.ncbi.nlm.nih.gov/geo/samples/GSM211nnn/GSM211217/suppl/GSM211217.txt.gz	ftp://ftp.ncbi.nlm.nih.gov/geo/samples/GSM211nnn/GSM211218/suppl/GSM211218.txt.gz	ftp://ftp.ncbi.nlm.nih.gov/geo/samples/GSM211nnn/GSM211219/suppl/GSM211219.txt.gz	ftp://ftp.ncbi.nlm.nih.gov/geo/samples/GSM211nnn/GSM211220/suppl/GSM211220.txt.gz	ftp://ftp.ncbi.nlm.nih.gov/geo/samples/GSM211nnn/GSM211221/suppl/GSM211221.txt.gz	ftp://ftp.ncbi.nlm.nih.gov/geo/samples/GSM211nnn/GSM211222/suppl/GSM211222.txt.gz	ftp://ftp.ncbi.nlm.nih.gov/geo/samples/GSM211nnn/GSM211223/suppl/GSM211223.txt.gz	ftp://ftp.ncbi.nlm.nih.gov/geo/samples/GSM211nnn/GSM211224/suppl/GSM211224.txt.gz	ftp://ftp.ncbi.nlm.nih.gov/geo/samples/GSM211nnn/GSM211225/suppl/GSM211225.txt.gz	ftp://ftp.ncbi.nlm.nih.gov/geo/samples/GSM211nnn/GSM211226/suppl/GSM211226.txt.gz	ftp://ftp.ncbi.nlm.nih.gov/geo/samples/GSM211nnn/GSM211227/suppl/GSM211227.txt.gz	ftp://ftp.ncbi.nlm.nih.gov/geo/samples/GSM211nnn/GSM211228/suppl/GSM211228.txt.gz
!Sample_data_row_count	43931	43931	43931	43931	43931	43931	43931	43931	43931	43931	43931	43931	43931	43931	43931	43931	43931	43931	43931	43931	43931	43931	43931	43931	43931	43931	43931	43931	43931	43931	43931	43931	43931	43931	43931	43931	43931	43931	43931	43931	43931
!series_matrix_table_begin
ID_REF	GSM211188	GSM211189	GSM211190	GSM211191	GSM211192	GSM211193	GSM211194	GSM211195	GSM211196	GSM211197	GSM211198	GSM211199	GSM211200	GSM211201	GSM211202	GSM211203	GSM211204	GSM211205	GSM211206	GSM211207	GSM211208	GSM211209	GSM211210	GSM211211	GSM211212	GSM211213	GSM211214	GSM211215	GSM211216	GSM211217	GSM211218	GSM211219	GSM211220	GSM211221	GSM211222	GSM211223	GSM211224	GSM211225	GSM211226	GSM211227	GSM211228
1			-0.733182567			0.244793006					-0.045527443																-0.316942616						-0.033014008					-0.039039927
2			-0.182936493																								-0.085656107			-0.055564312	-0.188088455
3	-0.075074004	-0.23045817	-0.129988549	-0.06301327		-0.130035643	-0.216094956	-0.182773033	-0.043298355	-0.206561824	-0.275491237	-0.107200803	-0.121160697	-0.283271026	-0.281304763	-0.269122934	-0.11866464	-0.098154156	-0.091003759	-0.200326567	-0.34237375	-0.220599707	-0.182215046	-0.409137424	-0.145994157	-0.010469221	-0.203424938	0.199718015	-0.16087144	-0.285034997	-0.137473319	-0.265216682	-0.130167226	0.290926714	-0.198192705	-0.096203042	-0.054451431	-0.12329902	0.420010665	0.023810721	-0.06642726
4	-0.266285345		-0.117386353	0.682498633	-0.658898168	-0.045053081	0.473780887	0.13946844	0.831566059	-0.077711206	-0.227259795	-0.020164449		-0.140532809	-0.192617915	-0.081139397	-0.083358467	0.040671993	-0.36166352	0.057614142	-0.13591175	-1.766271864	0.330103523	-0.457696391	-0.137481812	-0.031841645	-0.21277765		-0.108019799	-0.10583768	-0.064774539	-0.305258899	-0.22350764		0.018707496		0.128322059	-0.139300383	0.060226862	0.572695801	0.152572691
5	-0.068400446	-0.116038152	0.116593855	0.463790668	-0.200829878	-0.198463409	-0.197487528	-0.147802045	0.116009759	-0.504728072	-0.284401369	0.007826628	0.34299967	-0.118004589	-0.166061504	0.074954202	-0.242055281	-0.092871393	-0.046817593	-0.236449737	-0.047339131	0.251781753	0.035558087	-0.247129569	-0.05138842	-0.372058263	-0.207721244	-0.096015544	-0.279888311	-0.345165971	-0.425869165	-0.155378465	-0.191109391	-0.131067179	-0.286677788	-0.432740165	-0.148336051	-0.213690448	0.016788586	-0.192165134	-0.168527518
6	0.40554634		0.140323701							0.349944752	-0.055771576						0.14983303			0.307183181										0.122678306	0.205347798	-0.210176999		0.151965699	0.453328782	0.047330369	0.041777754	-0.071337034
7																										-0.040931665				-0.052338971	-0.014720765							-0.043534412
8			-0.008965412						0.784733836	0.275822032	-0.076473777					-0.011377597										-0.073202832				-0.21165785	-0.003637643	-0.120670412			0.37729807	0.320279127		-0.159448993
9		0.476052049	0.143387369				0.217981104	0.230522407		0.277558549	-0.169714141	-0.005467569			0.112698665		0.310210774			0.082283628			0.261275909		0.279798827	-0.102561057			0.234649416	-0.109210533	-0.290354599	-0.013099918	-0.090616945				0.211219719	-0.299854576		0.00165707	0.005974393
10	0.239237863	0.376240055	0.255703909	0.348771325	0.370353012		0.15000287	0.061379712	0.591195876	0.304671961	0.048561919	0.420908445	0.372517965		0.028778107	-0.415651385	0.430270275	0.033668352	-0.149052587	0.502751186	-0.064248637	0.346708339	0.005640163	0.468603833	-0.102583717	0.133795232				-0.44700676	-0.174620469	-0.131904339	0.36099457	1.233593961	0.409679924	0.109072455	0.022026498	-0.306320925	0.465804487	0.734112035	0.389315118
11	0.450536962	1.048853971	0.285478578	0.474236562	1.01251667	0.675682277	-0.103338014	-0.020271893	-0.021460327	-0.332763222	0.556674283	0.535688272	0.934706306	0.29152366	0.318758058	-0.122349177	-0.129676967	0.015819836	0.049194498	-0.225730931	-0.033639728	0.494877966	-0.095968663	-0.016436639	-0.162985904	-0.296264449	0.221455429	0.147616721	0.164794755	-0.331669005	-0.288030022	-0.106002276	0.208239459	-0.284559353	-0.319541939	-0.420065186	-0.436758343	-0.110659093	-0.172178793	-0.462879622	-0.228151305
12	-0.567204082	-0.559240355	-0.329899353	-0.41990652	0.179610856	0.251490345	0.064784867	-0.389821871	0.198448626	-0.059416032	-0.023400553	-0.195938644	-0.107906201	-0.053417369	-0.127273466	-0.020397987	-0.013685249	-0.007056227	-0.088990935	-0.011422369	-0.133271406	-0.152560355	-0.039667118	-0.020922068	-0.017513572	-0.025079973	-0.054220193	-0.153719767	-0.046380918	-0.022324584	-0.054202405	-0.034354349	-0.143013652	-0.047112122	-0.16662451	-0.101436101	0.106358159	-0.04674699	-0.118239771	0.054484198	0.044342895
13	0.18456772	-0.06232332	-0.295496939	0.269607651			0.410003595	0.156385264	0.715376485	0.50108324	-0.157675044			0.364406381	0.271011886	0.452582798	0.47419299	0.219937302	0.35349746	0.883429425	0.741542824	0.488729633	0.332477013	0.524408243	0.149177198	0.24532094	0.037167246	0.392044363	0.340176574	0.101904015	0.253900874	-0.048194238	0.243730461	0.888052847	0.116628542	0.525702713	0.493839184	0.155305635	0.572530653	0.762827901	0.413808338
14			-0.078668229	0.087970587							-0.018255929															-0.003688337				-0.119210266		-0.014585474						-0.066242436
15	0.50571033	0.09192282	-0.114269718		0.505661516						-0.157549716	0.161836577						-0.171447068	1.016085868						0.25359055	-0.247624311				-0.1293545	0.163705918	0.11128517			-0.189894665			-0.153045845
16	0.98853782	2.91881801	0.609816677	1.198478992	1.026405428	0.450843471				0.436837066	0.23347166	0.570162282	0.983963974					-0.050402779								-0.313876494				-0.189524394		-0.130991144		0.236862023	-0.219836272		-0.796464418	-0.465056932
17	0.144377139	0.297430585	0.018732124	0.359787388	0.260252407	0.304463516	0.023572343	-0.215318323	0.44051996	-0.107292074	-0.137596854	-0.21163768		0.024757689	-0.321329783	-0.404758673	-0.101125896	-0.497021927	-0.095035468	-0.163513927	-0.270517195	-0.323242342	-0.173057987	0.007659452	-0.258403464	-0.316749956	-0.177303351	-0.255719057	0.059955427	-0.338753404	-0.244595302	-0.323933403	-0.004091264	0.016755184	-0.245133217	0.084499868	-0.295937948	-0.222314362	0.188489202	-0.194139299	-0.329862428
18	-0.425037035	-0.819199752	-0.587825931	-0.315755336	-0.718575685	-0.630344732	-1.913570405	0.460380454	-1.728852721	-1.673175761	0.03837431	-0.717988051	-0.401521207	-0.160572396	-0.388458387	-0.425176425	0.086218764	0.132696801	-1.533562952	-0.036875393	0.123914134	-2.01257536	-0.174279325	0.098453945	-0.846860813	-0.045193883	-0.220694164	0.015446431	-0.752928541	-0.115593012	-0.043897049	-0.383273724	-0.016774714	0.355347633	-0.26194604	0.309092344	0.04336425	-0.053793331	0.293480961	0.373666678	-0.02681011
19	-0.256768812	-0.582961775	-0.293340595	-0.730619828	-0.198392021	-0.180639597	0.169832817	0.298430407	0.100143693	0.193595685	-0.054866677	0.106690061	-0.301225639	-0.155458052	-0.09259293	0.019276009	0.107619748	0.018505215	-0.005846324	0.029223903	0.053189735	0.118426254	0.109471178	0.178322546	-0.010624524	0.049849421	-0.066014055	0.012501784	-0.102164844	-0.020120912	-0.039336127	0.0102134	0.001381361	0.170493419	-0.137276189	0.256219427	0.002672319	-0.041511565	0.071478703	0.113281707	0.13220562
20	0.070438091	-0.294955595	0.102798908	0.346766051	0.049374202	-0.095579436	0.237310954	0.19249474	0.540576041	0.091123102	0.078239876	-0.139134486	-0.086971201	0.285990433	0.306223721	0.478189331	0.464319103	0.326142211	0.717539219	1.070500761	0.600550459	0.823283551	0.489081466	0.646156457	0.332807222	0.33382338	0.459652191	0.562582322	0.642071007	0.235498648	0.236038734	0.245752491	0.056158036	0.392289219	0.282435437	0.927258773	0.202322748	0.270344732	0.634535256	0.426345374	0.555348667
21						-0.118966061					-0.065652825															-0.118243696				-0.159507854		-0.272313645			-0.002537013		0.006060835	-0.353876426
22					-0.00260011	-0.010411083			0.09201017						-0.089423632	-0.051888184	0.188975196	-0.333083995	0.180147472	0.152497178			0.189784946		0.104515588	-0.042712507				-0.174145164	0.300706696	-0.267810798	0.356663925		-0.007323962	0.158691142		-0.113484975		0.187700317
23	-0.117689287	-0.271153712	0.065119061	-0.36893122	-0.005662916	-0.077202358	0.347918213	0.084453097	0.125127147	0.484473705	0.549102571	0.113010974	-0.134072511	0.078603653	0.125118886	0.073917549	0.207903931	0.147664684	0.154168437	0.318115156	0.160373948	0.155404286	0.12255383	0.338399331	0.05595347	0.178702432	0.274079511	0.173111908	0.192889583	0.121780291	0.014914267	0.018857602	0.06910617	0.248583667	0.102332482	0.31873153	0.141486748	0.040991127	0.155480759	0.317763576	0.136016136
24	-0.150960961	-0.034355319	-0.248452747	-0.295512505	0.098180059	0.143834525	0.189398281	0.183044995	0.238574298	0.286478309	0.130664842	0.020449563	-0.035136349	-0.071800553	-0.025014228	0.018339715	0.157119113	0.16069568	0.081176873	0.195051797	0.186383761	0.169563059	0.060716911	0.182838738	0.041166655	0.088564577	0.167564103	0.067652025	0.051415945	0.037823572	0.29346021	-0.014471754	-0.048429235	0.337232682	0.024977846	0.475160568	0.153948026	-0.018314638	0.277964538	0.318926019	0.12342863
25	-0.296900492	-0.841891177	-0.44062995	-0.62227041	-0.493025387	-0.264319009	-0.113734394	-0.108823333	0.070406691	0.435669036	-0.194935125	-0.196671264	-0.482752847	-0.128099242	0.00789991	0.110311856	0.005586206	-0.011587355	0.104498099	0.011289361	0.083929932	0.143617531	0.138072563	-0.172158073	-0.082888917	-0.042210938	0.055531215	0.089741264	0.056714302	-0.045328745	-0.042578558	0.017827921	-0.047537655	-0.04704322	-0.00632061	0.038445131	0.03020724	0.010913974	-0.090024627	-0.05354398	0.082775227
26	0.38600604	1.18950367	0.40864866	1.060360136	0.189661592		-0.166788925	0.52951887	0.638644179	1.27849182	0.216996626	-0.040888957			-0.060617552			-0.52759452				-0.22589672	-0.236008503	-0.199271432	-0.161916546	-0.337495943		-0.293294304	-0.057251377	-0.417976984	-0.198947143	-0.361138873	0.202333771	-0.046872463	-0.198665642	0.142817276	-0.353611466	-0.212910655	-0.160298288	0.122598647	0.000299482
27	-0.672516101	-0.576838636	-0.282866609	-0.921613925	-0.03014372	-0.02986946	-0.41886432	-0.537546074	-0.776647684	-0.877600989	-0.434188311	-0.190447829	0.248842942	-0.122173141	-0.061928366	-0.020347315	0.129554968	-0.55409162	0.047796471	-0.150958781	-0.247425222	-0.135175385	0.017036302	-0.411693758	0.216880241	-0.440273032	0.039257079	-0.100467519	-0.122624131	-0.145612363	0.226736206	0.005785183	-0.07466608	-0.209039099	0.026053055	-0.392563001	-0.196511273	0.057865221	-0.411077486	-0.182528155	-0.339432039
28								0.150234025																		-0.433238295				-0.078468174	-0.089044387	-0.134678497					-0.32241922	-0.512895925
29	-0.065590361	-0.221464492	0.011153874	-0.137914166			-0.184964731	0.096142448	0.434032779	0.655724394	-0.052755054	0.005608248	-0.044237826	-0.098143862		-0.040473434	0.017394031	0.111738153	-0.259766066	0.600245149	0.401981304	0.586573017	-0.059891253	0.102974064	-0.078923425	-0.256862245	-0.0249842	0.147600191	-0.052946354	-0.196307948	-0.135571314	-0.255405845	-0.154470842	0.671605622	-0.277491869	0.574978536	0.041807066	-0.23210415	0.272349251	0.597150219	-0.075565821
30					-0.595781212						-0.046386483	-0.017864583			-0.005608672			-0.274177979												-0.223740089		-0.254814158			-0.124482301			-0.204065707
31	0.044177406	-0.394650625	0.506350999	0.11653418			0.233128091	0.522605116	0.532168147	0.493557188	0.286599628	0.034872628	0.088919707	-0.048875116	-0.147803789	-0.394432362	-0.343679274	-0.590928785	-0.07750657	-0.170877544	-0.143160141	-0.062244623	-0.299653308	-0.707427371	-0.275801572	-0.530938683		-0.240809405	-0.315085891	-0.427890558	-0.232074119	-0.397674156	-0.37442305	-0.215007229	-0.277496856	-0.438135906	-0.236072438	-0.326215058	-0.363513463	-0.233418216	-0.437940756
32	-0.114733849		-0.194322722	0.336105298		0.333164102		-0.09042444			-0.142660396	-0.154410349	-0.036444564	-0.112970344	-0.269379106	-0.139752589		-0.248844013					-0.386255676			-0.376254407				-0.500647005	-0.134295147	-0.235181538	-0.060037019		-0.455257788		-0.646060064	-0.407015961
33	0.327078002	-0.340919787	-0.054910015	-0.429784107			0.392106114	0.193175879	0.167522498	0.440638002	0.188861372	0.106257463	0.017156662	0.131593451	0.219766339	0.154971665	-0.017974556	0.082004893	0.001765534	0.626033434	0.208145059	0.399471041	0.099185061	0.034092528	0.088297784	0.130919453	0.486051598	0.52144461	0.200306542	-0.103481473	-0.052482368	0.035779713	-0.139313847	0.037904892	0.015483719	0.241895734	0.229257791	-0.083101123	0.048876204	0.054795519	0.099019648
34	0.410080461	0.651559557	0.143744786	0.6713653	0.046230679	0.207045069	0.046858587	0.1446529	-0.017507721	-0.102666224	-0.052574849	-0.141831367	0.106805472	-0.285377928	-0.152328939	-0.336964791	-0.341134857	-0.262400714	-0.106731742	-0.222376125	-0.137022726	-0.009244057	-0.210274784	-0.262773735	-0.232168697	-0.407065747	-0.031166356	0.402933632	-0.213565173	-0.336650019	-0.283263065	-0.398435795	0.389954412	-0.158950405	-0.335698694	-0.289904268	-0.20638615	-0.273935678	-0.119765756	-0.273236135	-0.233065947
35			-0.08583864			-0.137105086		0.165225289																		-0.01185606				-0.233394989	-0.180830762	-0.357321088			-0.077437185			-0.262914476
36	0.90301807			1.057324819		-0.017926449			0.728601072	0.552615971	-0.102359328	-0.096644373														-0.020561658				-0.029559881	-0.092088453	-0.115087268						-0.279740586
37	0.444581519	-0.24030029	0.59359201	1.107395212	0.189611744	0.197874509	1.369355705	0.778867607	0.138628554	0.087360614	0.262924311	0.287931199	0.143059858	0.292270876	-0.166714286		0.102949315	0.02525162	0.073974619	-0.055399321	0.196269861	-0.661961976	-0.803828182	-0.565130631	-0.833413024	-0.218677078		0.811823017	-0.339410344	0.619836792	0.824059914	-0.072525884	0.831458957	0.997895572	0.894366696	1.154975052	0.610141805	0.474057785	0.585057786	1.023279987	0.596601004
38	-0.317076127		-0.048209783			0.43877546						-0.222219118																		-0.254939569		-0.073967797	-0.885484056					-0.104031022
39	0.222301737	0.469580233	0.13024085	0.417787821	0.111223488	-0.056476783	0.041501438	-0.092341185	-0.168762863	0.089818329	-0.112789143	-0.092984932	0.18722353	-0.10873132	-0.28807911	-0.326526462	-0.103915393	-0.152618815	-0.397491793	0.178824004	-0.163229828	-0.08486078	-0.224181784	0.028917158	-0.117727354	-0.140865446	-0.194712102	0.536499332	-0.313241441	-0.103364955	0.03596542	-0.278399773	0.04657682	-0.089740189	-0.135785299	-0.131642575	-0.035991132	-0.114292988	0.050752104	-0.000633743	0.02030476
40	-0.24240598	0.321200834	0.287146233	-0.080731063	-0.356725071	-0.37041623	-0.211903956	-0.185359527	-0.3716535	-0.25693451	-0.259108139	-0.053807965	-0.840012323	-0.209377751	-0.127034177	-0.168074109	-0.182401196	-0.200474711	0.049866576	-0.117689623	-0.095348792	0.178693812	-0.199853617	-0.609514803	-0.015225143	-0.003383744	-0.231458263	0.214224668	-0.241884128	-0.262031633	-0.043019515	-0.431600435	0.132964154	0.080348181	0.042486487	-0.386475743	-0.201860123	-0.009134388	-0.103540632	-0.384849328	-0.169945565
41	-0.224043248	-0.067804108	-0.158556751	-0.530264022	-0.223685405	-0.1726457	-0.251158566	0.124578088	0.466322899	0.525524269	-0.456822296	-0.063961488	-0.112958954	-0.118291329	0.157056925	0.162012917	0.170975578	-0.180323817	0.032109573	0.10194361	-0.222838415	0.505201265	-0.009862889	-0.075526942	0.222097208	-0.142681601	0.006256499	-0.043875043	0.115199799	0.028576127	-0.120747697	0.127459115	0.211802246	-0.486174739	-0.100403418	-0.145237328	-0.110878035	-0.030521281	-0.134793464	0.0599985	-0.027666318
42			-0.143748586			0.290986399		0.176822493																		-0.039134275				-0.130392059	-0.29529385	-0.205345694						-0.175770625
43	0.2151862	0.138196165	0.205154488	0.600986885	0.176737087	0.057964431	0.574656713	0.120501679	0.649220897	0.511907033	0.040945033	0.423531133	0.212041554	0.011681355	-0.089978512	-0.021794209	0.068261225	0.061920126	-0.045389725	0.084143598	0.114922153	-0.057742688	-0.030921605	0.025251253	0.054519047	0.054536205	0.043457142	0.277956081	-0.04299728	0.076724002	0.095324309	-0.035597248	0.07184958	0.221927108	0.032089831	0.19331627	-0.055857862	0.053990898	0.165300552	0.146683059	-0.018662967
44	0.162518976	-0.195679301	0.990120802	0.221852545			0.676380066	0.443172333	1.237756208	1.445381263	0.266341817	0.345680131	-0.093478455	0.078585615	0.145101208	0.639648351	0.438198997	0.382991404	0.092670876	0.916921197	0.464882597	0.189860519	0.533247208	1.195323697	0.320551975	0.342806162	0.255168187	0.424312814	0.247098825	0.239348987	0.299712539	0.320732269	0.179164171	0.372012927	0.207426814	0.539646202	0.481026628	0.301492485	0.188341677	0.376940586	0.296994662
45	0.002203336	0.055813754	-0.1528169	-0.236004121	-0.101083268	0.039421033	-0.128866661	-0.067231565	-0.246232611	-0.568327303	-0.358806035	-0.420633747	-0.192501569	-0.324791343	-0.454014332	-0.354588322	-0.309660074	-0.446519741	-0.738395877	-0.155645649	-0.423951185	-0.648878199	-0.416799781	-0.145779517	-0.126595861	-0.281733595	-0.221310645	-0.326589207	-0.224948319	-0.455793967	-0.522319434	-0.404760967	-0.273385709	-0.371823918	-0.447105233	-0.52172372	-0.401596717	-0.414298896	-0.445550039	-0.401315499	-0.418305531
46	-0.341240186	-0.344856077	-0.474955446	-0.315606475	0.066677632		-0.631507428	-0.700350885	-0.654134883	-0.646217286	-0.358856925	-0.207128828	-0.069264174	-0.21869206	-0.017244488	-0.306331352	-0.441741669	-0.770859522	-0.453409254		-0.24302718	-0.215664363	-0.110579984	-0.612204979	-0.475831335	-0.605924275		0.07744815	-0.195043187	-0.685715019	-0.458203907	-0.565687091	-0.289482655	-0.813423185	-0.434977242	-0.441939096	-0.594413553	-0.27861896	-0.356722211	-0.785883831	-0.57353056
47	-0.101017718	0.203888225	-0.116804723	-0.074004682	0.193812161	0.448598316	0.110145172	-0.202610219	-0.197865384	-0.120858977	-0.06511589	-0.091011255	0.072936724	-0.20285265	-0.221889188	-0.52017879	-0.181617377	-0.389203784	-0.270613493	0.0627639	-0.334673685	-0.179264289	-0.328437305	-0.543525943	-0.274194446	-0.147192055	-0.15235044	-0.328273865	-0.197861937	-0.480023579	-0.363027491	-0.36154121	-0.163709745	-0.347983589	-0.307478453	-0.421320713	-0.266187715	-0.316993142	-0.368618204	-0.440036737	-0.335368481
48	-0.284674736	-0.245699798	-0.432462736	-0.308933826	-0.246827614		-0.153447649	0.119985003	0.032630134	-0.053598404	-0.236805788	-0.109547257	-0.144587127	-0.282293972	-0.272850409	0.256343017	0.129879753	-0.123163772	0.429380601	0.501644197	0.465239679	0.989928504	0.232034006	-0.059572584	-0.082951049	-0.173855479	-0.029023353	0.406036882	0.058212401	-0.389830283	-0.349023875	-0.132688412	-0.163297687	-0.1839522	0.055558079	-0.335344257	0.014232481	-0.147910091	-0.288049325	-0.159707348	0.040744302
49	0.244194206	0.038665134	-0.124811384									-0.015665385														-0.068803257				-0.168164422	-0.072020768	-0.192665118	0.095889111		-0.177096763			-0.309288873
50	-0.217484393	-0.372905274	0.100251209	-0.517131552	-0.040348602		0.096551159	0.10188232	0.36388033	-0.097014552	-0.291807175	-0.022626326	-0.282279926	0.050170085	-0.060453902	-0.302777496	0.240703844	0.255211156	-0.839076148	0.902010093	0.129399923	-0.349596503	-0.103885014	0.238053794	-0.050824616	0.202394145	0.226202244	0.342132778	-0.206328623	0.04899886	0.226165284	-0.101355736	0.133394866	0.950676502	0.143896925	0.49274072	0.408804229	0.084341319	0.195493298	0.243469366	-0.027819877
51	-0.604770196	0.0043505	-0.89253485	-0.721167106	-0.55997687	-0.401186796	-1.167310763	-0.722767307	0.403960845	0.578580642	-0.592349802	-0.065322901	-0.912369789	-0.049192936	-0.050216356	0.096006323	-0.205044259	-0.120037243	0.157982648	-0.118118267	-0.128127091	0.262029224	0.126309998	-0.508292433	-0.313261381	-0.080090242	-0.118076545	0.337314596	-0.060786041	-0.264235868	-0.303791576	-0.165413836	0.189918582	-0.757684862	-0.058796056	-0.595118521	-0.254360433	0.031794682	-0.41959462	-0.447304487	0.059644036
52			-0.245581206	-0.225110088	-0.229551562	-0.102837978					-0.200322363	-0.144093571	-0.108911798	-0.045253607												-0.181456419				-0.33350082	-0.155803387	-0.327359234			-0.278472552	-0.280551453		-0.33923737
53	-0.688433493	-1.007578895	-0.404488629	-0.82798249	-0.246853065	-0.329846109	-0.494599701	-0.11290232	-0.194426616	0.253034044	-0.145960204	-0.255668104	-0.594870738	-0.125851706	0.002504005	0.023095033	0.088153065	-0.050306384	-0.20760386	0.167313145	0.024883138	-0.144345392	0.064780771	0.049389421	-0.038510216	0.134799843	0.14579362	0.049526889	0.044526375	-0.009272279	0.05179958	-0.000537935	-0.144293813	0.081851728	0.025028759	0.246017757	0.118113203	0.00924092	0.028811497	0.02610808	-0.000956054
54	0.079057688	0.165722455	0.139342743	-0.129903942	0.218603783	0.186616882	-0.062263907	0.085460271	0.210048331	-0.046614526	0.158004091	0.119584448	0.02118235	-0.075175753	-0.196559851	0.015175145	0.055330528	-0.006631624	0.023779393	0.118957589	-0.03245239	0.008795455	0.013554178	0.100665097	0.07590705	-0.061726689	-0.122474581	0.032212766	-0.197203763	-0.031822219	0.076633048	0.005238635	0.03249293	0.172716235	-0.038000208	0.13668559	-0.01795584	-0.060985919	0.02787057	0.27405091	-0.008993876
55			-0.228730804				0.136308926		-0.159165831		-0.204935097	-0.323849708	-0.032737069	-0.058316696	-0.042015474											-0.107028111	-0.019427873			-0.010015402	-0.26584984	-0.301872695						-0.205312054
56			-0.075611824								-0.04406702	-0.337228686														-0.027722753				-0.255054972		-0.206438938			-0.116837933		0.022901271	-0.157170178
57	-0.186953238	-0.339977253	-0.105368504	-0.384227311		0.130785934	-0.044821597	-0.441460476		-0.362345695	-0.177574437	-0.110251909	-0.0565032	-0.051741158	-0.000163177		0.104637273		-0.147457203	0.293461651					0.119233167	-0.016633585				-0.343387583	-0.006417935	-0.333154639	-0.151506794	0.318596465	0.014397793	0.1633335	0.060662497	0.03307629		0.193624879	-0.443832953
58	-0.441333412	-1.031237981	-0.838052865	-0.651804211	-0.531318624	-0.449338211	-0.781044645	0.045281	-0.22718249	0.105247869	-0.127261877	-0.285740675	-0.655788577	-0.057948093	0.054065938	-0.080392284	0.079126616	0.070958587	-0.175739391	0.054466718	0.109120223	-0.078570188	-0.484424758	0.258789855	-0.033404913	0.159045113	0.154393646	0.002243381	0.115420216	-0.068014844	-0.085151793	-0.10231729	-0.145896704	-0.104828626	0.072160326	0.348419491	0.219928125	-0.154049362	0.070695837	-0.019614068	-0.018171241
59	-0.129623642		-0.162127548	0.137822031	0.269439847		-0.285352323				-0.072049289	-0.114230795				-0.150949815		1.267208122	-0.080533794			0.174093149								-0.252903621	-0.160698501	-0.205012429	-0.150746899		-0.099145162		0.160540276	-0.100949235		0.096014981
60		-0.119108528	-0.151174509	-0.063776625	-0.00328665		-0.322569777	0.563545979	0.175016821	0.570711184	-0.110603658	-0.025856984	-0.119001874	-0.17974122	-0.069896345	0.21061598	0.385784711	-0.086335409	0.202102903	0.285406981		0.538914614	0.457705012	0.126207253	0.542926215	-0.126400702			0.039331878	-0.143734597	0.09985645	0.092266829	-0.033244877		0.054180575		0.154869213	0.018464356		0.247994352
61	-0.298394666		-0.137901841	-0.29722174		0.179136255			0.124571688	0.505841432	-0.225282317	-0.214584691	-0.071330075	-0.247421758	-0.049797797	0.353120945	0.080066833	0.060399735	0.154981663	0.274268362	0.193736356	0.532722789	0.145478135		0.411599267	-0.107628206			-0.166054093	-0.400776612	-0.039856209	-0.058403039	-0.263679493	0.132696928	0.035089157	0.069046527	-0.125962867	0.048600011		-0.195860565
62	-0.044637529	-0.379077748	-0.071899109	-0.138176698			-0.385406465	-0.168974507	-0.569038723	-0.320597569	-0.09592547	-0.338849646	-0.134776978	-0.118550693	-0.256601266	-0.093486827	0.101766651	-0.183791136	-0.070858953	0.319392385	-0.469320599	-0.157848599	0.031891738	0.017976591	-0.013208957	-0.25302167		0.397026182	-0.177802174	-0.370781025	-0.293611094	-0.214779536	-0.016612573	-0.218009314	-0.21708745	-0.19413691	-0.195541294	-0.128111158	-0.239231277	-0.09258773	-0.223252752
63			-0.113504247			0.467255606					-0.075250487															-0.061238451				-0.130041196	-0.076200725	-0.361061739						-0.011910478
64	0.096709034	-0.294223022	-0.207184892	-0.796355071	0.137088983	-0.01151548	0.051531681	0.396650704	-0.275395171	-0.822021569	0.02009512	-0.104819339	-0.322427534	-0.059815564	-0.352884078	-0.25210456	-0.066152527	0.145838233	-0.318699824	0.314923878	-0.138806811	-0.105433905	-0.167540715	0.120817371	-0.188308243	-0.00226868	0.061606343	-0.095518696	-0.210030563	-0.184383243	-0.227063348	-0.425132251	-0.512580574	0.087299789	-0.217156443	-0.105336962	-0.212203298	-0.226695072	-0.144648418	0.138632411	0.104154486
65	0.839869728	-0.228547882	-0.045077606				-0.20359602	0.497062118	-0.043549101	0.661450367	-0.139198537	-0.151101697	-0.092317131	0.096396268	-0.050944284	0.212639999	0.499535029	0.471905242	-0.06258769	0.945038014	0.511886713		0.333192096	0.860105477	0.150869392	0.194637211	0.415581325	0.307345155	0.258012326	0.606849915	0.216509896	-0.205297537	0.145094265	0.816006627	0.080177903	0.664382872	0.100016502	0.73321465	0.350385259	1.354404958	0.044401993
66	-0.291716086	-0.389176519	-0.322294993	-0.372257381			-0.491300494	0.082758348	-0.429725687	-0.624671444	-0.163939039	-0.207667531		-0.163344913	-0.063015535	0.011076288	-0.204155707	-0.586775896	-0.287957306	0.466716492	-0.328068941	0.275683362	-0.069409541	-0.564890944	-0.252463043	-0.351503833	0.051583225		-0.031586428	-0.600571521	-0.332573381	-0.271295348	-0.335569319	0.154889483	-0.284590084	-0.363307635	-0.088703844	-0.202427178		-0.207848064	-0.551463085
67	-0.088953829		-0.262587882			-1.548605018	-0.183538177		0.044005886	0.767435114	-0.022541689	-0.236644113	-1.219247209			0.297755467			0.065564105	0.147006986		0.516895685	0.126053799		0.311889293	-0.2693298			0.184895796	-0.187576091		-0.320634701	-0.101743195		0.040810699			-0.149171268
68	-0.179591757	-0.271380736	-0.095464403	0.367774204			0.078221228	-0.083227298	-0.277609058	-0.170675725	-0.280601762	-0.234683609	-0.187111199	-0.375572849	-0.483234055	-0.135961219	-0.062924832	0.08266299	-0.10512183	-0.049136177	-0.336553838	0.089642047	-0.242744048	-0.311599764	-0.203704269	-0.151567777	-0.178262372	0.206778573	-0.251425328	-0.210151299	-0.096072058	-0.197366923	-0.261562142	-0.037237201	-0.056904687	0.203405978	-0.067807832	-0.181920068	-0.065751481	-0.125959834	-0.465910842
69		-0.148010191	-0.309198603	0.536557814		-0.039808732	-0.221116449	-0.077829848		0.120552345	-0.162285865	-0.128070728	-0.069413129	-0.140053388				-0.110507666								-0.350365941				-0.30872493	-0.152264291	-0.183537784	-0.118174675		-0.245273382		-0.288692294	-0.190730195		-0.343185364
70			-0.031093773																							-0.511443634				-0.063495454	0.149568167				-0.100094115			0.089003204
71	0.257542442	-0.077585717	-0.385823336	0.379294534			0.441157983	0.555987035	0.192021022	0.402369246	-0.0859905	-0.042879141		0.128174067	-0.04467069	0.375138728	0.541610847	0.302569673	0.201589034	0.521531566	0.240214879	0.64141869	0.503713351	0.54403567	0.613868541	-0.099387967	-0.07629575	0.178042887	0.050913208	0.158668442	0.170672619	-0.370081419	-0.005444709	0.487577168	0.256006079		0.360423392	0.147452079	0.336909448	0.484673422
72	0.151768925	0.4785913	-0.122578882	0.993656907	0.179138992	0.019585474	0.527832132	0.281058338	0.244146005	-0.107277603	0.394010512	-0.027785686	-0.512514643	0.124948816	0.206202434	0.146984935	0.306087665	0.366185256	0.160208796	0.283745518	0.350912596	0.291947107	0.141322077	0.34747355	0.204771567	0.227251986	0.120438425	0.361241585	0.030320938	0.191699849	0.132025838	0.194685728	0.292333544	0.339254205	0.150692212	0.309491096	0.438286472	0.2194888	0.325355156	0.176473467	0.198013507
73	0.125810526	-0.369908312	-0.288059155	0.234799938		0.138700205	0.137788332	-0.549242754	0.012245595	0.430952723	-0.247203645	-0.169321187	-0.018700544	-0.030739762	-0.110596867	-0.349058788	-0.213876106	-0.158909698	0.33897702	0.348312999	-0.266002961	0.142951679	-0.30857905	-0.480704899	-0.656632784	-0.278928539		0.338721733	-0.151243189	-0.37500089	-0.281781112	-0.055601651	-0.268129052		-0.289528364	0.287432084	-0.159790045	-0.558868778	0.034677769	-0.298047856	-0.5351868
74	-0.135783445	-0.190198738	-0.326498862							0.065879768	-0.152639395	-0.083135462	0.203040605						-0.215183852		-0.065781127					-0.269218665	-0.038290369			-0.224975011	-0.18692078	-0.171158482	-0.262334392		-0.305324271			-0.090799422		-0.556841415
75	0.088924496	-0.248967844	-0.025755139				0.576446579	0.199474358	0.247961446	0.467122959	0.038253801	-0.125917702	-0.100193123	0.034954307	-0.154406258		0.650183925	0.546242247	0.046124943	0.599786178	-0.141707069	0.148379905	0.605393174	0.646203802	0.042864815	-0.019320149		0.314752913	-0.006474052	-0.30389701	0.136546992	-0.055689462	0.021618393	0.74362533	0.143617054	0.418087622	0.205344188	0.027550736	0.014280518	0.277870177	0.380013657
76	-0.047276527		-0.23997686								-0.125982814			-0.016979355				0.581477235								-0.306031449				-0.059042525	-0.258014961	-0.326156072	-1.232753122			0.521337263				0.725613057
77		-0.157346011	-0.170715558				0.009657102					-0.05052465														-0.082614171				-0.244336609	-0.293013867	-0.231590928	-0.018991073		-0.066273056			-0.027466641
78	0.003908929	-0.557533555	-0.210499855	0.006015668	-0.111859252	-0.108751896	0.031847044	-0.116892442	-0.227801472	-0.532941747	-0.19284942	0.13640302	-0.142806898	-0.185277042	-0.247647862	0.002745085	0.025289184	-0.056911905	-0.392190827	0.075902455	-0.175354102	-0.099969164	-0.083167118	0.067230763	-0.12328715	0.037280098	-0.322115801	0.254150743	-0.337389536	-0.10979164	-0.1977497	-0.022183481	-0.16822687	0.251254482	-0.043989233	0.495682781	-0.064323801	-0.057384353	0.042072781	-0.24358585	0.098938061
79	0.14761278	0.297885913	-0.006323296	0.374021814	-0.090217798		0.006880947	0.085462316	0.20591541	0.011912547	-0.03930125	-0.123379696	-0.119031893	-0.105974263	-0.234319213	-0.132780216	0.002549412	-0.150661679	0.163256078	0.595472562	-0.167424458	0.516687741	-0.116932632	0.052344358	0.035437422	-0.18542951		0.22887819	-0.363384534	-0.467888132	-0.208754658	-0.194832922	0.110243178	0.41223081	-0.241203774	0.356246808	-0.115904308	-0.141542154	-0.007172435	-0.092308275	0.225774735
80	0.23069887	0.32800124	-0.017963056	0.209866898		0.278886934	0.482193934	0.136657874	0.152531688	0.127236819	0.091532667	-0.138146646	-0.035239431	-0.045017712												-0.371755317	0.11874232			-0.007917564	-0.207770225	-0.198672731	0.171833311		0.005659173		0.146496509	-0.08475618	-0.174497523	-0.09873543
81	0.938624204	0.876260732	0.846513792	1.32634927	0.770282117	0.543783157	0.67262633	0.470989181	0.855042845	0.561624096	1.059414842	0.550845403	1.332472149	-0.121842423	-0.014104271	-0.138185315	-0.112113015	-0.205150756	0.012921362	-0.193780697	-0.0824156	-0.12970901	0.041464807	0.140526444	0.027535538	-0.182555008	-0.020582218	-0.100184499	-0.026961057	-0.237507256	-0.215040469	0.162726069	0.078434919	-0.245087702	-0.051648786	-0.006931976	-0.251401624	-0.156308333	-0.228295208	-0.356712339	-0.092072684
82	-0.058148903	-1.016617612	-0.02294188	-0.318961134	0.047280058	-0.266825629	0.079524911	-0.178485186	-0.206477731	0.326058673	-0.262983369	0.474951276	0.151108119	-0.114830611	0.188392493	-0.021616993	-0.066101824	-0.13407719	-0.02091224	-0.103849234	-0.08202784	0.005585975	-0.098989604	-0.073735314	-0.062212386	-0.054091168	0.123352352	0.14384442	-0.003790734	-0.108614338	0.059344127	0.180139223	0.129550088	-0.218266029	-0.042449003	-0.025855661	-0.178140945	-0.18133681	-0.120315341	-0.339484891	-0.114143004
83	-0.6900769	-1.258074959	-0.916115143	-1.701741969	-0.497282569	-0.387615267	-0.632093261	-0.51513962	-0.48942171	-0.571784605	-0.373248273	-0.368881106	-0.754154987	-0.129234251	-0.057844656	-0.092822342	-0.009753751	-0.074030688	-0.034913197	-0.075802138	-0.007273631	0.010321126	-0.055942366	-0.071473906	-0.098134836	0.041001187	0.027296526	0.10205164	-0.017746893	-0.231147302	-0.186840682	-0.041002224	-0.303381785	-0.154491061	-0.084187811	-0.069852981	-0.159172417	-0.071531206	0.010813234	-0.273275119	-0.05202914
84	0.290352917										-0.002997193															-0.077797025				-0.072279188		-0.019110453	-0.176081409					-0.095483443
85	-0.196916314	-0.51982486	-0.150277251	-0.652238726			0.195773317	-0.130428438	-0.021751792	-0.116617569	-0.09060867	-0.001795046	-0.07430647	-0.085362408	-0.252294577	-0.086861371	0.000482231	0.217723343	-0.278543496	0.110909812	-0.36032694	-0.088080009	-0.100732075	-0.012467355	0.030673005	-0.008583246	-0.146873966	0.077500803	-0.071430979	0.036435617	-0.091750949	-0.117513774	-0.337261212	0.392096155	-0.101387031	0.89334629	-0.104314652	0.119087795	-0.087085372	0.351368602	0.353708699
86		-0.008372283	-0.052588766	-0.06816889			0.176213161	0.610452661		-0.212976867	-0.023464518		-0.013225488				0.159298378		0.421631691	0.207821456		0.30401716			0.265940175	-0.195853179	0.23856274			-0.281497418	-0.252206767	0.274177054	-0.035735236	0.067330737	0.086193283			-0.147389389		0.391001337
87	-0.31883331	-0.234376328	-0.266788541	-0.708142489	-0.0010558	-0.145845076	-0.14077598	-0.050298005	0.20987614	0.145995034	-0.344629675	-0.718240052	-0.042936482	0.001799745	-0.161867227	0.252023893	0.109124996	-0.169709018	0.367076761	-0.218575322	-0.057319202	0.134103683	0.32643443	-0.342389159	0.231211379	-0.279470987	0.014336765	-0.037706837	0.020751887	-0.208070262	-0.086288086	0.176825091	0.01958202	-0.201832772	-0.058555349	-0.163324133	-0.304151227	0.214170779	-0.275889143	-0.263808257	-0.069461488
88	-0.162790222										-0.176114603			-0.012884862											0.340548337		-0.024620629		-0.005537539	-0.061562648		0.165136581			0.004297292			-0.105438706
89	0.048456487	0.068157994	-0.015149775	-0.183435801	-0.057300267		-0.147589525	-0.140873328	-0.724702833	-0.251573914	-0.18101652	-0.08981644	0.112105682	-0.128413851	-0.244836896	-0.157351113	0.126184013	-0.581103482	-0.302996321	0.259777	-0.498973018	-0.044552021	-0.304508904	-0.218980249	-0.398690326	-0.265596961	-0.141010416	0.054926811	-0.17120182	-0.434800006	-0.252854593	-0.318044901	-0.172829085	-0.222397454	-0.34365842	0.32353366	-0.155433028	-0.211967291	-0.339799674	-0.340326395	0.006936784
90	-0.114269549		-0.220755258	-0.015572361	-0.061797939		0.200223781	0.100544241		0.099067834	-0.057595029	-0.03396541							0.265163539						0.07274801	-0.424404549				-0.135757907			-0.058455998		-0.293273057			0.011117045
91	-0.104100815	0.202117496	-0.330102852								-0.179299947															0.223399865					-0.282249106	-0.2516804			-0.013080256		0.025562839
92	-0.563231654	-0.446561287	-0.272329555	-0.681353125		-0.226968151	-0.668387305	-0.889483648	-0.641373992	-0.72120154	-0.276330518	-0.14680905	0.05706983	0.090971143	0.590545501	0.353990591	0.271185818	0.22557859	0.605449821	-0.180728044	0.10821741	1.26850136	0.304403451	-0.092411806	-0.377821153	-0.012026559	0.16675479	0.601417725	0.455923295	-0.110023817	-0.169942876	0.445057611	0.112714065	-0.61557818	0.154745854	0.142520746	-0.221225194	0.111643203	-0.002899606	-0.219236751	0.434940137
93	-0.309592723	-0.873288884	-0.713179702	-0.631629516	-0.192131584	-0.174877361	-0.513947869	-0.499171099	-0.445627783	-0.263750445	-0.358087588	-0.162061229	-0.30871008	-0.347486555	-0.44458527	-0.509369252	-0.249590584	-0.393144554	-0.540499268	-0.393282995	-0.442485413	-0.581386534	-0.500296899	-0.556890325	-0.547961595	-0.205567182	-0.344478814	-0.352995897	-0.269687466	-0.400134885	-0.205838596	-0.326184285	-0.531655159	-0.208089818	-0.316525647	-0.24051088	-0.345835689	-0.275838287	-0.290994437	-0.346145364	-0.391665404
94	-0.119256392	-0.687573872	0.016467554	0.45252035	-0.166614777		0.086341584			-0.505104485	0.048831131						-0.243062616	0.576648314	-0.95215714	-0.085825986			-0.383608054		-0.539268859	0.180629729		0.025625245	-0.073053077	-0.134346033	-0.028501526	-0.452007212	-0.120837946	-0.115990089	-0.41719694		-0.437959204	-0.144160026	0.051373861	-0.155230811
95	-0.026051296	-0.49656641	-0.098614092	0.387704545			-0.114580183	-0.305137255	0.103347828	-0.397029891	-0.213808117	0.011325096	0.146013803	-0.06811409	-0.080399125	0.023984588	-0.348380468	-0.237587802	-0.311350492	0.526802883	-0.641908512	-0.035394935	-0.295041784	-0.730543821	-0.48889417	-0.438862115	-0.323815594	-0.345635141	-0.22665585	-0.493006723	-0.545926486	-0.232717452	-0.17026085	-0.36473669	-0.324640643	0.182025481	-0.337166213	-0.271454216	-0.491484842	-0.47717138	0.23821833
96	-0.187888216	-0.315768278	-0.234197997	-0.475521793	-0.139081347	0.081521889	-0.199427229	0.076368199	-0.01104903	-0.050682658	-0.125728875	-0.095054056	0.185341435	-0.157689705	0.092952853	0.260222564	-0.026882754	0.033102156	0.317354104	-0.067768482	0.033662527	0.426081253	0.146722614	0.053626028	0.005174468	-0.111110352	0.046483124	-0.041545244	0.080824397	-0.226797212	-0.166118375	0.062305924	-0.150697322	-0.182514023	-0.084179517	-0.156264191	-0.021240538	-0.13149796	-0.196383497	-0.14812581	0.142265978
97	-0.036395771	-0.088167429	-0.044300017	-0.335147567	-0.142617524	-0.023998892	0.11676295	0.064395223	0.047990649	0.411360268	-0.174447337	0.063200383	-0.219803792	-0.16819927	-0.369369294	-0.086622218	0.054539921	-0.049774515	-0.179653997	0.093012962	-0.122928711	0.054100414	-0.068637104	-0.070588761	-0.153783816	-0.264097402	-0.145923377	0.134877241	-0.097960576	0.03473768	0.052894039	-0.194441268	-0.337949989	0.205742722	-0.002694957	0.177820268	-0.081528876	0.08811294	0.009012462	0.161885402	0.099335876
98			-0.160465593																											-0.313269237		-0.025453819			-0.194523807			0.067254539
99	-0.096771149		-0.2648071	-0.230514959			0.054937781						-0.023342059		-0.158235861		0.575014865								-0.00938878	-0.276138266				-0.440273884	-0.266464072	-0.3545479	-0.009195806		-0.047952511			-0.096019399
100	0.382413836	-0.614123047	0.316687728	0.365673642	0.25239365	0.34186187	0.276645349	0.276698681	0.054278718	0.35805486	0.41068241	0.169238851	0.347555329	-0.066600564	-0.042856401	0.105713569	0.240985611	0.071070418	0.030592383	0.366396494	0.082080872	0.452701947	0.160890701	0.210883292	0.146067277	0.153087094	-0.02395672	0.456188459	-0.019235717	0.20291408	0.147698738	0.093389703	0.097969811	0.374355252	0.215442593	0.524229648	0.446863025	0.147936266	0.162629947	0.287062706	0.539883402
101	0.144541586	0.56648233	-0.16332951	0.363741722	0.011826869	-0.044058372	-0.117305065	0.072349328	0.392653188	-0.284107177	-0.122821614	-0.232115022	0.089369175	-0.027821914	-0.34107022	-0.339952354	0.542570546	-0.253274813	-0.053378796	-0.210344236	-0.353166357	-0.010414272	-0.248874187	-0.482244039	-0.254052598	-0.3247991	-0.177297727	0.353056779	-0.132071788	-0.382882833	-0.432171559	-0.31229471	0.07711557	0.394490052	-0.310990189	-0.291969477	-0.143864136	-0.169756107	-0.166938841	-0.409064802	-0.067501465
102	-0.10881612	0.266636701	-0.271072129	-0.165259625	0.040373689	-0.073769587	-0.369983069	-0.205490318	-0.302261274	-0.375291614	-0.390981039	-0.219658823	-0.118576682	-0.291800027	-0.182248935	-0.640441754	-0.287206047	-0.427703886	-0.342122464	-0.288622846	-0.551261255	-0.137119816	-0.344956433	-0.421347872	-0.301172456	-0.220912157	-0.331986295	-0.326145565	-0.214045103	-0.41171376	-0.227925058	-0.345594434	-0.184151663	0.078333125	-0.318694876	-0.22135329	-0.247403403	-0.267506717	-0.277435264	-0.349914259	-0.320832652
103	0.204371655	-0.315427371	-0.390957141	-0.544446818	-0.097337036	-0.016556333	-0.030574593	0.648705016	0.924639603	0.462747405	0.001179141	-0.110694261		0.074373619	0.446872401	0.888529355	0.775160349	0.394361566	0.553016567	0.845039114	0.562903058	0.823578495	0.644214796	0.284478619	0.085271778	0.331384983	0.182003091	0.421800526	0.387108949	0.668315518	0.394900263	0.135758678	0.435614493	0.801269179	0.479275378	0.886031791	0.581151515	0.720839296	0.32676391	1.023150731	0.539670699
104	-0.201136386	-0.105535085	-0.279502947			-0.158686956			-0.383047549	0.477813245	-0.180101876	-0.041653465	-1.001598658				0.119187881		0.188183597	0.235124917				0.37072943		-0.062229346				-0.252151688	-0.228237124	-0.302989674	-0.073554906		0.030213507		0.175492405	0.020179755		0.048025288
105	-0.030854852		-0.089450959						-0.451386248																					-0.228524485	-0.285512805	-0.019644695	-0.06272129		-0.164319761			-0.069467756
106	-0.018225415	-0.298504372	-0.030628095	0.504041691			0.044881204				-0.144906649	-0.093714605	-0.056796911				0.378420555		0.074920318	0.367471872			0.162350596		-0.012921642	-0.152405102				-0.193190043	-0.262155532	-0.31500083	-0.030061681	0.693041836	0.215330247		0.257150567	0.070598959		0.548302115
107	0.203206602	-0.335049417	-0.089277895	-0.478555076	0.218837676		0.189047715	0.347523641	-0.22905296	-0.304929175	-0.083336923	-0.242257787	0.146090045	-0.281680002	-0.266471508	-0.133627145	-0.343057229	-0.643921111	-0.389585619	0.129440391	-0.469501515	0.680700224	-0.288545798	-0.524264495	-0.169601389	-0.574884047	-0.095405949	0.347588862	-0.178782884	-0.382010108	-0.549883728	-0.26480083	-0.314626036		-0.399374268	-0.143606834	-0.330239818	-0.315755818	-0.339697432	-0.219366013	0.032807136
108	-0.365459796	-0.431997803	-0.425208594	-0.351448376			-0.496353522	-0.026573625	-0.68649748	0.38893757	-0.175111042	-0.208438635	-0.062199105	0.204063022	0.233839151	0.716786738	0.463831311	0.255170702	0.402043123	0.214151455	0.424205646	0.9605588	0.558847539	0.37872803	0.370303506	-0.154816321	0.131594509	0.477191572	0.226291655	-0.155184157	-0.260318376	-0.10061419	-0.091534173	0.450510073	-0.050770142	0.470102488	0.534140316	-0.102711257	-0.037922592	-0.01734194	0.153922795
109	0.210184899	-0.404848337	-0.584596908	-0.10086028	0.053618539	-0.074688639	0.058074648	0.341759913	0.328937391	0.629122939	0.228121836	0.511748541	0.097300959	-0.227252325	-0.097154171	0.314408649	-0.046042307	0.153377917	-0.117293243	0.067531132	0.07019796	0.311788996	0.074214094	-0.140405927	0.056284047	-0.04603773	-0.063541904	0.15912211	-0.075824913	-0.232642035	-0.142464412	-0.095000975	-0.155075828	0.110158753	-0.094843543	0.085973101	0.352112396	-0.189895648	-0.093146942	-0.080297652	0.16112805
110	-0.142175861	0.09016897	0.308345107	0.186507781	-0.177804067	-0.341106252	-0.16729019	0.070066395	0.425253222	-0.090616716	-0.422475436	-0.239707897	0.511959703	-0.26965794	-0.419931499	0.080695478	-0.115903013	-0.264015908	-0.150330277	-0.152313395	-0.033265109	0.091517776	0.138377755	-0.285883024	0.042656098	-0.172999147	-0.388904871	-0.086291406	-0.245329529	-0.337845599	-0.350076713	0.003383932	-0.079355856	-0.373346645	-0.256740801	-0.254088152	-0.056602999	-0.177177739	-0.398810229	-0.431339907	-0.095671799
111	-0.67204724	-0.677771815	-0.638295752	-0.847302736	0.038163343	-0.044566453	-1.148092429	-0.9744144	-0.703969397	-0.631182238	-0.463845894	-0.08598284	-0.133435124	-0.016714495	0.111921007	0.001407601	0.278136908	-0.259436787	-0.03887572	0.199798952	-0.058473682	0.124884521	-0.063957082	0.402305635	0.072716955	0.063148561	0.056823174	0.074107295	0.10543823	-0.273077123	-0.342854389	0.11875032	-0.300631843	-0.319980743	-0.145960808	-0.0705352	-0.342155596	-0.22252532	-0.121288255	-0.560540534	0.393803145
112	0.09322194		-0.285908905			-0.053138751																								-0.029435394	-0.162138312	-0.045778708	-0.012264943		-0.230440369
113	0.045004996	0.335966741	-0.059162464	-0.022074987	0.122189485	0.16685041	0.058615509	0.098606496	0.647491479	0.4917591	-0.028313932	-0.27731124	-0.142759863		-0.145541442	-0.327486133	-0.120953889	-0.039172167	-0.092115432	0.565786247	-0.521781955	0.260436819	-0.074160053	0.026156708	-0.197730269	-0.074420183	-0.180829992	0.18368809	-0.319949833	-0.323695838	-0.21465811	-0.299334782	-0.078017728	0.199905385	-0.258312747	0.300938859	-0.104307765	-0.242775087	-0.277716977	-0.031862104	0.217608145
114	-0.755319763	-1.211459808	-0.109829877	-0.775300979	-0.20512852	-0.128987346	-0.071503857	-0.343913715	0.088507448	-0.265305287	0.126501948	-0.181994253	-0.43536201	-0.072096377	0.001835346	-0.128236789	0.123430872	0.219891279	-0.260382689	0.099076362	0.214207823	-0.272272954	0.024628195	0.172687192	-0.05306814	0.157272233	0.005643202	0.072759883	-0.040232746	0.076691384	0.137985265	-0.06862625	-0.063363601	0.316870069	0.096390627	0.374562217	0.114929313	0.067147468	0.179146324	0.154232555	0.102464761
115	-0.204345192	-0.332258351	-0.264998332	0.055463163	-0.047443182	-0.023427016	-0.829479434	-0.550931426	-0.329969288	-0.249963184	-0.234653397	-0.311846542	-0.206812172		-0.047338023	0.436352098	0.03434262	0.016369122	0.35298915	0.494967264	-0.11894849	0.509562032	0.285561025	-0.358216306	-0.041261495	-0.233616869	0.024312329	0.355622362	-0.261717578	-0.575801108	-0.107645626	-0.036138755	-0.126074118	0.423918641	-0.057598227	0.30179603	-0.197898089	-0.229804548	-0.091012227	0.425665093	0.211485387
116	0.485331599	0.342206103	0.256686337	0.995812605	0.339128623		0.809436389	0.508674542	0.548815051	0.56694752	0.345373559	0.454325011	0.386351503	0.427859298	0.313853661	0.231139864	-0.057451306	0.543859655	0.128886374	0.685210603	0.660675337	0.520953574	0.174260464	0.26168631	0.155239502	0.173133951	0.245541414	0.511566992	-0.021324772	0.102387961	0.093282681	0.137379978	0.074253579	0.473943831	0.151324204	0.886343282	0.407596017	0.005248289	0.186593174	0.376766157	0.676879685
117	-0.031070305	-0.230723578	-0.002567286			-0.318356322				0.410602606	-0.142786224	-0.175366653					0.134357933		0.142510195	0.267350256		0.1731703	0.14621613		0.082990408	0.030724594				-0.205442739	-0.1925419	-0.201561563	-0.075996965		-0.208920665	0.17934927	0.041695119	0.074174393		0.177180913
118	0.380082184	0.279501475	0.447321228	0.854839015	0.746305383	0.519623256	0.732850405	0.359776599	0.272146061	0.409010347	0.80901195	0.597543498	0.769514354	0.372162329	0.338080633	0.610173656	0.430530783	0.497128874	0.539375812	0.741337426	0.335495559	0.683370709	0.550398828	0.588109351	0.416708464	0.320302341	0.293789809	0.411167149	0.382343217	0.346112969	0.408038137	0.44543555	0.367490237	0.907751772	0.426542588	0.667578761	0.328600333	0.339132721	0.518536755	0.485019748	0.827381626
119	-0.085685538	-0.072917192	-0.113114778									-0.087284517														-0.172277942				-0.322350412	-0.156099177	-0.183516754	-0.126027696		-0.173286159			-0.063883013
120	-0.16447769	-0.216179302	-0.345355239	-0.493513252	-0.158878712	-0.086349698	0.287733681	0.006393735	-0.053525841	0.222284281	-0.09794024	-0.289196768	-0.278540911	-0.214401231	-0.151912488	0.011868686	-0.100152964	-0.025095985	-0.099322124	0.15917157	-0.045558054	0.393602264	0.060272413	-0.208388141	-0.044217497	-0.1599235	-0.230463234	-0.018715229	-0.212716715	-0.255286829	-0.096331707	-0.304076961	-0.201127391	0.108125723	-0.085667043	-0.176177521	0.161553284	-0.078436663	-0.104690118	0.146909788	0.408604809
121	-0.889218301	-0.513641523	-0.6828432	-1.100944095	-0.179138267	-0.219424087	-1.233568074	-1.341727386	-1.596807976	-0.604832528	-0.779528157	-0.188121866	-0.377611136	0.016662746	-0.205443828	-0.312782344	0.539206999	0.116118528	-0.102328672	-1.308622553	-0.39300139	0.288511606	-0.338003125	-0.818571961	0.718119937	-1.137860654	0.354298783	-0.586584109	-0.228303125	-0.101620096	0.271436035	0.064940082	-0.179551062	-0.558344399	-0.432056677	-1.144147072	-0.179024804	0.54647844	-0.876178899	-1.158305966	-1.263068962
122	-0.111420736	-0.203017008	-0.063422634	-0.310246136	-0.213815008	-0.118855346	-0.062404476	0.371591641	-0.256761908	0.028939529	0.159688193	-0.137519329	-0.398045947	-0.034006092	-0.157470221	-0.069197885	0.11062526	0.020133635	-0.145628075	-0.0292187	0.050513051	-0.152857923	-0.036143245	0.136283517	-0.089265572	0.116250068	-0.094442766	0.070476822	-0.038177057	0.11008271	0.244686496	0.03154357	-0.033618822	0.302324495	0.120029875	0.186808334	0.163097104	0.070506301	0.076744729	0.1064149	0.108198388
123	-0.26148554	-0.352601867	-0.407377989	-0.381891353			-0.447067932	-0.243986323	0.036158095	0.068656716	-0.120966402	-0.293853774	-0.095539674	-0.11375078	-0.169871118	0.404425063	0.572459791	-0.064439863	0.877582416	0.427358322	0.234538822	0.6058607	0.21217842	0.551977596	0.142596318	-0.073094934		0.04935776		-0.202861602	-0.229517091	-0.148746033	-0.23826962		-0.145725737	0.272659097	0.025294509	-0.024314102	0.10989412	0.00077569
124	0.065224793	-0.205957003	-0.096320389	0.227323764	0.028115608	-0.068109747	-0.253935198	-0.147593546	-0.100960978	-0.00393121	-0.033688703	-0.056511058	-0.048155946	-0.055011914	0.001867247	-0.063011563	-0.064802317	-0.041812989	-0.002620175	-0.083234623	-0.107032719	-0.078492204	-0.088957569	-0.123374045	-0.026987289	-0.040705627	-0.083037568	0.027336098	-0.029437284	0.060882566	0.009127316	0.108744164	-0.128588962	0.042670027	0.066748286	0.051323181	-0.148879956	0.059530158	0.004915388	0.00407759	0.026782413
125	-0.39418546	0.95431557	-0.081524048	0.85433096	-0.070600727		0.236603175	0.315245097	0.092548892	0.049601725	0.15492391	-0.000695015	-0.022089807	-0.121519901	-0.411976739	-0.450873722	-0.132075228	0.442753818	-0.70244638	0.585414924	-0.3828242	-0.169561015	-0.417384718	-0.259131415	-0.27628441	-0.045622033	-0.298897687	0.163890918	-0.415983373	-0.162815403	0.299122216	-0.327468833	-0.229697309	0.320337015	0.143101405	-0.211741421	0.498780615	-0.489037805	0.17557721	0.546598178	-0.291268544
126	-0.022292073		-0.191166093				0.072859541																			-0.333355448				-0.224486922	-0.111538442	-0.113554327			-0.208990871			-0.158298108
127	0.05322241	-0.204297136	0.317003244	0.007375338	-0.066950023		0.006407555	0.244838389	0.56653959	0.587547427	0.256836493	0.060807099		-0.089553264	-0.001482483		-0.003955267		0.443338124	0.121092417	-0.051793174	0.241030398			0.053458031	-0.163397248	-0.040947683		-0.083026767	-0.071520375	-0.362617208	-0.069561363	-0.140108662		-0.344478575	0.08702688	0.141946317	-0.255437092		0.050293284
128	-0.227940811	-0.182776186	-0.279568405	-0.403044257				-0.372842758		-0.275137891	-0.112811469	-0.21258072	-0.034937728		-0.113725647			-0.19072448								-0.142355247			-0.009457902	-0.313708318	-0.361298407	-0.208038211	-0.136339883		-0.531023403			-0.371829142
129	0.952190934	2.683598717	0.882507871	1.030047501	0.678380636	0.197570985	-0.499955612	0.116140408	-0.022989034	-0.410830637	0.298331641	0.262344834	0.691612567	-0.169919483	-0.160392635	-0.966604206	-0.766170997	-0.511600433	-0.599760566	-0.657479484	0.055288428	-0.461133739	0.099987975	-0.723286317	-0.789776693	-0.708071489	0.078703288	-0.454785135	-0.03062158	-0.619970773	-0.647051891	-0.732183896	0.239677417	-0.842968382	-0.636006416	-0.689918745	-0.946354536	-0.500705833	-0.852238956	-0.723241342	0.243367525
130	0.01141985	0.046188082	-0.109107969	0.685934779	-0.206737849	-0.025643912	0.039015822	-0.121262682	0.041182957	0.0101001	-0.12472908	-0.217532223	-0.054245696	-0.129766785	-0.308044914		-0.189686524	-0.109304226	-0.131368901	0.419022083	-0.415457944	0.442608648	-0.179211678	0.210034028	-0.144316317	-0.130381858	-0.013190179		-0.238204072	-0.110833769	-0.331880091	-0.25585472	-0.159183308	0.128267177	-0.381315627	0.050320281	0.055822816	-0.172659581		-0.063653782
132	-0.031018837	-0.237126728	-0.165594234	-0.179918923	-0.255833981	-0.143321994	0.264425141	-0.228395226	-0.038425733	-0.172231259	-0.248533688	-0.141203853		-0.119977174	-0.320458633	-0.185545412	-0.009354353	-0.180577394	-0.157415203	0.268161975	-0.23001571	-0.057313389	-0.020979513	-0.174514174	-0.188614984	-0.129029746		0.21489761	-0.397364514	-0.253420772	-0.150300473	-0.270852348	-0.168724502	0.338280663	-0.149930198	0.060806797	0.066569858	-0.105012372	0.039097857	-0.017481036	0.002076197
133	-0.061421296		-0.091454396		-0.094687498							-0.038865581														-0.139858779				-0.030346836	-0.261149538	-0.242617957			-0.927717941			-0.092425272
134	-0.331493286	-0.862198565	-0.11738571	0.054086743	-0.115440855	-0.116238329	0.20902263	0.034871465	0.055839717	-0.043073946	0.060335805	-0.191670312	-0.453753203	0.019683526	0.085535841	0.223770491	0.113132748	0.063907516	0.12844947	0.269174417	0.154178734	0.234286582	0.307093381	0.194505768	0.298464017	0.06735229	0.160426749	0.061928931	0.193588623	0.164337703	0.052781494	0.205126208	0.083038641	0.185222755	0.155931223	0.418376779	0.330202407	0.087895056	0.22338115	0.088536975	0.354440673
135	0.011726924	-0.264787011	0.01411765	-0.387724662	-0.360616239	-0.146181999	0.034412524	0.20945817	0.413497964	0.226339733	-0.159668505	-0.181251923	-0.775033904	-0.193999504	-0.308034007	0.065468138	0.131739842	0.081222416	-0.067530978	0.239409135	0.058012582	-0.225613159	0.062046034	-0.024417594	0.08738763	0.107189333	-0.234910569	-0.053533309	-0.202656985	0.123703317	0.097868173	-0.013972994	0.021270536	0.436506776	0.183403378	0.079839218	0.160294193	0.073750279	0.04839509	0.420117168	0.120417125
136	0.187079848	-0.187474455	0.129321467	0.897675236			0.725415936	0.665319304	0.978642902	0.847072558	0.40096705	0.267639383	0.280687492		0.452393984	0.313494184	0.268875607	0.097850881	0.663831119	0.401572121	0.222204966	0.572643983	0.268583304	0.281572322	0.18427095	-0.21681295			-0.021458188	0.095527227	-0.322322412	-0.309810367	-0.057723833		-0.125918504	0.231961022	0.182549935	-0.220655738		0.127722174	0.148027255
137	0.276897941	-0.128190732	0.214230693	0.460121928	0.020355596	0.192908379	0.468667233	0.032876945	-0.057890325	-0.173802102	0.197537548	-0.047511556	0.185718565	0.059471228	0.873099796	-0.075710359	-0.119810293	-0.108259573	0.014448208	0.242121128	-0.31988779	0.155014091	-0.060725058	0.096344609	-0.130800901	-0.112116732	-0.086632577	0.4095368	0.059369526	0.036390743	-0.055533896	-0.013756086	-0.049898792	0.324633315	0.033679882	0.082491182	0.042364283	-0.027928153	-0.222697937	0.064466014	0.043688595
138	-0.096696049	-0.003142408	-0.127909991	0.826414701					0.036266275	0.177588707	-0.074191676									0.117474909		0.235626386			0.364753758	-0.446334872		0.051692853		-0.122276504	-0.153174688	-0.125405769	-0.052260946		-0.090425762			-0.182320683		0.222701669
139	0.273985021	0.181630956	0.112043438	0.452092357	0.256024926	0.234163903	0.268536573	0.277673017	0.820726746	0.963042167	0.519924703	0.396469236	0.107777055	0.050781433	0.209637082	0.389113404	0.218697533	0.134950091	0.340211196	0.363562624	0.296480955	0.376184014	0.368307029	0.430884451	0.362041468	-0.005995484	0.21471694	0.191679288	0.241182402	0.058197399	0.067907267	0.165961334	0.027896553	0.243919343	0.230057331	0.336637582	0.436066716	0.010419538	-0.057946808	0.06377669	0.226051738
140	-0.063664217		-0.072372929		-0.02425989																					-0.334333693					-0.35002966	-0.030907357	-0.148716944		-0.120795676			-0.170680768
141	-0.090611196	-0.731762393	0.165205215	0.088769367	0.173401819	0.142177808	0.196238618	0.383689016	0.112698999	0.126018738	-0.023603698	-0.117007501	0.205260152	0.119101837	0.245996207	0.153278514	0.216821004	0.311285939	0.213978188	0.392711834	0.217144453	0.158308544	0.18354197	0.354394013	0.183664643	0.17932536	0.266407479	0.266143456	0.174653981	0.113591863	0.266685629	0.256977937	0.116849072	0.463118516	0.186140007	0.394132816	0.267821605	0.10163849	0.371156558	0.237755548	0.185193093
142	-0.564442174	-0.830243101	-0.206415207	-0.725084893	-0.501973782	-0.310106735	0.008369101	0.021481058	-0.282404373	0.055141338	-0.148731875	-0.350821612	-0.104014917	-0.114000749	0.030180867	0.112961708	0.032906031	0.041668783	0.011427764	0.071043292	0.044262051	-0.07949766	0.028052393	-0.112308674	-0.025743634	0.06644395	-0.050814143	0.042454675	0.052958136	-0.078549513	-0.008334683	0.094676179	-0.120760422	0.104144619	0.05952517	-0.029561784	0.076906927	-0.075155677	0.040172714	0.017109828	0.089738064
143	0.065155466		-0.070277074	0.235428103			0.097627761		0.097171948	0.438148775		-0.074671429	-0.077426245							0.109018243	-0.107713604				0.048943358	-0.082942933				-0.153622718	-0.411941717	-0.344359868	0.12419563		0.082879029			-0.323132624		0.126141081
144								0.698709473		0.199853865		-0.058731255					0.214772574		0.292580355	0.110688667					0.274100941	0.337863368					0.237176514				0.341175677			0.442454596		0.202677365
145	-0.25368974	-0.307176409	-0.099506676	-0.075097717	-0.381826115	-0.22859042	-0.395839568	-0.105995567	-0.293708819	-0.042252425	-0.250611269	-0.224302412	-0.541999783	-0.188683451	-0.293382361	-0.159047397	-0.167202937	-0.132718325	-0.115441306	-0.002376007	-0.222518153	-0.075347052	-0.170894668	-0.046791327	-0.218801987	-0.137485484	-0.17516719	-0.184753555	-0.098737005	-0.181578333	-0.025117129	-0.279140871	-0.352989351	0.01564708	-0.133044245	-0.22405314	-0.024194319	-0.052900094	-0.195775268	-0.048653759	-0.009053212
146	0.335488031		0.222994628	0.890614179	0.294648752	0.408114306	0.607459832	0.65561152	0.377455209	0.59205837		0.074414649					0.357514067	0.420416216	0.395482349	0.518838117	0.301509756	0.438196713	0.228678345	0.229970188	0.159605039	-0.079467924	0.192004118	0.183663218		0.035574736	0.129838634	-0.119447076	-0.088014347	0.481819006	0.017247197	0.271309398	0.195172312	0.128763006	0.086009386	0.373165866	0.194531777
147	-0.021665909											-0.263990576			-0.299272025											0.270850485				-0.14867933	-0.368465592	-0.316090891	0.087405279		-0.266898076			-0.189429741
148	1.199631825	2.0634744	0.933794368	1.374757445	1.410374344	1.058632667	0.593713096	0.653313862	0.508560877	0.159452753	0.979983986	0.835708767	1.31784519	0.731434901	0.601889218	0.447819537	0.433230535	0.572836824	0.616200199	0.358194126	0.437298326	1.069569876	0.466967926	0.595018826	0.404749258	0.250671688	0.696510235	0.788083447	0.558953446	0.344354385	0.290577092	0.450987941	0.857716765	0.435195609	0.279833235	0.409628368	0.298678685	0.468417817	0.511404731	0.192888026	0.401107299
149	-0.205444695		-0.21544123		-0.005174974	-0.083721484					-0.230101508	-0.284490883		-0.042852211	-0.328051891											-0.3231186			-0.221883146	-0.068055181	-0.233260753	-0.198237462	-0.056455915		-0.111372236			-0.133389667
150	-0.279861367	-0.591900539	-0.028352604	-0.807584177	-0.294528475		-0.872759585	0.48830326	0.95668274	0.663406029	0.239839228	-0.196937478		0.038745389	0.008497844	0.836689809	0.12695337	0.14697916	0.435532706	0.170811406	0.097063966	1.004850441	0.418468636	-0.18563729	0.010532893	0.009558779	0.408236041	0.79876452	0.240020789	-0.123870843	0.011991474	-0.017074893	-0.231427263	-0.252852051	0.125221938	0.17716521	0.018598299	0.160174754	-0.091402661	-0.327175183	0.544112776
151	-0.206444256		-0.137625242			0.427082315					-0.019524078	-0.158831248			-0.039153505											-0.066413742				-0.015870244	-0.237690766				-0.178893074			-0.118419258
152			-0.047472094								-0.099189117		-0.051235692	-0.082090279	-0.134525513											-0.05199712			-0.09130776	-0.296706168	-0.222286743		-0.102363899		-0.056050883			-0.186165716
153	-0.284967761	-0.867366136	-0.046730581	-0.341661355	-0.203481243	-0.19872157	0.251728735	-0.193898866	0.153963749	-0.109601056	-0.18136482	-0.082353384	-0.348696582	-0.23504816	0.00682328	0.040618796	-0.070044976	-0.028854512	-0.063522578	0.02182999	-0.102112963	0.190041217	0.018782302	-0.112812685	-0.014851461	-0.051427951	-0.096318023	-0.030676465	-0.112777282	-0.103300248	-0.178181155	0.032761821	-0.31579291	0.045812333	-0.001355104	0.034198208	-0.068470283	-0.146345707	-0.199269301	0.032467159	0.020187816
154		0.420586614	-0.025575363												-0.247300667											-0.159941908				-0.077318843	-0.076682373	-0.095937568	-0.038884344		-0.289671368			0.320510675
155	-1.194992151	-0.787320212	-0.700124174	-1.469214512	-0.38682744	-0.329261219	-1.100082274	-0.324517011	-0.507798464	-0.24060787	-0.598378674	-0.233071282	-0.731335377	0.019457795	0.324298042	0.307305871	0.067167474	-0.022231114	0.322331453	-0.020627319	0.024533163	0.650394719	0.182441493	-0.218083414	-0.040544279	-0.077992591	0.382727521	0.12199899	0.490338441	-0.141066443	-0.185600333	0.265979459	-0.059717249	-0.157023133	0.079361529	-0.013138922	-0.066774141	0.110241114	-0.23829852	-0.180497365	0.154376848
156	0.219042593	0.523106232	-0.208408114	0.207644939	0.007151263	-0.085837341	0.115808576	0.02392639	0.053643576	0.113303797	0.082950548	-0.38192164	-0.036997467	-0.06961411	-0.159645113	0.003303691	-0.054781125	-0.057889332	0.024019006	-0.146622948	-0.041318313	0.06771815	-0.012742869	-0.209882736	-0.149885877	-0.101365916	-0.182826633	0.14323676	-0.149622076	0.045138417	0.170913018	-0.153536784	0.353471875	0.13250951	0.042994116	-0.212789976	0.038047371	0.129945819	0.017872618	-0.138931449	-0.051262854
157	-0.306716877	-0.48797549	0.207447163	-0.57051071	-0.098772904	-0.0339122	0.80543928	0.197198866	0.320713209	-0.170971047	0.033887226	-0.136504354		-0.05919245	-0.087800913	0.204373229	0.075001029	0.032664958	0.047267014	0.474711239	-0.024805012	0.812355327	0.20106346	0.257294877	0.208780181	-0.030024686	-0.020421672	0.419632762	-0.202934613	-0.07476432	-0.062412001	0.043836267	-0.001862942	0.186860857	-0.206854044	0.207995897	0.063045873	-0.167721837	-0.152120898	0.018002615	0.528045831
158	-0.101803423	-0.68478751	-0.285568527	-0.241806609	-0.038526743	-0.084966715	-0.469451277	-0.380845382	0.137083595	-0.531603488	0.120174333	0.496607469	-0.411073823	-0.056950117	0.085073566	0.162193438	0.311434634	-0.075985417	0.319250068	0.104580608	0.015400071	0.495301194	0.062316145	0.222889865	0.189896432	0.029712545	0.186315813	0.021556649	0.030542536	0.070411964	-0.001888053	0.204943566	0.044688045	0.147522267	0.081297552	0.162703592	0.137074556	0.049847723	-0.02765644	0.208954789	0.089724907
159	0.792430426	1.635532828	-0.004765823	1.017551959	0.606771621	0.419214034	0.408727663	0.493257994	-0.06992541	0.053468147	0.065830927	-0.032242846	0.367578634	-0.091718422	-0.13086341	-0.262582881	-0.039504936	-0.033607038	0.131121993	-0.156664984	-0.042249653	0.320787161	-0.14821607	0.091122388	-0.182207121	-0.041070036	-0.243536055	0.206257327	-0.45756297	-0.10736643	0.112952774	-0.179023591	0.325698023	0.153090254	-0.044397095	-0.141140174	0.201869455	-0.0263128	0.442248015	0.151787242	0.12776988
160	-0.262050904		-0.295265353							0.173519116	-0.014914032	-0.078311368			-0.240411571										0.13637476	-0.437232146				-0.085083693	-0.260463636	-0.27174185	-0.021158391		-0.084170575		0.075088361	-0.036668553		-0.275829478
161	-0.163929966		-0.093473589								-0.002215285				-0.029345721											-0.164610325				-0.198123512	-0.279119136	-0.110190161	-0.023403276		-0.230569432			-0.111770829
162	-0.026810039	-0.275115771	-0.169904224	0.160006944	-0.084641723		0.256264779	0.169990626	-0.469703578	-0.01201403	-0.253755021	-0.215576563	-0.130764494	-0.202043584	-0.068130917	-0.080135758	-0.130339441		0.283181422	0.538527129	-0.354191189	0.369477162	0.254668593	0.17630957	-0.053904854	-0.230679876		0.175689908	-0.297742492	-0.081065229	-0.200723254	-0.148262035	-0.087254872	0.401360446	-0.065639062	0.270321955	0.077389787	-0.087694845		-0.205814964	0.152145986
163	-0.201147098		-0.206861552							0.519397874	-0.050057139	-0.09482868			-0.078651463		0.198009131									-0.27250879				0.0566756	-0.099136271	-0.317310681	-0.0631495	0.130138966	-0.050327548			0.02384477		0.062593081
164	-0.242485245		-0.272727666				-0.274608672	-0.102710888	-0.561859692	-0.236740864	-0.179651404	-0.152178297		-0.275727206	-0.341606749			-0.261987905			-0.208569066					-0.452847566	-0.096327095		-0.257310015	-0.394882194	-0.209597715	-0.411984614	-0.124929902		-0.434137422			-0.277665147		-0.384509663
165	0.047698041	0.54666561	-0.089385435	0.419112587	0.024653755	0.067442672	-0.021539975	-0.042069481	-0.142724503	-0.062652677	-0.19257497	-0.187449857	-0.237823724	-0.257918393	-0.217557084	-0.492661363	-0.263948584	-0.214330067	-0.176073163	0.060443211	-0.383951944	-0.233306663	-0.387923791	-0.261839827	-0.233723149	-0.241946746	-0.218710971	-0.242171108	-0.353409767	-0.353641149	-0.337796244	-0.335726332	-0.039986305	0.086411601	-0.217841324	-0.220037154	-0.072632759	-0.1811973	-0.154269154	-0.219888791	-0.028410994
166	-0.173127195	-0.490215907	-0.345908793	-0.596201913	-0.002454718	-0.006339646	-0.095959163	-0.163510517	-0.814857577	0.068683714	-0.344036046	-0.162806168	0.04537277	-0.241308338	-0.343314364	-0.024984007	-0.347665416	-0.230113175	-0.264998681	0.509724459	-0.413388379	0.304794489	-0.375190231	-0.169956829	-0.432004739	-0.18285969	-0.008686782	-0.178604581	-0.397811294	-0.367363285	-0.471710449	-0.332084513	-0.247617378	0.03841768	-0.24702422	-0.297345895	-0.068330015	-0.208750724	0.06153227	-0.262824165	-0.128297303
167	0.281579605	0.281324044	0.003762825	0.348889226	-0.123830499	-0.075098117	0.063403444	0.103969493	0.034408252	0.358618935	0.157559243	0.127102593	-0.167753809	-0.296222915	-0.549144735	-0.472741661	-0.143079556	-0.024982601	-0.562000629	0.057530074	-0.274652109	-0.70498023	-0.429021701	-0.190294632	-0.407663603	-0.023741346	-0.184342211	-0.354784068	-0.5905271	0.02001662	-0.214869523	-0.450506204	-0.250293647	0.310130625	-0.325642132	0.058990771	0.207902059	0.117845967	-0.159421497	0.035281597	-0.209078824
168	-0.18800401		-0.165638575		-0.090462448						-0.106653466															-0.184397237				-0.034128726	-0.266215449	-0.058294849	-0.166170906		-0.149879224			0.344715546
169	-0.025642525										-0.029910184				0.110859586					0.530106071						-0.270063712				-0.070271181	0.437996645	0.175562843			-0.03031719			0.157639052		0.035789182	0.158064919
170	-0.525197575	-0.414150849	-0.474725155	-0.521720627	-0.068871994	-1.944761297	-0.543858409	-0.017584884	-0.618196832	-0.360002084	-0.055299491	-0.16312415	-0.089940931	-0.084956027	0.070463577	-0.07985236	0.239139065	-0.010475742	0.105807484	0.443286619	0.12447676	0.737242573	0.265365426	0.046480454	-0.02463694	-0.070227281	0.066583527	0.069668765	0.001578225	-0.059327025	-0.07843471	-0.078514344	-0.346804821	0.073861995	-0.239743149	0.509190713	-0.048981228	-0.115683315	0.293623501	-0.145744115	-0.094979025
171	-0.224662879	0.615450753	-0.258091453	-0.204600163		-0.528852771	-0.172331119	-0.198865515	-0.304870149	-0.59807706	-0.160160002	-0.028985266	0.018969249	-0.042808722	-0.10439756	-0.326049432	-0.041638013	-0.719270747	-0.272071014		-0.392672984		-0.165053172		-0.168482637	-0.515360575		0.066184222	-0.006828315	-0.201408919	-0.178537752	-0.45200313	-0.192402286		-0.423424859		-0.102653985	-0.250728425		-0.177281106	-0.172378993
172	0.40824456	-0.057066729	-0.408716427	-0.155534997	0.056876989	-0.000550901	0.128926266	0.301117178	-0.217380426	-0.633868103	0.085314728	0.147799963	-0.087213546	-0.021099103	-0.374804657	-0.31587785	0.083138177	0.216167557	-1.169958519	0.095804634	-0.008749808	-1.172262314	-0.105687808	0.293096049	-0.078339135	0.184201875	-0.245656172	0.014399459	-0.366931879	0.215445773	0.172318257	-0.062392077	0.240784754	0.391429416	0.219570862	0.462556113	0.15991531	-0.010008151	0.347174336	0.154856103	0.339204278
173	-0.117540296	0.033949134	-0.316130054	0.079843633			-0.074158662	-0.320362792	-0.318965033	-0.284168671	-0.161014549		-0.01914884	-0.18724568	-0.328872363	-0.494328079	-0.190944196	-0.615776341	-0.354173504	0.115271626	-0.578734859			-0.250856734	-0.427836838	-0.33744825		-0.097111268	-0.339055196	-0.241431074	-0.521684954	-0.292265392	-0.117502896		-0.36331471		0.026003702	-0.281333793		-0.588706897	-0.417456062
174	-0.110592321	-0.187948193	-0.145128243	-0.374147926	0.083833634	-0.018782787	-0.079060582	0.064098686	0.185770249	-0.174580534	-0.249534158	-0.511391253	-0.276757035	0.05844285	0.259475053	0.155183767	-0.065095516	-0.076699058	0.141653407	-0.13370169	0.064772647	0.385985192	0.234670496	-0.042567141	-0.026102467	-0.114402324	0.082832231	0.177456442	0.217812248	-0.254249363	-0.068296492	0.005603753	-0.040878877	-0.075731045	-0.102106489	-0.464619843	-0.24793525	-0.022413789	-0.214578484	-0.211237518	-0.073553367
175	-0.08861731			0.104739689					-0.542438492		-0.00056707	-0.676212748														-0.103942812					-0.081230788	-0.079216157	-0.065838114	0.248805753
176	-0.166023694			0.187638452					-0.145932952		-0.090315929				-0.086874383											-0.286213908					-0.350769932	-0.209592217	-0.029047595	0.843336388	-0.143980852			-0.078237599
177	-0.423825639	-0.47639594	-0.202633218	-0.668964561	-0.566159503	-0.116232892	-0.249613144	0.106652352	0.013381691	0.234313063	-0.28801121	-0.092681767	-0.260647888	-0.206919829	0.069431245	0.155887453	0.004497327	0.356175867	0.042988746	0.149518531	-0.003076968	0.635085197	0.720540121	-0.006846174	0.052218923	-0.056972217	0.099387275	0.026119387	0.007342331	0.024617077	-0.097390487	-0.011957212	-0.355485425	0.430913579	-0.002085171	0.289853675	0.321738464	-0.066475711	-0.051951219	0.08811273	0.081709512
178	-0.023608753	-0.143953504	-0.478900889	0.690819103	-0.00907317				0.815567335	1.059092122	0.233014542			0.175343449	0.359513981	0.379422712	0.237966402	0.422699968	-0.316263919	0.689252449	0.128946276	0.314412712		0.304656086	0.006679169	-0.172047777	0.534254623	0.129645956	0.440988612	-0.262934586	-0.479970824	-0.252266333	-0.127990021		-0.306718947	0.094931174	0.70115493	-0.132192472	-0.044519324	0.750240356	-0.030313401
179	-0.180455166		-0.156745999						-0.316653043	0.03050494	-0.084295179	-0.046396868		-0.030549485	-0.039041928											-0.161749739			-0.127437129	-0.183876184	-0.170544926	-0.104172293	-0.204718822		-0.265476978			-0.186862408
180	-0.403692959	0.009879219	-0.390768903	-0.511438942			-0.227860362	-0.184968415	-0.472562548	-0.527030839	-0.209429877	-0.160824321	-0.161815617	0.128158664	0.071871922	0.284657008	0.052316943	0.099895194	0.572938334	-0.215029691	-0.024927115	0.742755955	0.148778166	0.055938996	-0.202431581	-0.243197194	0.075844729	0.317951468	0.01143878	-0.070676282	-0.190171625	0.148103362	0.163380943	0.111068057	0.002463005	-0.42411769	-0.146329375	0.012430795	-0.020253493	-0.09375585	-0.014294627
181	-0.089833812	0.172562889	-0.347285959		-0.184231063				-0.412424285			-0.129199189	-0.017715043																		-0.178588961	-0.103157813	-0.138324142		-0.290024588			-0.228888475
182	-0.269884596									0.118925949																-0.23028468					-0.232481369	-0.021228543	-0.413463566		-0.086923821
183	-0.114799075	0.226812699	-0.363293848	0.1055669	0.06008586	-0.001296158	-0.076011912	-0.148903018	-0.209238734	0.007646284	-0.217762454	-0.12525764	0.141019083	-0.261855051	-0.178172452	-0.309464956	-0.150781304	-0.022599405	-0.482634805	-0.174491681	-0.202055813	-0.323856349	-0.222148921	0.144867533	-0.35857605	0.122829329	-0.092674923	-0.033265509	-0.27381285	-0.105668008	-0.36192929	-0.148697123	-0.069426314	0.054316881	-0.193567996	-0.165734065	-0.198842307	-0.092960065	0.044016285	0.06699935	-0.177812103
184	0.44836576	-0.082786932	0.810441142	1.173620812	-0.013905084		0.750718895	0.907648553	1.183913463	1.602309782	0.46841885	0.459065889		0.408591303	0.42440574	0.576843901	0.799020357	0.857813556	0.487078816	0.772692932	0.578596341	0.416160241	0.441311042	0.71825572	0.86543724	0.499973027	0.417521032	0.385456968	0.285269418	0.924585342	0.423274694	0.472562753	0.181930521	0.72310856	0.459966588	0.871747856	0.913611207	0.685164034	0.688556592	0.842793778	0.677573822
185	-0.005221471	0.314062593	-0.180827336	0.040743166	-0.180177911	-0.053522592	0.152465725	0.015261536	0.092718871	0.114821588	-0.136366332	-0.118052184	-0.08046441	-0.017129441	-0.019294175	0.469814644	0.469351325	0.122544253	0.133203215	0.339852089	0.352941752	0.385555885	0.345614667	0.289902366	0.066751048	-0.212891124	0.218246864	0.548731804	0.043766703	0.004234486	-0.131345444	0.066989036	0.044306693	0.277453197	-0.17646765	0.960784563	0.356052634	-0.038708077	0.31482259	0.186567875	0.165679788
186	0.543499664	0.2428679	0.048401075	0.213971256	-0.01592473	-0.019553907	0.110587213	0.051678479	-0.065776905	0.07166598	0.069476585	-0.028204724	0.016813273	-0.050719441	-0.428958096	-0.416691129	0.03375532	0.07026319	-0.808110035	0.120382894	0.09510549	-1.036494391	-0.16818831	0.043774039	-0.304378538	0.052394389	-0.136952505	0.056069775	-0.487742794	0.456079411	-0.306319546	-0.395472827	-0.065500877	0.38617255	-0.251886681	0.163751354	0.309178851	0.540170451	0.055678595	-0.085309311	-0.203268203
187	-0.208484323	-0.31529294	-0.155205383	-0.073833478			0.026035543	0.28978477	-0.093345113	0.084255639	0.012436		-0.299158319		-0.100781357		-0.14996967	-0.042413558	-0.020436933				-0.110955086	-0.142035414	-0.081233755	-0.494770632		0.09095127	-0.24339414	-0.308949266	-0.355903112	-0.034838537	-0.032819382	-0.141895885	-0.236086055		-0.122601087	-0.200331976		-0.153903289	-0.120799153
188	-0.486075053	-0.571344449	-0.33860039	-0.44158468	-0.207800684	-0.244610276	-0.244463647	-0.390302796	-0.21619949	0.22232555	-0.315073773	-0.190571685	-0.1745011	-0.057331848	-0.170941966	-0.279928615	-0.250124977	-0.066288572	-0.361792762	-0.059349424	-0.150453077	0.148079206	-0.232704208	-0.569544348	-0.165461778	-0.286753928	-0.008643723	-0.269218597	-0.21571021	-0.381877473	-0.503258332	-0.374384033	-0.459071759	0.013726181	-0.120715775	-0.141565013	-0.007926965	-0.134652712	-0.030739405	0.055653511	-0.12259776
189	-0.061966228		-0.062042573						0.151484523	0.162958698		-0.053862567														-0.21329501				-0.065703401	-0.422061908	-0.176399622	-0.066992441				0.049620667
190	-0.398430669	-0.393823209	-0.376161164	-0.04438481		-0.038026332	-0.018812093	0.410776893	0.100204341	0.585722113		-0.027924084		0.363371408	-0.095723232	0.446463367	0.328482188	-0.019649635	-0.12763051	0.57457482	0.533155943		0.743421114	0.73694006	0.274873004	0.244754196	0.52000239	0.721100906	0.305373443	0.300338986	0.217652639	0.271689357	0.156898539	0.67869625	0.244422553	1.060486793	0.565105274	0.181710305	0.48253388	0.137669979	0.202220659
191	-0.087233412	-0.439833379	-0.284173	0.223757722	-0.231081382	-0.025765457	-0.033734096	0.415996679	0.241070376	0.108561693	-0.022260109	-0.291294587	-0.244644951	-0.036252162	-0.02879887	0.223195965	0.050323231	0.06514268	0.257375763	0.215281717	-0.110690472	0.52055397	0.371875731	0.283874502	0.137292059	-0.038883037	0.070761951	0.161808427	0.018803428	0.161245296	0.056249381	0.094582781	0.06927002	0.160053416	0.046859137	0.418328872	0.2373084	0.082880895	0.353728999	-0.051896263	0.15886723
192	-0.204528483										-0.044953863	-0.000331765							-0.109528202							-0.102547627	-0.003211092		0.151196392		-0.029319325	-0.223229524	-1.223291835	0.007059908	-0.129098728		0.101486844	0.125576747		0.00778053
193	-0.121386461	-0.38089332	-0.01376358	0.346057093	-0.01749358		0.025681252	0.132842787	0.259467024	-0.025786184	0.039892513	0.110745586	-0.016764171	-0.080905539		0.143927821	0.107417027	-0.339688166	-0.263677012	-0.092193997		0.402280935	0.225866998	-0.376534888	-0.095115794	-0.258495588	-0.077250761	-0.058055401	-0.318934653	-0.310823605	-0.246646021	-0.308566858	-0.209141183	0.109448492	-0.268106902	0.204223938	-0.147904511	-0.184787641	0.13208505	0.228419995	-0.31423281
194	-0.431809077	-0.493136326	-0.547866383	-0.630073625	0.023299085	-0.069954052	-0.855711444	0.387022703	-0.127869957	0.380358396	0.232048976	0.024899924	-0.226778545	0.32631615	0.32462834	0.280246464	0.195840132	0.252016873	0.263856693	0.59829983	0.195034944	0.941283991	0.179395537	0.467392487	0.185042656	0.046515257	0.19261256	0.117389963	0.175077229	0.109465858	0.03465067	0.075990756	0.081312248	0.378518964	0.074036842	0.660532754	0.439655194	-0.014877302	0.219390481	0.070659974	0.062394917
195	1.056999771	1.90202348	0.840556296	1.160960777	1.531888919	1.202463889	0.355881133	0.45094443	0.39556145	0.095219153	1.077935779	1.053964186	1.509535632	0.799841299	0.870877738	0.354958383	0.32689822	0.487929392	0.493243084	0.201260254	0.421994679	0.952816159	0.374965553	0.428989399	0.332180635	0.197431334	0.73295914	0.664550767	0.680469428	0.234496797	0.217207477	0.412822889	0.706092668	0.117936257	0.244574558	0.037398986	0.117128782	0.430285426	0.296560453	0.010830234	0.228965573
196	-0.051078077		-0.051149409																							-0.184783101					-0.255470832	-0.177005104	-0.055890611		-0.164748589
197	-0.656720545	-0.662287905	-0.273558997	-0.172450294	-0.365591579	-0.113409827	0.195158367	-0.014107906	-0.198484196	-0.166410883	0.01190707	-0.386452559	-0.42661741	0.058748462	-0.366368962	-0.354283359	0.12141703	0.212100097	-1.561084565	0.128846539	0.094091536	-2.723967341	-0.174002984	0.288947646	-0.03068146	0.162416245	-0.010360185	-0.010054673	-0.285778915	0.273834623	0.414180946	-0.154180748	-0.016660235	0.588293393	0.22216623	0.219029949	0.369464404	0.254309715	0.207743277	0.209389732	-0.004847139
198	-0.105036276	-0.390697182	-0.106694103	-0.445815898	-2.155960307	0.031449709	0.041496375	-0.108113632	-0.099258155	-0.424043231	-0.156592806	-0.29302404	-0.200874891	-0.073304718		-0.207770509	-0.178807844	-0.105655115	-0.060415246	-0.104967622	-0.242210663	0.145334198	-0.108719642	-0.22246234	-0.037580684	-0.207102662	0.036325778	-0.098835528	-0.153627733	-0.196822326	-0.164475044	-0.2071638	-0.213660964	0.068691377	-0.157466459	-0.093054163	-0.041884566	-0.050292704	-0.039994684	-0.106232269	-0.150488928
199	-0.663598444	-0.863713457	-0.402638625	-0.762534874	-0.25649852	-0.25164313	-0.388691525	-0.831895464	-0.426430412	-0.582904689	-0.629520876	-0.531788686	-0.518582332	-0.355224167	-0.329128254	-0.480257857	-0.561284462	-0.450249728	-0.373159979	-0.539572318	-0.561414075	-0.102937569	-0.503922354	-0.706305199	-0.571258355	-0.416988706	-0.318566916	-0.490840263	-0.428713992	-0.516448918	-0.599916995	-0.700319664	-0.542836228	-0.419822374	-0.499828737	-0.632642673	-0.392597233	-0.346746419	-0.423602068	-0.471340022	-0.623250137
200	-0.218963776	-0.249468025	-0.100304362	0.235731697	-0.203928912				0.305612465	-0.412604863		-0.059686051	0.148427545					-0.176111799	0.075144296		-0.085936612		0.214803465			-0.234716365			-0.002080863	-0.1770566	-0.500799019	-0.285558571	-0.128839956		-0.442552441			-0.324178845
201	-0.422023321	0.037639266	-0.208708253	-0.140452639		-0.020044264	-0.25436359	-0.258639427	-0.354231158	-0.851421163	-0.092854121	-0.239746329	-0.171167482	0.130790072	0.578955193	0.432966064	0.270605104	0.093745622	-0.119208986	0.024414092	0.342258751	0.278473854	0.497634918	-0.346641557	0.010366677	-0.405839849	0.083055446	0.173664879	-0.168077651	-0.473703469	-0.220859667	0.298272618	0.084641361	-0.009675022	-0.249411916	0.214666632	0.152092055	-0.044898366	-0.147160985	-0.289450056	-0.248271329
202	-0.135695082	0.285871279	-0.121860178		0.215103082	0.171398768	0.255598137		-0.244409916		-0.068072493	-0.102423921	-0.13012181								-0.067643425					-0.370630763					-0.34783579	-0.247732212	-1.143681571		-0.319276061			-0.426882163			-0.543061752
203	0.047395429		-0.005450866								-0.018256518		-1.267706616													-0.122168327					-0.154036836		-0.029363559		-0.108207896
204	-1.195491141	-0.609064676	-1.043988415	-1.071024746	-0.800433925	-0.53693843	-1.356647167	-1.369662586	-1.08855053	-1.250037804	-1.312110938	-0.990484987	-0.913359266	-0.02852507	0.108664966	-0.011835363	-0.314687703	-0.207804605	-0.041458463	-0.456349903	-0.24372782	0.441365487	-0.07777359	-0.99313511	-0.399280552	-0.288426994	0.064713869	-0.019582458	0.090821304	-0.643516712	-0.793355368	-0.533333125	-0.663605788	-1.069039758	-0.195541373	-1.014731169	-0.501672145	-0.147063202	-0.539750633	-0.671532469	-0.415109194
205	-0.259339323	-0.120881997	0.042283597	0.328020656	-0.005872252	-0.022718292				-0.048219109			-0.036240898													-0.302821069	0.161867997		-0.015427497	-0.050812448	-0.510346047	-0.363365491	-0.10001438		-0.282463693	0.107069456	0.012335105	-0.242075594			-0.338402877
206	-0.171377242	0.456580521	-0.10337026		-0.09449129		0.014293066	-0.015816231			-0.253751865	-0.169275976							-0.191721035							-0.462029905			-0.128163458	-0.308846207		-0.3510001	-0.131231147		-0.282685532			-0.21520002			-0.440888578
207	0.522199317	0.765324429	0.76075351	1.593458617			0.751487993	1.055270192	0.890781944	0.990377167	0.369529549	0.333086443	0.369071657	0.257239131	0.590130737	1.061935676	0.911366051	0.747743003	0.951610806	1.002137965	0.857264973	1.069595128	1.182906223	1.033189922	1.059155857	0.397481644	0.552318737	0.775511764	0.386798448	0.681230732	0.440089003	0.551389894	0.414631022	0.8368004	0.580109735	0.92944923	0.963299511	0.416923062	0.854963471	0.565515402	0.499603437
208	-0.028209413	-0.142224053	0.182397687	-0.050161458	0.024908334		-0.108780935	-0.238042867	0.094503791	-0.198915059	-0.370611099	-0.10290857	-0.143949448	-0.308041377	0.00984154	-0.151691047	-0.155193076	-0.121160956	-0.146442775	-0.238716299	-0.615722416	-0.160794463	-0.232137351	-0.412006481	-0.070549143	-0.191980553	-0.371628144	-0.131304895	-0.381336529	-0.269067455	-0.253624696	-0.13860062	0.049610956	0.129613593	-0.180579261	-0.287930854	-0.218086892	-0.291386921	0.014997408	-0.186206838	-0.305744418
209	-0.202825111	-0.203298578	-0.039727244	0.178409044	-0.023168964	-0.013903015	0.31841749		0.201233132		-0.134027161	-0.217596327			0.043542646	-0.044739781									0.111202363	-0.435911065			-0.090630183	-0.130718116	-0.456718281	-0.410090565	-0.158092902		-0.191249921		0.285826176	-0.380750611		-0.031362886
210		0.46309324					0.192965837				-0.106467744					0.360352976										-0.241085278					-0.329959644	-0.234570705	-0.289546481		-0.224830788			-0.189623491
211	-0.848157001	-0.242239601	-0.462342483	-0.927356068	-0.619284245	-0.580750957	-0.15605916	-0.194315416	-0.568955296	-0.290277269	-0.534774269	-0.327571666	-0.816644049	-0.270957342	-0.316418809	0.074291286	0.164396286	-0.032547742	0.079750232	0.048402455	0.014646848	-0.040263405	0.101347494	0.009267492	0.067087598	0.038176843	-0.175059558	-0.012237816	-0.130489821	-0.11520204	0.052728575	0.07748689	-0.089520995	0.352410548	0.202429038	0.106901755	0.156074091	-0.096808603	0.182107398	0.093935974	0.01187114
212	-0.468143054	-0.485829307	-0.419693779	-0.284243718	-0.080417958	-0.07446826	-0.18214116	-0.311473931	-0.315771837	-0.20440531	-0.332783044	-0.361678415	-0.220709557	-0.106415895	0.101321706	-0.101491213	0.145493202	-0.178986665	0.225171845	0.029693702	-0.149659124	-0.035206882	-0.075746409	0.124398073	-0.040035036	-0.225232039	0.141293841	0.002776705	-0.16000602	-0.412271384	-0.544605059	-0.318472082	-0.156807352		-0.153760494	0.035797505	-0.037569527	-0.224773928	-0.129043175	-0.151064857	-0.253449545
213	-0.178570123	-0.255365355	-0.003586239								-0.19005251	-0.020062644	-0.04430291													-0.486644987			-0.033187233	-0.188501054	-0.414597012	-0.212308335	-0.404563695		-0.247817549			-0.078792246
214	-0.059423909	0.489746037	-0.069037159					0.210376182			-0.095733277	-0.255838394														-0.465860873				-0.094466717	-0.24729	-0.292143529	-0.231062594		-0.011451268			-0.100071757
215	-0.058558391	0.219528779		0.050533492	0.140601082			0.258950223			-0.194599664	-0.201314975	0.155262279													-0.33471728			-0.03170915	-0.040947996	-0.193737614	-0.33021098	-0.06357064		-0.159701645			-0.016924733
216																											-0.044213373					-0.01050329	-0.053004657
217
218	-0.246293386	-0.486988547	0.096823509	-0.237749957	0.340357546	-0.148226874	0.091413025	0.273902958	-0.077083621	0.137923571	0.428376724	0.327038734	-0.051017503	0.269455376	0.147465077	-0.044508424	0.170075987	-0.002079834	0.162102982	0.105514113	0.05125901	0.019718483	0.268797392	0.045571379	-0.042354046	0.403359947	0.174569913	0.118520809	0.08184171	0.040881915	0.120069666	0.02999539	-0.214018865	0.343684672	0.131070279	0.379412324	-0.014997748	0.100260071	0.311901928	0.258836664	0.302050133
219			-0.131727644			-0.117227461				-0.107152428	-0.144733201		-0.011823417		-0.008029298	-0.10867673		-0.073154371	0.209395419	-0.394432034		-1.202330264		-0.153903199	-0.127970259	-0.033410681	-0.164077241			-0.152372001	-0.096940444	-0.220103368	-0.088930538		-0.062312274		-0.278537734	-0.058324083
220	-0.489076243	-1.132776729	-0.256928405	-0.707285714	-0.305231948	-0.169662232	-0.024419685	-0.14388049	-0.070861624	0.143978976	-0.046498466	0.020578185	-0.283035454	-0.099592131	-0.082295635	0.003561796	-0.016869317	-0.064756542	0.007297267	-0.023308571	-0.013269176	0.02963732	-0.007597628	-0.012754085	-0.074545655	-0.016244719	-0.069567963	-0.077276751	-0.130673178	-0.113285767	0.007278259	-0.075016798	-0.193679464	0.0198584	-0.089721701	-0.029864978	-0.059396045	-0.131539706	0.044802138	-0.013600457	-0.023944465
221	-0.00522727	0.555084395	0.363646312	0.666537494	0.160654959	-0.158570153	0.246183683	0.421431259	0.497786221	0.057319667	0.046605674	0.044269742	0.532336138	0.05734593	-0.076273303	-0.262524627	-0.250170524	-0.065422925	-0.361157789	-0.210831368	-0.242915648	-0.310976031	-0.49631429	-0.153139324	-0.307800423	-0.123365537	-0.17334087	0.166635952	-0.391939527	-0.075113194	-0.211425202	-0.000709658	0.133191605	0.242143279	-0.267828298	0.25909684	-0.145005233	-0.096483517	0.135210194	0.152982093	0.126614459
222	0.260449443		-0.149402532	0.458418274			0.269804116	0.397898281									0.417375897					0.182097263	0.162610369		0.379437112	-0.154359613			0.129565922	-0.250713341	0.140856827	-0.158215552	0.029964012			0.126099052	0.103241132	-0.159748607		0.201510337
223	0.311598479	-0.39597754	0.119968565	-0.448143111			-0.797567863	0.32584061	0.877006391	-0.447582341	-0.184029595	-0.017912057	-0.041061107	0.162914875	0.053432351	0.519874966	0.332943805	-0.113149081	0.132202221	0.407096771	0.641235802	-0.311032729	0.52770191	0.154000454	0.167332402	0.011983769	0.027479287	0.3454734	-0.107449798	0.299560926	0.403308141	0.410223949	0.076689262	0.482280156	-0.149651482	0.47950048	0.164285173	0.174707033	0.353526252	0.558091598	0.378960235
224	-0.286523077	-0.104539831	-0.15335391	-0.284383329		-0.053573213	-0.124647427	-0.021532981	0.776246603	0.68400874	0.308698539		-0.115987253	0.384625832	0.142092049	0.360190907	0.436251417	-0.056774499	0.246496649	0.74944282	0.177079019	0.214263909	0.228033417	0.260858906	0.121143617	0.123612711	0.418063736	0.114332187	0.356911706	-0.000237074	0.132991766	0.033052536	-0.053256908	0.293031169	0.143953239	0.199408309	0.199411402	-0.110321644	0.403588513	0.482628101	0.210749996
225	1.044263655		1.273725834	1.994420655	-0.09945417		1.051822226	0.879296729	1.671459978	1.598946054	0.622191305	0.758238334		0.425577741	0.475699335	0.52232187	0.579934817	0.279477248	0.724950505	0.787392359	0.737126065	0.583838895	0.746106149	0.596823798	0.544826419	0.268820849	0.481987283	0.307639801	0.131785728	0.487367621	0.015369529	0.305796843	0.076328354	0.523708436	0.208223053	0.65832637	0.355250763	0.210059039	0.314443923	0.76092187	0.563028116
226					-1.544793831	-0.223889696														0.251080414						0.347761349				-0.016227326	-0.23821639	-0.177191449			-0.196810459			-0.279042819		0.038037042
227	-0.323983299	-0.669954792	0.017660906	-0.49345025	-0.211833218	-0.148718495	-0.427473246	-0.063120702	-0.178981273	-0.01077784	-0.057371043	-0.159920554	0.408775516	-0.268582503	-0.254264706	-0.028871375	-0.204870777	-0.538363784	-0.326243481	-0.149722613	-0.192608205	-0.151706686	-0.004224574	-0.345571478	0.08567782	-0.22855174	-0.171586614	-0.148207005	-0.286086763	-0.421369847	-0.286778042	-0.182692171	-0.277476623	-0.31388167	-0.406809023	-0.612387732	-0.295982994	-0.281296097	-0.322293175	-0.271838535	-0.212926745
228	-0.803134721	-0.651612367	-0.841230659	-1.009207419	-0.200428647	-0.144891725	-0.96459078	-0.669699283	-0.451011558	-0.344911606	-0.570482218	-0.267807328	-0.366707546	-0.187503218	-0.22944049	0.05578932	0.080078298	-0.247030329	-0.091276629	0.499223127	-0.184769958	-0.287359885	0.09150257	0.023801131	0.068078525	-0.03599574	-0.026214818	-0.17642587	-0.131477431	0.03067065	0.063433001	0.002472438	-0.237687228	-0.133258524	-0.123355497	0.232658456	0.011117741	0.005873847	-0.024880872	-0.162148782	-0.004480364
229	0.689048363	0.802183022	0.443079966	1.502631117	0.638379377		0.559536242	0.73427247	1.067777292	1.174641758	0.421678851	0.323831573		0.352343824	0.444745493	0.41247061	0.649844851	0.256040828	0.789661364	0.892332209	0.489050204	0.580816083	0.360798898	0.644463457	0.533657697	0.340916096	0.58523181	0.798627713	0.484752137	0.283518469	0.253928451	0.705681263	0.547232707	0.63500763	0.18038605	0.775585191	0.325282597	0.241362944	0.423221061	0.725000619	0.543773676
230	0.204207757	0.245089831	0.061452258	0.74949647	-0.039369108	-0.09929615	-0.013359226	-0.205111061	0.14870884	-0.107385478	0.185859827	0.002979619	0.532802268	-0.254511048	-0.137048019	-0.071054007	-0.235276943	-0.262381086	-0.129738904	-0.177085426	-0.135999466	-0.01186478	-0.236194077	-0.15166255	-0.202602902	-0.229831298	-0.352913811	-0.090727928	-0.329533817	-0.143794675	-0.215644577	-0.17041205	-0.004630055	-0.247072943	-0.074145833	-0.392991599	-0.21522404	-0.20944792	0.026841077	-0.277220156	-0.261820871
231	0.414102268	1.580040642	0.402811252	0.458330286			-0.088511435	0.246921483	0.320878032	-0.037233885						-0.02320797	0.321379307	-0.35639266		0.379719177	-0.14157897	-0.008838435	-0.245197749	0.047439501	0.216922005	-0.047797706		0.125893775		-0.078716474	-0.292490119	-0.240027659	-0.125476984	0.293528596	-0.234613936	0.243028165	-0.050534162	-0.092491726	0.240081795	0.507408219	0.079028922
232	0.245973321	-0.101804388	0.014676339	0.28932062			0.003829995	0.056659475	0.168222602	-0.104502475	-0.03787676	-0.078528551	0.689397339		-0.004254265	-0.286879865		0.082795818	0.328932404	0.335339001	-0.322258218	-0.072164868	-0.22173802	0.188284262	-0.248150934	-0.316172442		-0.041217916		-0.419471628	-0.339061119	-0.30585747	-0.030543195	0.032090502	-0.352968126	-0.252478453	-0.268739615	-0.48603475	0.030789122		-0.180414836
233	-0.024759213	-0.169018093	0.115435503	0.293437282		-0.174487792		0.169954573		0.19671785	-0.004490329		-0.062799463					-0.050486484		0.254252834			0.081093542			-0.435409901				-0.274360759	-0.289964081	-0.506512098	0.008030286		-0.178689494		-0.176533235	-0.297110795	0.00754154		-0.516404216
234	-0.082793538	-0.400973509	-0.195919597	-0.010971881		-0.013086457	0.00172101	-0.159292834	0.238723559	0.200977053	-0.125826081	-0.002825199	0.229819984	-0.035745345	-0.13954912	-0.182441816	-0.164801877	-0.061395407	-0.016703159	0.066710881	-0.170127734	0.058705217	-0.118645712	-0.096369055	-0.032251336	-0.19859112	-0.053193143	0.039042532	-0.080600126	-0.167579458	-0.223648334	-0.129817651	-0.156775437	0.018342828	-0.164630832	-0.219239205	-0.2013997	-0.238696725	-0.081459137	-0.080199526	-0.407809294
235	-0.086615634	0.010180472	-0.023668498	0.113333864			-0.170126942	0.010710369	0.079189295	-0.104993676	-0.101447049	0.157476296		0.013743371	-0.189311946	-0.421082513	-0.324197222	-0.224667136	-0.081589882	-0.160543467	-0.255611893	-0.226831112	-0.222857036	-0.307489755	-0.267260061	-0.257185183	-0.178317747	-0.097408924	-0.02186932	-0.429411373	-0.223283884	-0.434668528	-0.113826135	-0.165754158	-0.286544742	-0.231469072	-0.390000431	-0.321297101	-0.084244759	0.069012715	-0.422288059
236	-0.320638372	-0.266779035	-0.104342861	-0.323683293		-0.03335466	0.39651017	0.053764406	0.958773704	0.724309851	0.099213421	0.122779167		-0.204214984	-0.119881053	-0.114032056	0.108738819	-0.025537546	-0.21278868	0.362019064	0.148388965	-0.140696688	-0.046782453	0.191811041	0.099983574	-0.036169662	0.257491957	0.317623527	0.032181369	-0.181166056	0.136949713	-0.168809424	-0.083041643	0.623401801	0.202834069	0.654251994	0.10159208	-0.344676055	0.201114885	0.997476039	0.524642114
237	-0.48832479	-0.499580373	-0.413341234	-0.554714468	-0.42603952	-0.156727353	-0.1928706	-0.063973978	-0.018890451	-0.126326608	-0.235890583	0.11686909	-0.621490541	-0.06820575	-0.173259157	-0.119796622	0.005200058	-0.060204894	-0.08743121	0.045725668	-0.05734073	-0.163216331	-0.098085515	0.013983783	-0.121879186	0.07700286	0.011250119	-0.123533718	-0.092424085	0.021205988	0.026902641	-0.059949734	-0.032897936	0.103731288	-0.005878466	0.24889256	0.033525539	-0.058873274	0.05357584	0.032348479	0.01827871
238	-0.113903357	-0.032033978	-0.273725009				0.158295663	0.851309744	0.441484564	0.57657185	0.109486925	0.200770112	-1.304985139			0.684442642	0.404597483	0.657142241	0.450617967	0.562896295	0.667800753	0.282168339	0.701563691	0.425585415	0.765004203	-0.162492214	0.237359524	0.125263348		0.094304465	-0.151807372	-0.161265248	-0.089668684	0.340521456	0.045325341	0.532538286	0.426805461	-0.233648922	0.425192975	0.370249077	0.263962264
239						0.525404968																				-0.086732264						-0.20434442						-0.23039165
240	-0.169209639	-0.351205551	0.031721181	-0.780645692	-0.551968956	-0.37915431	-0.539650329	0.054837198	-0.281527249	-0.30820002	-0.396139103	-0.032503073	0.369617108	-0.222603532	-0.097247799	-0.239839013	-0.036748326	-0.410841336	-0.523095175	-0.585652435	0.107227855	-0.804088165	0.121088022	-0.475057254	-0.427360443	0.076992624	-0.366912122	-0.110393788	-0.629527409	-0.468614466	-0.388226321	0.115491005	0.198812565	-0.054122854	-0.550053326	0.182950657	-0.174432331	-0.134104079	-0.205604213	-0.647924088	-0.091633938
241	-0.111214447																													-0.295199323		-0.353691022			-0.072154351			-0.389184783
242	0.166443727		-0.234168017	0.057553113	0.27557761							-0.018675075		-0.02887534	-0.184087669		-0.122472946		-0.082559484	0.099581839		0.205027992	0.101760877		-0.025594116	-0.050890318			-0.052133633	-0.426269595	-0.34720173	-0.374798514	-0.02826711		-0.002883021		-0.508849584	-0.350264862
243			-0.005265622		-0.171845556																					-0.168537926				-0.057794566	-0.090053521	-0.30003924						-0.412344099
244	-0.319329513	-0.158932695	-0.292290668	-0.080633996		-0.064004435	-0.335357399	-0.313680751	-0.478000086		-0.10242228	-0.212172339		-0.160452734		0.253540032	-0.120731818	-0.420097095	-0.205096821	0.609352757	-0.032166622	-0.209400569	0.182079663	-0.534696005	0.261804673	-0.245497824		0.240784847	-0.051695242	-0.192979262	-0.1362006	0.1210549	-0.06450239	-0.221315401	-0.271779189	0.109655215	-0.107769294	-0.323493236	0.010453414	0.230040169	-0.238500257
245	0.622369055	1.739693038	0.457867889	1.142350561	0.884625592		0.33964356	1.171587668	0.395658544	0.26680091	0.369363303	0.344030027	0.49436179				0.276874494					0.273826025			0.24139262					-0.151989693	-0.070504581	0.011594411			-0.05914015			-0.132428531
246	-0.269507134	-0.42742597	0.377529033	0.091655165	0.789232716	1.024049615	0.403612431	0.054264351	0.198945435	0.364930295	0.426262383	0.278393566	-0.171111692	0.138757721	0.023655024	-0.001564138	0.039798365	0.177150707	-0.104194019	0.146857412	-0.000441132	-0.245373829	0.032886046	0.132936655	0.143780404	0.18654445	0.124485259	0.096383072	0.091309389	0.751519011	0.434613815	0.28635105	0.602855739	0.701096289	0.284804106	0.635993832	0.488052407	0.411804815	0.353413734	0.460441133	0.437168113
247	0.110312199	-0.06024738	-0.056154607	0.227419696	0.032175423	-0.001572499	-0.335339869	-0.242421147	-0.025507313	-0.430649911	0.10373172	-0.094154404	-0.001470915	-0.017679338	-0.061662237	-0.060683491	-0.151341719	-0.072314074	-0.050882738	-0.158279174	-0.101934201	-0.027150522	-0.069575483	-0.149093951	-0.1125655	-0.074302635	-0.07907042	-0.018767471	-0.022780386	-0.031857697	-0.183999546	-0.121069223	-0.211521204	-0.148702802	-0.091300206	-0.045977373	-0.213128756	-0.092040612	-0.114722115	-0.090579856	-0.00776529
248	-0.266415948		-0.217812488	-0.416773589		-0.135158209		-0.349932116	0.165449531	0.282708413	-0.168074795	-0.010355868	-0.096705318	-0.233249769	-0.060054643	-0.318313404	0.165201877	-0.44399825	-0.138373354	0.342787386	-0.165765968	-0.513496401	-0.093598364	0.081620353	-0.014360779	-0.407806447	-0.094241157		-0.235326924	-0.277930904	-0.298580453	-0.357274132	-0.206092149	0.377542648	-0.184690702	-0.268847926	-0.101905281	-0.342027769	-0.11090071	0.118705462	-0.198675466
249	0.095434322	0.175164035	0.115873176	0.470145193	0.115623185		0.477890769	0.375527862	0.481495055	0.400338227	0.106426108	-0.085802954	-0.086722446	0.029358348	-0.053939819	-0.23663129	-0.08520353	-0.111855034	-0.078724138	0.502527783	-0.260132758	-0.194674031	-0.22935928	0.123537093	-0.033552545	-0.101335492			-0.269141066	-0.439912925	-0.327347937	-0.244725272	0.055219746	-0.277321581	-0.248957267	-0.280210612	-0.018096042	-0.231385516	-0.102676268	-0.027174216	-0.17271074
250	0.245082902	-0.036913323	0.030600668	0.16412294	0.174690461	-0.020897737	0.322432224	0.037681868	-0.098802704	0.049691208	0.106483166	-0.21914693	-0.15573298	-0.066682635	-0.219870539	-0.115961468	0.105486712	-0.054110468	-0.244558034	0.059347823	-0.069930129	-0.0190278	-0.077193801	0.067457072	0.098155396	0.00140296	-0.27509476	0.538057484	-0.310148858	-0.108147848	-0.026943736	-0.297962036	-0.055665883	0.069180153	0.053732442	-0.227386993	0.030897091	-0.08881622	-0.089750083	-0.025759259	-0.257454517
251	-0.139956646	0.196442637	0.058604603	0.112330811	-0.031563535	-0.22104325	-0.102374609	0.084648037	-0.198855569	-0.195947035	-0.197779141	-0.195660926	0.195155739	-0.16872357	-0.326681428	-0.095835202	-0.179599977	-0.219181273	0.005586304	-0.259254885	-0.316883915	-0.084569608	-0.096557605	-0.584607327	-0.081178703	-0.403381618	-0.198378732	0.021181048	-0.198172942	-0.489273845	-0.462087464	-0.388628534	-0.181799838	-0.418427471	-0.412346879	-0.571295469	-0.191306185	-0.27629669	-0.300191691	-0.349314904	-0.218987474
252	-0.120784476	-0.145672781	-0.008753324	1.461459512	0.103180228	-0.196711817	0.023667751	0.077531726		0.91766183	-0.207469194	-0.05750529	-0.245125987	-0.491610451	-0.427173938	0.225525331	0.038464627	-0.246489445	-0.107850343	0.461563501	0.031858773	0.334635002	-0.234094316	-0.093314188	-0.010678539	-0.126377391	-0.235225477		-0.469604246	-0.349824773	-0.160047952	-0.249614849	-0.132271351	0.053946043	-0.145281294	0.150070379	0.386280054	-0.289457431	0.035744929	0.010355868	-0.590869477
253			-0.056273701																													-0.229082809			0.088608709			-0.166863203
254	0.236976446	-0.574907877	0.005804822	0.84389743	0.596991339	0.280408082	0.290545922	0.164732794	0.641177321	0.508224901	-0.182213258	0.286722329	0.027951702	-0.090573449	0.16320331	0.269864943	0.144553468	0.190556353	0.43033863	0.322731155	0.256798934	0.31399188	0.220830794	0.186295838	0.319679838	0.044773735	0.248409513	0.909368348	0.051246693	0.3248692	0.115880421	0.290622781	0.275850231	0.166978596	0.12720411	0.829676636	0.308770337	0.085280626	-0.051287543	0.449813917	-0.019545313
255	0.185716824		-0.019433688					0.754161495	0.201162737	0.708324246		-0.102609115														-0.075271993				-0.191379594	-0.193498242	-0.392904163	0.317641454	0.259738109	0.068216271			-0.353585687
256	0.007921271	0.034139313	0.177277909	0.291780156		-0.023285303	0.214098732	0.106914536	0.398248367	0.221312033	0.082012229	-0.113174008	0.059982096	0.196516173	-0.000477889	0.218622597	0.239902531	0.456337843	0.21697631	0.122391223	-0.015927531	0.102495318	0.021779198		0.054120989	0.200485583			0.051903294	-0.281515734	-0.073082399	-0.092428162	-0.143799815	0.020993003	-0.06643605	0.034030409	0.039071568	-0.138004446	0.361565761	0.187006192	0.421031905
257	-0.216651643		-0.315017916	-0.201251598			-0.350087281		-0.382832672		-0.004104024	-0.083247346		-0.011329765	-0.032423175	0.341621552	-0.16526911	-0.209315622	0.13892569	0.323854928	-0.174610756		-0.097157801		0.328723877	-0.489655276				-0.494183978	-0.302481628	-0.219604188	-0.062270545		-0.106505661	-0.108633137	-0.367924434	-0.444760219	-0.330284193	0.085840134
258	-0.745175498	-0.040531174	-0.124222293	-0.038281065	-0.091429955	-0.164926212	-0.126363411	-0.379826509	-0.249337291	-0.271675538	0.030229065	0.1651247	-0.112837262	-0.162392489	-0.144899846	0.026164468	-0.002078165	0.065317814	-0.101860432	0.00104034	-0.00995103	0.037747979	0.070994059	0.003314781	0.061550834	-0.043620473	-0.053995739	-0.152965239	-0.061433812	0.021273711	-0.150749052	-0.027341177	-0.027980395	-0.026034883	-0.032517732	0.163503601	0.208513476	-0.074493216	0.025913478	0.044832632	0.099648761
259	0.318912819	0.141318112	0.454923356	-0.377383961	0.133704732	-0.118101754	0.340355046	0.210497362	0.145373293	0.062508278	0.695704011	0.286479818	0.290917493	0.107785975	0.158975779	-0.023448648	-0.118257002	-0.134537045	-0.545921159	-0.001771209	-0.140060093	-0.005134785	-0.169163218	0.260800773	-0.076999587	0.060341583	0.148508731	0.03964704	0.123558223	0.060406237	0.222157996	0.089911253	-0.041180261	0.236225735	0.041084484	0.171403207	-0.10004065	0.04640303	0.005555639	0.156271284	0.108374443
260	0.257004996		-0.367478607	-0.183350821						-0.035996787		-0.011257931	-0.078405334					0.486025681					0.27443236			-0.419070604			0.095112591	-0.395361818	-0.391165922	-0.464303546	-0.138664804		-0.188127891	-0.056300707		-0.441562204
261	0.070534142	-0.17070782	0.05927155	0.309981843			0.344240715	0.368801148	-0.446082174	0.047968705	-0.046691394	-0.097655141		-0.09734251	-0.039537008	-0.332033104	0.320787961	-0.483620323	0.394504627	0.213955216		0.046560551	-0.073285919		0.291709125	-0.174484495		0.194669719	-0.147600494	-0.47679881	-0.199159418	-0.414960994	-0.130821868		-0.186461726	0.127366586	0.299967821	-0.291052442	0.045830789	0.204594077	-0.186648762
262	-0.423566305	-0.231008813	-0.423897329	-0.556137286		-0.008898707	-0.679954921	-0.492064506		-0.16039641	-0.260437633	-0.092527778	-0.003482538	0.373515437	0.298177771	1.108357052	1.084039715	0.545304846	0.888923721	0.503086284	0.854066781	0.368248742	1.462717941	0.296547678	1.232804252	0.183138789	0.708881731	0.562538756	0.402063696	0.243782191	0.589766944	0.850374533	0.339682553	0.21313705	0.26132788	0.726035886	0.573304824	0.544679866	0.389920757	0.379598012	-0.304349966
263	-0.077258815	0.106009174	-0.361656429	0.332159279			-0.472433044	-0.312661401	-0.031318867	-0.499805991	-0.188259787	-0.257346128	-0.05110318		-0.005246593	-0.192297022		-0.266957507	-0.213395978	-0.31980275	-0.258788526		-0.398954783	-0.195800331		-0.622979815				-0.475111431	-0.455733643	-0.555194953	-0.028576597	-0.518524166	-0.450665191	-0.339344461	-0.626635504	-0.526085656	-0.736973107		-0.837026036
264	-0.1511896	-0.312993739	-0.278318153	-0.27181108	-0.62143049	-0.565184262	-0.095329781	0.083408369	-0.090697735	0.073765476	-0.193153729	-0.26304724	-0.591657064	-0.156682492	-0.116057954	0.035100491	-0.000532233	-0.214431023	-0.001351028	0.002066927	0.008687807	0.171829431	-0.120810952	-0.238436412	-0.036634298	-0.059757175	-0.058727346	-0.035685073	-0.116795095	-0.287525782	-0.087681829	-0.172456035	0.016216501	-0.233264742	-0.118468938	-0.202707244	0.125635123	-0.169730294	-0.080037396	-0.04436956	-0.057793541
265			-0.061946285				-0.232979312	0.266457307		0.279168573			-0.074764992		-0.034569927	-0.327913652			-0.230129959							-0.315293149			-0.133189686	-0.427304615	-0.250045439	-0.572595906	-0.019944429		-0.232901794			-0.358984742		-0.369458951
266	0.007789945	0.044101479	0.016982982	0.001204767	-0.03236059		-0.142140503	-0.275140278	-0.466329246	-0.171598345	-0.014387391	0.052283669	0.042967604	0.093300788	-0.062527337	-0.12628759	-0.095743309	-0.012354146	-0.025015857	-0.100314373	0.044070251	0.191558596	-0.067227383	-0.168341635	-0.190203718	-0.187426464	0.018285603	0.521282319	-0.240482645	-0.131911732	-0.176170988	-0.512802886	-0.334545781	0.072491066	-0.051744425	-0.162173194	-0.076679792	-0.003451535	-0.068476021	0.086554021	-0.184043254
267	0.575888129	0.161905325	0.270957842	0.461059053	0.131232628	0.0975643	0.423522746	0.074948279	0.117334689	-0.174704731	0.378230781	0.122836637	0.758783992	-0.213388222	-0.228314471	-0.116549476	-0.053490945	-0.010814339	0.133603751	-0.23380298	-0.075556887	0.065876706	-0.102186252	-0.15598095	-0.313555338	-0.059914317	-0.190351405	0.103639024	-0.220808167	-0.234284266	-0.258391411	-0.3597181	-0.261921091	-0.378300864	-0.115525623	-0.326062808	-0.117421327	-0.12056631	-0.044743992	-0.082003669	-0.06691153
268	-0.064909497	0.000227095	0.173215833	-0.130825978	-0.346686967	-0.333863971	0.097395902	0.015930009	-0.081768517	-0.060669053	-0.045068045	-0.073929377	-0.334387994	-0.164314981	-0.205808874	-0.062612845	-0.087656182	0.014831957	-0.146165635	0.005945047	-0.097700475	-0.141777109	-0.061192223	-0.042854134	-0.024051773	0.018994886	-0.152992796	-0.000371268	-0.173752293	0.116752376	0.11612763	0.056244328	0.131837378	0.025059436	0.087829815	0.178519725	0.074905813	0.054640089	0.052972229	0.097828846	0.076239763
269			-0.214699601						-0.203691918			-0.031279479							0.89407237							-0.114945616				-0.112506656	-0.120256609	-0.132659122
270	-0.291849721	-0.184084151	-0.206064374	-0.52317875			-0.394457775	-0.191715374	-0.244281757	0.186166069		-0.08144907	-0.306252554	0.167560236		0.615557935	0.316424347	0.13747465	0.289489149	0.22924257	0.243730374	0.99012419	0.274231371	0.105659468	0.349411612	0.08571455	0.263198331	0.340556725	0.352474368	-0.172298098	0.069143172	-0.085118324	-0.154741591	0.49261703	0.061620737	0.175121095	-0.041200824	0.038132704	0.348563053	0.30871261	0.26521915
271	-0.015733894		-0.263477265								-0.553839808															-0.295454098				-0.32259141	-0.039103663	-0.213670026			-0.154640789
272	-0.247047826	-0.487878487	-0.439897108	-0.701077426	0.080694814	0.227247261	0.17572459	-0.132547971	0.028518372	0.306414919	0.207261528	-0.025864427	-0.17335124	0.099886944	0.111110338	0.891953652	0.392271479	0.297026468	0.254270098	0.228636581	0.447092343	0.425169146	0.468180762	0.53427823	0.208786609	0.220279415	0.275479613	0.482707497	0.311489376	0.233604494	0.307473916	0.040486765	0.01510647	0.519548071	0.296134762	0.646028465	0.339555369	0.108564494	0.379129116	0.325550812	0.157344027
273	-0.568468812	-0.236967216	0.212978187	-0.180621814	-0.112665322	-0.021021905	0.04835906	-0.2417059	0.277440725	0.117386361	-0.092199689	-0.521577204	-0.362489187	0.031775369	-0.389089261	0.099451257	-0.127330544	-0.149028733	0.400457392	0.02466257	-0.143437008	-0.094133225	-0.459857966	-0.109605616	-0.071724667	0.109910228	-0.002978606	0.31931077	-0.103166777	-0.073919442	-0.365184958	0.047271083	-0.373344656	-0.074754229	0.198105125	-0.003979035	-0.304501095	0.016907873	-0.256109677	-0.036524189	-0.174334052
274	-0.046682211	-0.0273653	-0.051303101	-0.289446273			-0.499425463	-0.22840388	-0.521473349	0.191179631		0.18031781		0.328507421		-0.291242549	0.593715589	0.09319953	-0.214321385	0.904628232			0.249138121	1.182630671		0.502120404		0.215942045		-0.280620974	-0.43076753	-0.32088132	0.162675965		-0.333771303	1.099528907	-0.469513772	-0.276889773	1.228352363	1.347666643	0.35353199
275	0.776937528	-0.004808916	0.568846759	-0.094678892	0.381849362	0.262933533	0.284863111	0.442688489	0.684742312	0.822595022	0.522743359	1.132330385	0.175849301	0.257509041	0.489508453	0.634500908	0.790055388	0.618096675	0.303218122	0.509732356	0.871909029	1.070388674	0.635319461	0.300578085	0.815494215	0.500191508	0.677832518	0.66314549	0.236321082	0.085194576	0.001928702	0.255475645	0.746867739	0.848870928	0.178659492	0.63728231	0.587039339	-0.043259491	0.368078984	0.454018016	0.301650766
276	0.541903804	0.535573789	0.147978292	-0.126874535			0.944547247	1.01634027	0.892652632	1.584526408	0.922017391	0.430059398		0.128351708	0.123964384	0.737167103	0.847027917	0.644125509	0.549365694	0.83496572	0.825418796	0.468011513	0.663388947	0.573516117	0.701288292	0.455471659	0.144439009	0.466694772	0.184770701	0.426548617	0.140879968	0.096190459	0.157505343	1.192948037	0.444691426	0.777503614	1.403125451	0.306612802	0.716009568	0.757523233	0.497404973
277	0.027510798	0.821065157	-0.231745937				0.312383758	0.257862701	0.19263616		-0.067936848	-0.036758356								0.026171192						-0.156329705				-0.312149596	-0.347089605	-0.327079314			-0.173735433			-0.222626651			-0.470823617
278	-0.051911361		-0.284881291					0.042528462		0.179671572	-0.060621804											0.511420156				-0.447442048				-0.431393772	-0.243050231	-0.199986102	-0.270322315	0.088180583	-0.220994596			-0.282416107			-0.382038047
279	-0.170351753	-0.188922231	-0.308916501				-0.084254961	0.394527048	-0.136630748		-0.066769359	-0.121221	-1.45066418	-0.0706645	-0.064904802	0.305257259	0.779489985	-0.306282562	0.69170856	0.539029669	0.487114754	0.473220891	0.332453695	-0.073259068	0.655423588	-0.319178049		0.076089166		-0.268088151	-0.304551287	0.050834298	-0.193283821	0.005794223	-0.115072978	-0.005138926	0.132990354	-0.124881236		-0.049262927	-0.029056615
280	0.072715869		-0.075819458				-0.164918396	0.119251657	-0.130532513	-0.098755651															0.113157461	-0.085824964				-0.23469225	-0.282832559	-0.131734012	-0.017041443	0.200357195	-0.151713281		0.366822599	-0.153494271
281			-0.133992622				-0.2084501					-0.633674306	-0.129010232																	-0.137966991	-0.155986731	-0.225584796	-0.006916447		-0.013429992			-0.351433856			-0.458906878
282	-0.333646936	-0.016673096	-0.684905585	0.309278901	1.392119596	1.262923324	-0.119291554	0.34261153	0.913734171	-0.45885405	0.279888086	-0.267342149	-0.179497614	0.124404082	0.362228408	0.570774651	0.113318505	0.148130136	0.349869721	0.070817471	0.221809134	0.79244245	0.305376244	-0.204632151	-0.107819561	-0.101064457	0.083518861	0.395661324	0.257353364	-0.336434217	0.191448455	0.271949748	0.038582007	0.497712601	-0.260892516	-0.025109345	-0.12972033	0.149881984	0.358202614	0.314410221	0.025213042
283	0.111619143	-0.350570723	0.062932736	-0.806329271	-0.174906215	-0.050478574	0.375593212	-0.054693286	0.400956618	0.047512795	0.163254029	-0.083939899	-0.201096869	0.106850689	0.081278371	0.299189309	0.248896468	0.237411275	0.253255488	0.242880943	0.206084237	0.335407205	0.264159264	0.189643161	0.168907971	0.132287831	0.025050864	0.323105144	0.221138954	-0.111441142	-0.043349203	0.181771629	-0.176816764	0.236840087	0.116180654	0.197480861	0.089031484	0.048871592	0.176906743	0.194482413	0.20337293
284	-0.225123933	-0.405031807	-0.041629604	-0.31339103	-0.44859435	-0.299520841	0.170985636	0.025589739	-0.183979588	-0.082773134	-0.41329361	-0.034990494	-0.685130009	-0.179093546	-0.315044434	-0.031006233	0.033271943	0.08610967	-0.195746866	-0.000905779	-0.059957997	-0.204472142	0.019559112	-0.009362711	0.05003745	0.027786125	-0.099606095	-0.053028084	-0.167598878	0.190966405	0.00051468	-0.003109965	0.005123763	0.12440201	0.112366205	0.147251861	0.1118091	0.025746474	0.024367279	0.087537405	0.047498004
285			0.002756311	0.045851104			0.403825102			0.363063418								0.237957967		0.173389153					0.272168117	0.18200908				-0.083652601	-0.124631578	-0.01631099		0.303293552		0.068605402		0.085847764
286	-0.19402491		-0.173559154							0.192307319																-0.275967296				-0.170343332	-0.117948675	-0.063208881			-0.096551724			-0.269426292
287	-0.339021689	-0.008937699	-0.446954035	-0.323096544			-0.199003994	-0.560078077	-0.584312415	-0.430024207	-0.210545477	-0.067973991	-0.105200363	-0.120477963	0.041957847	0.236924238	0.048619383	-0.680458906	-0.602314063	0.484369342	-0.518624019	-0.334589074	-0.002077419	-0.603999721	0.177606669	-0.498965155	-0.231213088	0.227447851		-0.501464939	-0.32558868	0.038303432	-0.276013286	-0.221526817	-0.420652528	-0.224129915	-0.153537318	-0.344398145	-0.679276219	-0.339372809	-0.200995497
288	-0.098114302		-0.170815101				0.417036076		0.319371499	0.367117498	0.007624614			0.028825405			0.236298501	0.196025749		0.101540776				0.312654901		-0.216667057				-0.104892835	0.075280598	-0.186871496	-0.230819347		0.009758358	0.308373736	0.261732757	0.431804347		0.371760742
289	1.03038799		0.644775389	0.836249067	0.354720061		0.338346939	0.988201432	1.545014785	1.86000921	0.773064002	0.420892857																		0.322512572	0.343757507	-0.129930573			0.525858074	0.149806012	0.150554895	0.621286802		0.521734142
290	0.068283256	-0.184693425	-0.247998414		0.084003395	-0.065272925	-0.075194583	-0.079196861	0.042135319	0.309612674					-0.050734663		0.133973315					0.080043064				0.058212051				-0.243645154	-0.051710157	-0.244479833	-0.014386512		0.067647374	0.006415812	0.196687699	-0.147077967		-0.376573579
291	-0.311726649	-0.755545372	0.148324985	-0.456567044	-0.11717616	-0.410951986	0.165482725	-0.149726518	-0.099012775	0.152025734	-0.024726604	-0.053340062	-0.089303351	-0.073837707	-0.111666615	-0.023101116	0.044923566	0.012967765	-0.003857771	-0.035105811	0.000191724	-0.029207039	-0.009018415	-0.002188915	0.029397654	0.01674131	-0.023494909	0.02769148	-0.095890071	-0.023485187	-0.006022508	-0.008689792	-0.09669323	0.090342776	0.024925862	-0.005199363	-0.022028944	0.020546924	0.035201111	-0.072050165	0.030111447
292	0.262954022	0.011951132	0.376208269	0.529911075	-0.122402166	-0.299667437	0.20399595	0.054814479	0.266679858	-0.11718201	-0.037490546	0.032248069	-0.012288329	-0.322524811	-0.035459063	-0.10633104	-0.098993866	-0.115711347	-0.371054282	-0.027700659	-0.028991191	-0.025118378	-0.121028847	-0.074928206	-0.106589105	-0.220275269	-0.091079533	0.039034505	-0.130385044	-0.272168769	-0.356651064	0.001229988	0.071944802	0.028408905	-0.231833853	0.158966981	-0.075355906	-0.339500611	0.002496695	-0.150532148	-0.184839343
293	-0.268947735	-0.196716305	-0.133261816	-0.316089485			-0.231437125		0.701926431					-0.054444569		0.185402019	0.23981718	0.819585212	-0.138959028	0.597433176			0.68968632	-0.137194973	0.604159227	0.133831655		0.343032052	-0.060743183	-0.236419545	-0.266889562	0.05419296	-0.190486395		-0.046296464		0.335553521	-0.015927787	0.093631444
294	-0.092492336	-0.247735388	-0.043245428	-0.251696512	-0.03964767		-0.232257058	0.08213264	0.155779091	0.076258828	0.175231635	0.154456168	-0.258479041	-0.025341675			0.090832343	0.196715361	-0.229956575	0.060073563	-0.360576002	0.1797587	-0.039414598	-0.144443654	-0.075756514	-0.308241315	-0.057778563	0.10476124	-0.12972222	-0.359895191	-0.275575025	-0.400096042	-0.210861205	0.151973311	-0.171072128	-0.287724253	-0.25223018	-0.245393209	0.084442771	-0.125472202
295	-0.103720377	-0.496873911	-0.267569862	-0.192345556	0.050871225	-0.177170674	-0.486872687	-0.125283308	-0.634029359	-0.465335257	-0.245869811	-0.219154235	-0.070059945	-0.351536638	-0.251623335	0.102630505	-0.111108122	-0.296507268	-0.134418824	-0.22528034	-0.145445002	0.032041273	0.039507649	-0.585060121	0.10630319	-0.220314419	-0.146454004	-0.199393562	-0.18149118	-0.279137658	-0.339413203	-0.205980268	-0.213475513	0.256139533	-0.321749463	-0.102817654	-0.174298936	-0.230634127	-0.419733957	-0.284396756	0.380861473
296	-0.410523219	-0.628046767	-0.486495415	-0.554256845	-0.437960111	-0.23480817	-0.455726162	-0.432701846	-0.292380456	-0.303970458	-0.434729916	-0.619756852	-0.616214398	-0.148923348	-0.291593289	-0.070485059	0.053166353	0.015589787	-0.113707946	-0.077860465	-0.097897162	-0.084554714	-0.033367445	-0.113262121	0.017728639	-0.037950597	-0.131764435	-0.063832076	-0.23085364	-0.084883957	-0.126816352	-0.120440232	-0.223213568	0.031667619	0.004781728	-0.097629794	-0.072497782	-0.038859335	-0.072425312	-0.116761065	-0.202408243
297	0.200803477	-0.343208026	0.097674419	0.534625122		-0.007920238	0.276976984	0.054904245	-0.369529299	-0.048449986	-0.086232928		-0.074912947		-0.021706701	-0.150242163	0.218482226	0.401755108	0.006555272	0.034776158	-0.440990153	0.214615394	-0.098664965	-0.081990297	-0.09296558	-0.10888608			-0.025637081	-0.380008359	-0.165143367	-0.135915145	0.057806619	0.202230119	-0.008754932	0.428104111	0.113306629	-0.159258729	0.000386172	-0.14263798	0.334001625
298			-0.605036374																														-0.387041012
299	-0.184091316	0.31333083	-0.325961112	0.043674289			-0.15559816	-0.130957515	0.089242919	-0.12657881	-0.155110803	-0.112259905	-0.130550982	-0.183848984	-0.030549076	-0.169432443	0.071733434	-0.182827066	-0.288751648	-0.444001893	-0.421679562	0.102740011	-0.293118591	-0.426772662	-0.404493305	-0.106399913	-0.270185411	-0.259375134	-0.374047677	-0.421960446	-0.377566194	-0.381026684	-0.110891546	-0.298572212	-0.288810963	-0.33710159	-0.240885814	-0.368933576	-0.133449539	-0.224581092
300	0.269278399	-0.237502534	0.745279465	0.076705343	-0.011419297		0.257291846	0.414645812	0.762183093	0.900522141	0.176350931	0.103006254	-0.127276778			0.143271182	0.339910602	0.181087609	-0.405312644	-0.271511152	-0.187351659	-0.209828213	-0.255572688	-0.468981596	0.023466679	-0.280600519		0.24390023		-0.274465137	-0.241149034	-0.45928682	-0.325184706	0.132410598	-0.18051282	-0.018749795	-0.10306295	-0.218480436	0.061382642	0.129195212
301			-0.013997087							0.005908442																				-0.150165832		-0.201630707	-0.102738497		-0.088135114
302	-0.03349784	-0.230481751	-0.122584371	-0.057339409						0.19227465	-0.065800172				-0.138182279				0.19064154	0.055463922					0.283590251	-0.037437572				-0.308886624		-0.37896301	0.095991766	0.206939831	-0.183559157		0.083799679
303	-1.172082716	-0.78405437	-0.792888298	-0.757519744	0.36271147	0.111977124	-0.970813008	-0.70453247	-1.624353815	-1.254151339	0.023372236	-0.78959461	-0.104031027	-0.013104694	0.166392804	0.022605444	0.252178983	0.259293523	-0.122360094	0.347256952	-0.441434685	0.079110507	-0.058580258	0.4277116	0.057093421	0.306067539	0.145519205	-0.331086314	0.090986796	-0.32564168	-0.262696234	0.201499517	-0.31288851	-0.559839986	-0.436580781	-0.401905241	-0.511801093	0.097147017	-0.609299515	-0.607013986	-0.843807601
304	-0.171609642	0.553208134	-0.154670915				0.322150514			0.097761233														0.541100296		-0.430741749	0.321826043			-0.237722351		-0.159024339	-0.065879456		0.02614179			-0.141257187
305	-0.167970569	-0.018750908	-0.092620851				0.213820077								0.375901222	0.499396746			0.820070237	-0.069841055			0.224610008	0.491154126	0.350586457	0.103915723		0.20404661		-0.32315776		0.684954295	-0.031270067					0.125319294
306	0.125305082	-0.253423412	0.198887015	0.758688251	0.353657171	0.264868971	0.284179809	-0.012342317	0.266806486	0.209765664	0.161976284	-0.007353789	0.166949339	0.097451267	0.092350994	0.16058185	0.320134462	0.15657781	0.235025707	0.180859894	0.10068477	0.316671067	0.252684185	0.166516757	0.22639383	0.188008325	0.088644139	0.178455263	0.116860364	0.344785762	0.278519135	0.169745653	0.04266433	0.210956052	0.34725138	0.198511097	0.254206535	0.282457589	0.168060462	0.211184574	0.222925591
307	0.686572253	2.40589204	0.521106496	0.650179071	0.55511234	0.216400471	-0.016372982	0.297450965	0.235874386	0.487731294	0.504529662	0.509361962	0.616862907	0.305355484	0.315231559	0.350839469	0.327181897	0.33948542	0.152607948	0.300775592	0.339641325	0.281654888	0.42269443	0.331977492	0.265500883	0.119360299	0.420148325	0.214813347	0.345526749	0.187676794	0.302772106	0.188428248	0.20012338	0.341836335	0.209809312	0.587566118	0.090893544	0.091054269	0.236397379	0.322522791	0.53339742
308	-0.129879493	-0.133569397	-0.173488968	-0.352487848	-0.146218441		0.128483484	0.43876838		0.385233824	-0.109428534						0.219564482	0.531645967	-0.207286715	0.602157131	-0.002768719			0.154235425	0.088872486	-0.1585129	-0.019851817	0.295336761		-0.186497393	-0.173081854	-0.103328695	-0.171328339	0.279597809	-0.172579243	0.350272897	0.367631775	-0.047649143	0.073333636	-0.347909119
309			-0.730556742																	0.134917747												-0.074316412	-0.077647907	0.232626706	0.311673403		0.137136007			0.305851882
310	-0.029106278	0.485251813	-0.209741992	0.083118233	0.068908988	-0.12169492	-0.292786674	0.102397875	-0.649999402	-0.290586834	-0.106499266	-0.007548357	0.10116967	-0.334597371	-0.151428845	-0.065944543	-0.092003664	-0.886979036	-0.373657635	-0.467714084	-0.711261825	-0.247536693	-0.054860391	-0.697571009	-0.12754328	-0.086414238	-0.200878159	-0.431216893	-0.213342039	-0.307740882	-0.138246076	0.008111207	0.017012378	-0.392616663	-0.411594239	-0.09654783	0.109811484	-0.369681835	-0.541610744	-0.564642479	-0.368845045
311	-0.319485029	-0.35754865	-0.137686132	-0.084871137	-0.017924033		-0.616777928	-0.526161745	-0.182304759	0.250288021	-0.227338068		-0.169410124	0.021292196	0.022265266	0.42078433	0.171521465	0.146420798	0.239940909	0.517901443	-0.144941842	0.831542225	0.139880935	-0.082615368	0.080248852	-0.242886494	-0.048540092	0.091089768	0.13940504	-0.409976339	-0.410818922	-0.235728962	-0.269473034	-0.082448518	-0.2597509	-0.411088244	-0.046873821	-0.1768061	0.031362759	-0.331429938	-0.127347123
312	0.140365416	-0.314550244	-0.052364563	0.102939259	0.311924771	0.151410737	0.189893322	0.183152469	-0.200030519	0.46265454	0.259817791	0.299945382	0.008580935	-0.045193699	-0.097089357	0.001757349	0.057852369	-0.094831021	-0.096905692	0.004134908	-0.039535305	-0.312189858	-0.072149457	0.041057251	0.055524181	0.104885997	-0.056573105	0.15804373	-0.114921467	0.109502233	0.038877174	0.129981215	0.148354114	-0.156502144	0.049718898	0.202232059	-0.028828505	-0.017306128	-0.04602786	-0.06963819	0.186514776
313	-0.214139956	-0.45154367	-0.481487579	-0.451581548	-0.137671285		0.454700429	0.197899801	0.148019336	0.110809021				-0.056492528	-0.043882716	-0.015535986	0.397467746	0.359345438	-0.03133572	0.995109663	0.021619293	0.384945576	0.273874871	0.343142053	0.082609831	0.039664964	-0.12648782	0.209927771	-0.102649747	0.265670159	0.215710495	0.004240751	-0.248099927	0.87402145	0.033704428	0.57219056	0.208257554	0.172825525	0.668147894	0.482673651	0.353415682
314	-0.272909021	-0.410980769	-0.331765768	-0.49075039			-0.053762546	-0.094645262	-0.109906224	0.040747153	-0.012185143	0.092454681	-0.140730707	-0.112987574	0.311723258	0.391269212	0.446157425	0.275473743	0.449204205	0.665675739	0.35457169	1.248595694	0.469774087	0.32328984	0.30097621	0.180977807	0.458744101	0.75713018	0.302337437	-0.039611351	0.064220025	0.231300688	-0.041006848	0.62914651	0.123457922	0.423624488	0.150835801	0.028762019	0.456749778	0.228441142	0.683007555
315	0.470186789	-0.157323626	0.091753623	0.337473073		-0.11494291	0.194169331	-0.081700034	-0.170995716	0.139430595	0.117093764	0.005591764	-0.258500047	9.19E-06	-0.098294172	-0.040786705	0.119977577	-0.026492908	-0.148332687	0.335414536	0.052049957	0.158142585	-0.001380053	-0.053841787	-0.125764561	0.016890777	-0.007424384	0.399262693	-0.049994385	0.154154578	-0.139585516	-0.260762335	-0.013628222	0.737811317	0.070317379	0.158401179	0.052285011	0.091604429	0.226077238	0.071009676	0.209740721
316	-0.209831264	-0.325481064	-0.08605894	-0.349898803	-0.131389911	-0.009075649	0.262134574		-0.146730362	0.580558214	-0.173406444	-0.157992958		-0.033253818	-0.382808237	0.387261931	0.423700589	0.335293601	-0.282175886	0.271215227	0.309323076		0.157052174	-0.02782664	0.291597488	-0.373131216	-0.002284462		-0.192801353	-0.109929891	-0.289947468	-0.07707003	-0.172415401	0.145147962	-0.039110363	0.205244522	0.171632349	0.093950221	0.120805906	0.234785337
317	-0.455922831	-0.410167252	-0.207000494	-0.274774873	-0.048214375	-0.060718838	-0.396428752	-0.712979361	0.379453685	0.472764682	-0.276439265	-0.224069546	-0.066138348	-0.02874851	-0.131157926	0.156758428	0.033883485	-0.204754723	-0.223689551	-0.16347554	-0.087363266	0.838877281	0.213777013	-0.063454404	-0.144569079	-0.236962768	-0.067907817	0.274061489	-0.277854005	-0.436723266	-0.358591305	-0.064325365	-0.384218686	0.054583884	-0.225017687	-0.563355579	-0.27047933	-0.104161845	-0.40868385	-0.396482106	0.115375561
318	-0.769162226	-1.202539636	-0.560270974	-1.603816521	-0.507980059	-0.18750035	-0.069520769	-0.191338462	-0.509073835	-0.520971811	-0.354323837	-0.231760377	-0.394931799	-0.085181678	-0.296987363	-0.346935582	0.175271496	-0.147566078	-0.483593406	-0.034856636	-0.037895453	-0.746769443	-0.187399525	-0.008589505	-0.312097128	0.093439541	-0.102401482	0.002252404	-0.369374755	-0.097517636	-0.061063725	-0.320385128	-0.209348201	-0.112285444	-0.133596778	-0.003222731	-0.195992975	0.004681263	0.208926393	-0.752109662	-0.06731119
319	-0.083885504		-0.204633946				0.225127221		-0.12366518	0.04120272	-0.079620689			-0.076835788		0.227360546	0.306162002	0.169791603		0.048972868		0.378772207			0.346034134	-0.226364141				-0.338617409	-0.22627859	-0.1308707	-0.373442431		0.010418297	0.329256562	0.214575003	-0.201943066
320	0.157566753	0.106832723	0.265162505	0.131941515	0.032289788	-0.131234131	0.341896165	-0.013296477	0.175004011	-0.078405109	0.16946173	0.106369879	0.088679189	-0.040504087	-0.190625381	-0.174760942	-0.154933965	-0.079495952	-0.156282995	-0.109856805	-0.11643232	-0.020068149	-0.151997124	-0.243277366	-0.175918559	-0.059066307	-0.154005101	0.024936601	-0.156275436	-0.169499151	-0.196514294	-0.244462361	-0.077624908	-0.050532781	-0.12909555	-0.204690212	-0.094975099	-0.088849949	-0.025012748	-0.076759599	-0.075926617
321	0.22571277	-0.121299733	-0.025232512	0.240820479			0.525141423	0.441753434	1.242369129	1.010191644		0.124343278					0.410403755		-0.243499359	0.322664245					0.17232069	-0.104896034			-0.031469067	-0.253529247	-0.223439264	-0.130184033	0.031974227		-0.089274494	0.175089901	0.077737861	-0.131449166	0.037313877	0.157968567
322	0.175051966	0.264730017	-0.005476781	0.427294602	0.064384365	0.013219758	-0.019747751	-0.091725524	-0.154270279	-0.006947333	0.106721267	-0.302532045	0.019643367	-0.089666389	-0.072565633	-0.008950752	-0.109779024	-0.071050789	-0.049864498	-0.138077446	-0.039750659	0.154580421	-0.059843174	-0.293809545	-0.11505755	-0.059394577	-0.104490957	0.071833896	-0.131900645	-0.097838606	-0.075812763	-0.145803811	0.079987285	-0.070015276	0.00532242	-0.393664965	-0.033628048	0.040553797	-0.106464106	-0.07296738	-0.066248155
323	-0.273096674	-0.677579791	-0.280979566	-0.571349437	-0.092633859	-0.04064984	0.340538188	0.513157737	-0.150327822	-0.00719934	0.386730628	0.097909814	0.111920099	0.310568818	0.471313399	0.380072371	0.518084497	0.393899898	0.369580807	0.607526058	0.38365111	0.331601321	0.338112886	0.531423893	0.391821374	0.516853516	0.423941132	0.526355758	0.35127518	0.645813423	0.536667366	0.440242753	0.407253196	0.703871749	0.603173664	0.797704416	0.785326688	0.55782284	0.535028586	0.703674033	0.689274261
324	-0.255812322		-0.129416608	-0.094983135					-0.350316447	0.506832656						0.345136831	0.297742277	0.226130008	0.60632613				0.277402727	0.388864419	0.045743943	0.026366416				-0.167599329	0.0549759	-0.100785093	-0.107269339	-0.188394747	0.014976118		0.2051332	0.014800302	-0.01334521	0.365152038
325	-0.146192197	-0.723376815	-0.449185543	-0.008073535	-0.249751573		-0.030712824	-0.286170928	-0.350886924	-0.51401665	-0.319763111	0.036050567	-0.11323978	-0.111946195	-0.156924862	-0.217596009	-0.005528175	-0.059103506	-0.302686255	0.072885515	-0.164753764	-0.148386458	-0.18876582	-0.047362911	-0.161474553	-0.087716724	-0.051365243	-0.01237197	-0.150584411	-0.171756281	-0.000288586	-0.249511035	-0.130507512	0.187423131	-0.229395638	0.063181699	-0.258753381	-0.153629111	0.077771726	0.049294192	0.024707543
326	0.566676072	0.293898573	0.069612846	1.033532129	0.044796967	-0.003239185	0.065313924	0.343044646	-0.023364697	0.014980437	0.032625173	0.500385006	0.237038364	-0.107011818	-0.030568975	-0.116600261	-0.026392996	0.096378457	-0.129068183	0.031749141	-0.081426851	0.03908621	-0.068960164	0.022783145	-0.065069042	0.089107876	-0.070860385	0.070249512	-0.117073072	0.022171917	-0.00257654	0.023355635	-0.011713713	0.140672459	-0.004387232	0.117114672	-0.045003289	0.055572783	0.066422466	-0.047469674	0.169089051
327	0.00289208	-0.488160613	0.196090699	-0.175664208	-0.019874085	0.113809145	-0.029185167	0.177256896	-0.018900002	-0.031521611	0.064944368	-0.108698656	0.15903607	0.109595485	-0.046887847	-0.112945919	0.121334582	-0.044191195	-0.52466523	-0.051318432	0.112231327	-0.356187051	-0.0640547	0.112973703	-0.048420636	0.084689681	0.069735973	0.274656968	-0.209995454	0.291019097	0.135365031	0.091068114	0.04467298	0.127143561	0.050959214	0.316909229	0.249749602	0.188081314	0.116377949	0.29531112	0.076133047
328	-0.418701513	-0.089093085	0.02333473	-0.320973267	-0.287682237	-0.228955713	0.010555084	-0.186624749	-0.233596139	-0.319156575	-0.225034167	-0.396231833	-0.205361343	-0.097102986	-0.196230476	-0.12091174	-0.10226127	-0.062161428	-0.138492882	-0.157106913	-0.117385556	-0.178991541	-0.109502227	-0.234320347	-0.138106823	-0.034837816	-0.18424441	0.014101359	-0.15018682	-0.008356372	0.047077579	-0.126906091	-0.034647016	0.019644989	-0.000545785	-0.114059984	-0.003892266	0.015923621	-0.072800096	-0.076965678	0.025008367
329		-0.070553373				0.533812757					0.222515283															-0.192535073					-0.409287983	-0.290839664						0.166618856
330	0.068760657	0.48603243	-0.711089914	0.23346299	-0.01386358	-0.206936755	0.059432398	-0.235307426	-0.035326076	-0.713554511	-0.01566059	-0.498551006	-0.001173418	-0.150654086	-0.216516886	-0.157142768	-0.263658199	-0.107145216	-0.046255982	-0.220371854	-0.036215384	-0.22173764	-0.336896431	-0.274197246	-0.32440245	-0.140286684	-0.169104183	0.10803293	-0.346621816	-0.227803015	-0.335609172	-0.260241494	-0.288758236	-0.132263315	-0.053191156	-0.558003483	-0.151231209	0.063900518	-0.089339847	-0.254135757	-0.163328881
331	0.072308321	-0.034333498	-0.036815865	-0.391265409	-0.172040866	-0.090434979	0.126360941	0.14643995	-0.148707667	-0.19227683	-0.085049087	-0.315279973	-0.329854071	-0.263260807	-0.172872641	-0.097677561	-0.084868658	-0.022745044	-0.000648732	-0.003908058	-0.088969996	0.064643799	-0.049514015	0.0958868	-0.091536882	-0.039723245	-0.093454869	-0.000806728	-0.173869798	-0.189150803	-0.028405858	-0.222249391	-0.111234833	0.033993839	-0.089288741	-0.153099829	-0.048439022	-0.072060851	-0.057123891	0.124898115	0.122219556
332	-0.208105242	-0.634183705	-0.328269833	-0.524173765	-0.243640133	0.043505032	-0.222621261	-0.395088293	-0.310110289	0.022107161	-0.223910763	-0.513072096	-0.29623503	-0.226326031	-0.233102568	-0.203719431	-0.041917983	-0.204528256	-0.233644471	-0.376185217	0.155813074	-0.199684254	-0.073343562	-0.247892226	-0.290885816	-0.114363784	-0.160375876	0.119812	-0.408977193	0.288354005	0.256416773	-0.084469256	0.186346197	0.375775361	0.276368916	0.360458533	-0.1655705	0.227269796	0.046383863	-0.231496804	0.173212378
333	0.200664532	0.106462407	0.013846382	0.387860864	0.183770528		0.821151982	0.198378276	0.134070116	0.203972571	-0.107298874	0.044688892	-0.113227739	-0.065789423	-0.161610249	0.039320459	0.037184642	0.115417637	-0.557362825	0.415685541	0.093916718	-0.010853899	-0.048306498	0.170861997	0.005995185	0.012797421	-0.113980229	0.00734622	-0.262379029	0.309752735	0.233983046	0.05111991	0.07667362	0.698001845	0.211353199	0.975339181	0.313358609	0.099787045	0.122190998	0.464420333	0.689854857
334	-0.21371696	-0.15930718	-0.245363708	-0.407956575	-1.744951129		-0.541965213	-0.20752261	-0.443324261	0.235083779	-0.053341896	-0.057615596		-0.063179587	-0.11011548			-0.040778255	-0.257147272				-0.191484211	-0.160931997	-0.359897911	-0.143985318		0.115682237	-0.009537836	-0.438424581	-0.41317307	-0.359831544	-0.239682286		-0.447501252	0.050950232	-0.144184694	-0.176089502
335	-0.40720451	0.422107744	-0.634343444	-0.277915634	0.072415621	-0.307310315	-1.08606228	-0.976548171	-1.060363178	-1.319450873	-0.414242273	-0.407574262	0.051358245	-0.688745879	-0.609740336	-1.106729089	-1.092192594	-0.861856143	-0.921142007	-1.213625752	-1.037670933	-0.494665846	-1.068859789	-0.99145409	-1.08358282	-1.210655211	-0.782929082	-0.801305717	-0.792814729	-1.214131877	-1.203573977	-1.04217541	-0.735945042	-1.270119628	-1.172084794	-1.382022026	-1.235649477	-1.008707992	-1.150107635	-1.380488993	-1.189321173
336	0.245749054	-0.244484372	0.234920685	0.634763095	-0.145919646		0.652773971	-0.346056109	0.245423806	0.2989575	-0.088459098	0.006417551		0.1085592	0.113523143	0.347034114	0.259668848	0.000553664	0.020867429	0.381399042	0.119597111	0.133511063	0.330230261	0.113807008	0.16204708	0.06903832	0.317802257	0.397492486		-0.061423106	-0.10041643	-0.162898372	-0.040743788	0.366048942	-0.165645104	0.470632566	0.280371392	-0.138482653	0.409701315	0.301676282
337	0.26695909	-0.292195333	0.256351575	0.595429943	0.140667389		0.844204415	0.461868325	0.410704165	0.587669647	0.310735359	0.212545053		-0.155938441	-0.037239476	0.453696664	0.040014294	0.08681062	-0.339185573	0.633297095	-0.096486555		0.174636216	0.027672821	0.0170997	0.007997389	0.126944642	0.239201985		0.230024398	-0.109320065	-0.291895747	0.089791576	0.534870758	0.075398703	0.764081183	0.522280224	0.17739326	0.087692874	0.540649646
338	0.370107062	0.811586337	-0.037608832	-0.11580713	0.641563293	0.705782834	0.203920274	0.141653757	-0.162427969	0.334894818	0.161484421	0.751962121	0.240941396	-0.10473385	-0.375769283	-0.411763202	0.245414951	-0.027888843	-0.68754053	-0.082663988	-0.143327631	-1.013233953	-0.372535965	0.239060366	-0.229055146	0.109059698	-0.09858361	0.061658157	-0.240752223	0.060343942	0.220291802	-0.4890699	0.559033098	0.275668044	0.146555471	-0.032718012	0.095362157	-0.092136511	0.236205445	0.312443064	0.212074168
339	-0.215091913	-0.440861602	-0.59958756	-0.059837604	0.015662072	0.079920926	0.306413472	-0.182769024	-0.0172767	-0.229213282	-0.12379163	-0.241024955	-0.424521806	0.007700973	0.101230582	0.08712736	0.065219177	0.093537052	0.047638312	0.122340262	0.138400438	0.180016974	0.094571484	0.06925468	0.085954764	0.137583606	0.091062698	0.183287478	0.092309918	0.03560817	0.107585642	0.036169981	0.085549516	0.118856443	0.113384698	0.286333991	0.193647562	-0.017195694	0.091183835	0.160296944	0.146008254
340	-0.329345603	-0.653597055	-0.447256892	-0.44472536	-0.144505158	-0.133825424	-0.395896109	-0.273537864	0.171382874	-0.342578604	-0.489705592	-0.575502316	-0.325043781	-0.321707397	-0.493272597	-0.526483023	-0.497112473	-0.53564456	-0.616013498	-0.483166639	-0.61930029	-0.507146676	-0.465600547	-0.603236723	-0.538550345	-0.348910121	-0.414880436	-0.455135872	-0.52523602	-0.478222	-0.581410854	-0.709226843	-0.476461153	-0.18567184	-0.50094965	-0.846083522	-0.409603351	-0.46832203	-0.465726104	-0.24044809	-0.551298237
341	-0.152477614		-0.727217909									-0.015662095		-0.096977574	-0.363862067															-0.103935565			-1.148994203		-0.134082195
342	-0.050587582	-0.170048756	-0.290215551	0.430581116	-0.014760261	0.308608835	-0.289992209		1.90710879	1.090265462	0.104557366	-0.180734265	-0.001488691	-0.035143614	-0.102557873											-0.224159538			-0.11261212	0.044427847	-0.34356448	-0.314571449	-0.14375221		-0.457193791			-0.39734171	-0.229166978
343	0.411202511	0.090029325	0.551084508	0.590276999	0.294815101	0.355134671	0.675013824	0.341693122	0.387298844	0.412795363	0.232320807	0.736741142	0.233908808	-0.090699682	-0.142118831	-0.093432169	-0.128783922	0.006317037	-0.18731981	-0.035309094	-0.086171181	-0.15094871	-0.110459471	-0.081926202	0.008314628	-0.026589522	-0.142912857	0.053463246	-0.128987215	0.232750625	0.166622099	-0.032451127	0.208648032	0.160184574	0.097145111	0.196391079	0.123674573	0.080537029	0.01132065	0.229357382	0.193440618
344	-0.086180093	-0.004200175	-0.446922941									-0.039364108		-0.190282168	-0.128605727											-0.077440442	-0.090940926		-0.238706199	-0.318151837	-0.28749006	-0.165075116	-0.163422813		-0.422773989			-0.247150911
345	-0.203664399	0.208570941	-0.175532454																											-0.244966594	-0.189021655	-0.246033046	-0.152437698		-0.493186299
346	0.751379791		0.015739536	0.450922406			1.243422802	0.660952997	0.374913177	0.037984672	0.530957884	0.332603176				0.14688118	0.33958409	0.06181951	0.535565608	0.210124878	0.327663633			0.962096002	0.382165753	-0.101637477				-0.20085547	-0.279870216	-0.364405374	-0.239417561		-0.291712131		0.02776858	-0.170478701		0.620031203	0.396953478
347	-0.326368057		-0.34298669				0.331058937							-0.061057711				0.146227343	-0.08588787							0.068522025	0.184357651	0.057227581		-0.302797824	-0.215827179	-0.439019702	-0.094591553		-0.334325293	0.209348608
348	-0.149509612	-0.043820422	-0.163036807							-0.09105581		-0.020778626														-0.14282258				-0.177100998	-0.326007165	-0.350494428	-0.12027737		-0.411510097			-0.108080369
349	-0.054905065		0.008597963				0.158678534		0.197990263	0.238008036		-0.023071396			0.345829769		0.371730674	0.393043831	0.591057199	0.484451529	0.287006871	0.335616443	0.303238918	0.325906789	0.444896333	0.306065265			0.225233846	0.390827424	0.151912012	0.330668851		0.106059931	0.089702722	0.302781073	0.549512183	0.23514431		0.34868264
350	-0.219396362		-0.354650322	-0.289472747			-0.046832931		-0.260958916	0.195249718		-0.071518218			1.287086607			-0.111003064			-0.083094114						-0.006188981			-0.388276509	-0.500587993	-0.550618597	-0.279172563		-0.518537317			-0.343148244		0.153687895
351	-0.880675957	-0.729489635	-0.675021228	-1.079051172	-0.277460896	-2.094683853	-0.974677934	0.935569402	0.535583608	0.381739515	-0.110792501	-0.021774211	-0.399333392	0.110735179	1.016268125	-0.786853477	-0.098194121	0.03055977	-1.201088074	0.209874088	0.000576047	-1.030264014	-0.419625811	-1.301904994	-0.358906668	0.40386551	-0.409149551	0.605683284	-0.454275502	0.210519845	0.550538127	-0.300676198	0.141129846	0.926882283	0.611347677	0.444642622	0.240727032	0.138933659	0.401298055	0.826564496	0.46052408
352	-0.022447869		-0.085708451		-0.022141367				0.974810473			-0.151700646		-0.053900315												-0.290532595				-0.091466209	-0.198421358	-0.362995631	-0.222170576		-0.305631432			-0.266419204			-0.447614542
353	-0.088889802		-0.147784756																											-0.204267269		-0.118439009						-0.303271038
354	-0.188559715		0.157094317		-0.003197878			0.015905177		0.338742438	-0.040159405														0.322627384	-0.078739728					-0.313780009	-0.149650286	0.132105946		-0.235361876			-0.151423101
355	-0.259692182		-0.183863572	-0.301262337						-0.027131319	-0.057175941				-0.020927271					0.01810037					-0.046066509	-0.079543808				-0.088203309	-0.299955834	-0.182582805	-0.025740513	0.068752027	-0.31101794	0.154547351		0.058617735
356	0.020026091	-0.753318512	-0.020443173	-0.369278948	-0.123500449	-0.087567141	0.122035772	0.069787835	-0.058264785	0.107947046	-0.04834754	0.03823713	-0.082647973	-0.221022071	-0.337956466	-0.110406017	0.063151217	-0.290525817	-0.100022032	-0.223222306	-0.229869162	-0.18568761	-0.007648388	-0.304801135	0.184096735	-0.167219105	-0.303539244	-0.036158661	-0.345249061	-0.11921027	-0.037950782	0.049271639	-0.057924606	-0.280461444	-0.332933892	-0.186788206	-0.101841154	-0.20722581	-0.286381144	-0.438302768	-0.193823431
357	0.199914533	-0.499597019	0.388945069	0.42446772	0.347396663	0.310854084	0.480666261	0.355493247	0.240094577	0.324823683	0.184969344	0.353514042	0.394512715	0.187374518	0.333207186	0.047943939	0.125980618	0.008952316	0.289376283	0.359724419	-0.343619591	0.434439229	0.276061757	0.267153517	0.093405166	0.112995866	0.309123034	0.695656717	0.162987588	0.101577343	0.077763714	0.1821591	0.17930994	0.302750558	0.002460524	0.694540889	0.07013208	0.093972333	0.651163923	0.141082368	0.379375302
358	-0.715421139	-0.696754208	-0.519378246	-1.106625651	-0.390650518	-0.365454909	-0.695104279	-0.152485385	-0.570833174	-0.081241076	-0.233331541	-0.055022219	-0.779076019	-0.10848891	-0.04780716	0.001280131	0.024175888	-0.09576008	0.05394905	0.048466886	-0.06382091	-0.015623579	0.000990083	0.015927469	-0.014334042	0.049181399	0.080026916	-0.048666524	0.132510349	-0.01186447	0.146114586	-0.020809414	-0.050719718	0.177439037	0.077279171	0.224909252	0.243121431	0.034615883	0.038460928	0.086813319	0.160471478
359	0.239392806	-0.102064661	0.11837271	0.531006056			0.867121532	0.567983037	0.494443603	0.606707583	-0.074974121	0.220215329		0.350544509	-0.099419867	0.457117842	0.287149807	0.410221101	0.026693674	0.465792719	0.316311327		0.161920195	0.475405679	0.278324382	-0.065694743	0.033040802	0.02487747		0.0165268	-0.241358075	-0.021119389	0.070233346	0.318613748	-0.042308092	0.497015614	0.292507013	-0.298839257	0.160589417	0.444578369	0.148753761
360	-0.061302533	1.445485661	-0.359621478							0.31939305																-0.03394091					-0.231859785	-0.449328335	-0.05454272		-0.485877053					0.165901871
361	0.109761553	-0.115082092	0.088298117	-0.47675709			-0.556344145	-0.815293773	-0.219436818	-0.451393317	-0.013271627	-0.053032424		0.067449808	0.027522366	0.329923523	0.215299203	0.260165157	0.045976991	0.741385277	0.150272564	0.316601772	0.350850134	0.561548229	0.047871582	0.223743624	0.219204577		0.155336866	-0.327242434	-0.33426273	-0.289121654	-0.192895568	0.124715753	-0.391411702	0.198558675	0.098491787	-0.314185655	0.388122497	-0.161860137
362	-0.134953682		-0.173668456	0.244196648				-0.429205835													-0.210211738					0.049325353				-0.217933162	-0.289001112	-0.100304897			-0.524570674			-0.234096597
363	-0.055961451	-0.467868234	-0.391883558	-0.098123827	0.2352792		0.099026452	0.57903198	-0.048768718	0.330652971	0.11349936	0.20403972	-0.025044749	0.158743642	0.291028944	0.164762498	0.284495072	0.07596432	-0.033877661	0.491711612	0.330231517	0.602432632	0.139823967	0.207985012	0.029083831	-0.04802351	0.244795016	0.79504336	0.130706546	0.202582424	0.0896155	0.174335848	0.212235586	0.685837725	0.001865902	0.546007582	0.316484126	0.188120197	0.460996854	0.090462081	0.167379799
364	-0.366189773		-0.160682091	-0.01305533	-0.046742848										-0.047121462											-0.012072498				-0.258934787	-0.327081936	-0.005115475	-0.152403222		-0.376617772			-0.130042956
365										0.312908982																-0.258205662					0.429041658	-0.006573191	-0.065867961		-0.242243166			-0.133973311
366	-0.202683553	-0.280093454	-0.401804714	-0.323455524	-0.433768667	-0.303159022	-0.373105493	-0.223964045	-0.528146041	-0.800898489	-0.509356184	-0.70008658	-0.671431164	-0.183154037	-0.36555116	-0.315443239	-0.177682404	-0.207898283	-0.117028461	-0.157570529	-0.188908214	-0.213109399	-0.219346162	-0.234660643	-0.276845808	-0.150896081	-0.353134479	-0.075385536	-0.390608186	-0.214212357	-0.24255979	-0.346305229	-0.187101136	-0.072910223	-0.128819551	-0.295183162	-0.221272928	-0.087764552	-0.126249761	-0.235518337	-0.201253699
367	1.284132285	1.56139779	1.038128561	1.51545187	1.113746429	0.502245166	0.790443518	1.295097366	1.657550434	1.751041236	1.013613893	1.038591896	0.421306395	0.52597882	0.062455676	0.37587402	0.929957821	0.579184651	-0.081120184	1.116808597	0.690262124		0.381324626	0.75285295	0.410190682	0.398607032	0.376343874	0.82742786	0.094315712	0.939594747	1.041464779	0.162843951	1.044382701	1.377951288	0.708997551	1.521366612	1.054124532	0.683090233	1.287626876	1.291498572	1.297664042
368	-0.034127299				-0.077455787																					-0.032463788					-0.070705059		-0.071155031					-0.046462468
369	-0.223240468	-0.615180313	-0.502068613	-0.622902057	-0.171128124		-0.195545661	-0.216211159	-0.199682205	-0.352003731		-0.014981122	-0.102769089	0.018883905	-0.027004398	-0.206726406	-0.157846408	-0.037096415	-0.302928697	0.087068761	-0.214678966	-0.076228388	-0.142158429	-0.220752473	-0.230456439	-0.104756845	-0.130434709	0.102194487	0.093291707	-0.276739434	-0.098749812	-0.33812963	-0.312808195	0.506176646	-0.148249641	-0.025050186	-0.13631949	-0.089264441	-0.002576063	0.010152334	-0.04493255
370	-0.316329266		-0.223869036	0.234790032				0.198206732	0.013890727	0.442312924				-0.073330645	-0.10797654			0.176429834			-0.100283222		-0.291833929	0.161393268	0.148905637	-0.321150253			-0.193693336	-0.177466279	-0.012964156	-0.216026118	-0.240396776	0.089462697	-0.313342854	0.217584339	0.083897968	-0.109607909		-0.136546245
371	-0.210625616		-0.166650848						-0.342692973	-0.354966821		0.24273521	-0.254686047		0.035927283														-0.142751823		-0.203501151	-0.118427351	-0.120870976		-0.327122314		-0.421798037	-0.231126079
372	-0.107973131													-0.004977449	-0.157210027		0.299816109									0.084174599	-0.010617934				-0.187461372	-0.172105646	-0.088805182	0.092507822	-0.284020673		0.127606606	0.079307628
373	1.51878242	2.276961659	1.340165891	1.574947076	1.976786668	1.611936748	0.879039805	0.964448331	0.92371111	0.61163197	1.514294808	1.518411324	1.918360699	1.266755229	1.323120483	0.869137105	0.86068774	1.005828355	0.992967311	0.736834177	0.981392283	1.410369563	0.905181531	0.913971651	0.861080571	0.718331806	1.191990184	1.1659514	1.142425862	0.708621776	0.734823885	0.938960434	1.245656744	0.675266009	0.754862901	0.539355527	0.573915227	0.944798032	0.796775491	0.529338503	0.762632484
374	-0.067965433	-0.295200294	-0.271376963	-0.037038574		0.312410112	-0.197008746	-0.204824121	-0.647292289	-0.321796624	-0.20516319	-0.10298379	0.038746809	-0.1537363	-0.254688318	-0.66313731	-0.109504559	-0.424819337	-0.040562017	0.217595906	-0.469949591		-0.245816126	-0.259780359	-0.311937035	-0.210312504		-0.19007277	-0.255935535	-0.47000864	-0.296423088	-0.481080807	-0.117817617	-0.151695344	-0.302620339	-0.302373884	-0.467173886	-0.264754268		-0.032417769	-0.123343905
375	0.427448332	0.173641909	0.50028628	0.730889272	0.118085963	-0.134803517	0.337434766	0.274493477	-0.27936426	-1.006700524	0.114425436	0.169717521	0.57129275	-0.046743655	-0.300846388	-0.504701129	-0.183393174	-0.05191679	-0.808400823	-0.06026013	-0.272660637	-1.003472498	-0.428017454	-0.083083954	-0.324727893	-0.138177495	-0.289684754	0.134465683	-0.310057619	0.110896005	0.151178921	-0.204042039	0.109853494	0.118648007	0.028098364	0.066903548	-0.264233477	0.122059661	0.026964968	0.078460163	-0.027239891
376	-0.563168926	-0.979343087	-0.642407348	-0.664338748	0.049916298	0.190869295	-0.377275261	-0.176463724	-0.162509572	-1.158137817	-0.300702241	-0.282726	0.163975114	-0.18361386	-0.091968705	0.237903628	0.01440538	-0.184838578	0.074075603	0.096225765	-0.103103172	0.195338202	0.158944018	0.046078231	0.208529742	-0.108466307	-0.239047293	-0.159901988	-0.116042504	-0.075677208	-0.07898608	0.377713443	-0.1042578	-0.493499427	-0.247033694	-0.204145583	0.062266072	-0.128750562	-0.393746677	-0.446180394	-0.059037715
377	-0.145558102	-0.935590487	-0.040633254	-0.570438915	-0.15412608	-0.098465424	-0.031715154	0.040316913	-0.514033915	-0.482455355	0.03729708	-0.080469211	-0.313074571	-3.39E-05	0.22972351	0.123894965	-0.068041495	-0.087150405	0.061463919	-0.119608413	0.026505595	0.09963415	0.078259904	-0.103074784	-0.18138703	0.006726801	-0.007147747	0.068988997	0.134595465	0.064320392	-0.038511835	0.096003535	-0.064147604	0.089739475	0.12283558	0.032578589	-0.342627987	0.134358734	0.054642305	-0.073233492	0.027629315
378	-0.150212505	-0.354610118	-0.297966249	-0.395531569	-0.014277235	0.306792343	0.236033969	0.675391486	0.608049995	0.315233983	-0.251726279		0.112541231	0.049406118	-0.332651873	0.644188018	0.232924837	-0.065224142	0.23018385	0.889248997	0.102340015		0.630542165	0.562468258	0.215681112	0.244422718	0.066272725	0.2707289	-0.075140599	0.233406822	0.143332178	0.190684022	-0.16572725	0.102966966	-0.273919298	0.834806739	0.046219553	0.131724152	0.393796409	0.269367379	0.439442506
379	-0.155800585		-0.503144073																																-0.123064731
380	-0.131000222	-0.194693258	-0.38977134	-0.398049288			-0.196833228	0.055686727	-0.101306776	-0.270881852	-0.20944213			-0.002826299	-0.278440823	0.281782638	0.16940403	-0.196141441	0.364771847	0.157160888	-0.095261986	0.631851807	0.401027514	-0.175708195	0.118889174	-0.252569295		0.433541427	-0.047301826	-0.236728058	-0.190415071	0.048633775	-0.173955971	0.31930437	-0.248539111	0.319004097	-0.051811581	-0.200034893	0.080352545	-0.222178924	0.305845399
381	-0.000992611	0.170429247	-0.134753948	0.186583918	-0.081164373	-0.280987101	-0.197501159	0.014926194	0.081868196	-0.555482768	-0.348759367	-0.564113188	0.242245971	-0.337153237	-0.03255185	0.103038231	0.001074245	-0.035406459	0.260179	-0.457645423	-0.10383249	0.372862596	0.13764717	-0.59877722	0.284449059	-0.643894334	-0.116095148	-0.42348208	-0.311166379	-0.389426652	-0.094533763	0.18415497	-0.118323751	-0.229203173	-0.2194896	-0.408758962	-0.372302794	0.035885671	-0.359495022	-0.638637497	-0.436903215
382	-0.332599262										-0.141569468				-0.076310348																		-0.146598457
383	0.034556549	-0.291844741	0.200018442	0.02458922	0.185387881	0.165663237	0.043285546	0.161135051	0.176906025	-0.032420253	0.389730242	0.131150859	-0.199292166	0.022662348	0.038729579	-0.005001112	0.043901201	0.059057588	0.212631695	0.076245425	0.053915933	-0.069921185	-0.014862909	0.091951631	-0.029143196	0.082172126	0.084021611	0.089260073	0.068966136	0.215805088	0.121577949	0.096678981	0.087830473	0.121979396	0.133939587	0.308500485	0.061673155	0.110010681	0.012681348	0.024865429	0.18829683
384	-0.07966319		-0.244067783	0.726414151			0.616526321		0.191913008	0.122241234	-0.191140017							0.291172971		0.080812618					0.142510231	-0.097906447				-0.023953134		-0.243488938	-0.126647983	0.154521001	-0.229274575		0.152057953
385	0.180964191	-0.08535282	-0.097588989	-0.347100963			0.189854176	0.182199678	-0.801060639	-0.214651019	-0.003626542	0.308970079	-0.021201084	0.057591489	-0.055286612	-0.197060632	0.132162469	0.164851378	-0.026749696	0.51564925	0.602367985	0.44640987	-0.042172521	0.223564241	-0.120973729	0.246357291	-0.000732237	0.396142533	-0.152530216	0.008234936	0.113616055	-0.20236173	0.038542283	0.280158256	0.036463506	0.609385257	-0.139813031	0.1836613	0.768225313	0.087847541	0.356305765
386	0.015001471	0.42347982	-0.176470438	0.115524084	0.090419818	-0.007968341	0.168431046	0.040033419	-0.239640842	0.115906661	0.016341961	-0.426446358	0.028938763	-0.217273064	-0.439748382	-0.452319414	-0.185145136	-0.119355474	-0.962052651	-0.087695105	-0.179134815	-1.189885678	-0.311440741	-0.136261125	-0.115544109	-0.105409909	-0.291847475	-0.17172531	-0.476631909	-0.36422401	-0.207446489	-0.321003388	-0.18190368	-0.053129016	-0.12073073	-0.390528563	-0.020882739	-0.339070382	-0.007976006	-0.077779462	-0.209688211
387	-0.189439075		-0.257218563	-0.172305706					-0.527178395		-0.03877441			-0.020558459												-0.111521789	-0.035043703			-0.224289451	-0.003177388	-0.295443982	0.034899589		-0.170849783
388	0.511096363	1.671180885	-0.082055844	0.269821507		0.131622778	-0.425763111	-0.125657429	-0.183579386	-0.278189007	-0.230106672			-0.208477989	-0.319350953			-0.143197151			-0.450378817			-0.105676029	-0.20168462	-0.126892029	-0.174576912		-0.24005532	-0.460279106	-0.270870797	-0.232154903	-0.204793166		-0.315637276		-0.63180745	-0.319949973		-0.321406504	-0.759394243
389	-1.274832443		-0.003126132	0.207619872					-0.138461298	0.459420898							0.228109683			0.163332011						-0.010403988				-0.003457578	0.026624978	0.108200345		0.271205095	0.069863198	0.29207516		-0.088020209		0.205132154	0.069241152
390	-0.179254972	-0.006196562	-0.441363784	0.275365419			0.020684228	0.319178794	0.434086276	-0.056122321		0.600006058		-0.098920921	-0.187132625	-0.183998909					-0.153816662					-0.098696607	-0.091969087		-0.094351207	-0.226551277	-0.351140976	-0.230770253	-0.290728571	0.760149263	-0.529270839		-0.235452825	0.115868046		-0.031953955	-0.163998704
391	0.129711121	-0.181632359	-0.299596396	-0.181498701			-0.365636299	-0.1171215	-0.812456906	0.481700214				-0.022166725	-0.079662292	0.442621843	0.328218254	-0.609903779	-0.430926871	0.183444584	-0.194805638			-0.410723947	-0.110513415	0.293286739	-0.162174986	0.306567885		-0.087728166	-0.163347932	0.100594738	-0.283332259		-0.120975765			-0.178183646
392	-0.044991613	-0.603371499	-0.176585241	-0.305114965	-0.057766097		-0.133431959	-0.026917581	-0.051946259	0.262138175	-0.01028094	-0.116364753	-0.071706401	-0.205017586	-0.158472249	0.136751378	0.026576216	-0.077836442	-0.016566953	0.275289936	-0.016504271	0.230167476	0.082239159	-0.071107221	0.067656583	0.029428727	-0.073323088	0.114034755	-0.231416047	-0.064829915	-0.056488292	-0.071626819	-0.24944725	0.184108591	-0.085887935	0.115426888	0.022474401	-0.09322311	-0.024176651	0.033138957	-0.00150868
393	-0.195245417	-0.413082827	-0.187160605	-0.481629402	-0.04762151		0.00238775	-0.212546167	-0.41896772	0.18564463	-0.048099887	-0.034438365		0.073446894		0.339736534	0.384577221	-0.038231562	-0.043684053	0.343686105	-0.016125073	0.640452655	0.356527319	-0.07764557	0.118257303	-0.056248381		0.186795065	-0.13087753	-0.094560965	-0.135913921	-0.128773137	-0.333626876	0.508199531	-0.065346781	0.339832093	0.442532364	-0.007869026	0.142132986	0.417760442	-0.186963416
394	-0.019667026		-0.004467079	0.169650942					-0.12076488	-0.114060685	-0.055674688								-0.146868547										-0.01165709	-0.051185286	-0.036835545		-0.10159254		-0.088481118			-0.09948721
395	-0.214877311		-0.171727938								-0.021572401				-0.167649314																		-0.867837769
396	-0.107937622	-0.199758267	-0.227391547				0.201750021	-0.03713111	-0.19383249	-0.22763297		-0.054046973		0.103148904				-0.037625096	-0.136608587		-0.138624988	0.079186455		-0.053084406	0.194508354	-0.230162036			-0.135429254	-0.265371962	-0.208767859	-0.175886547	-0.239173468		-0.290589292		-0.206353569	-0.149630037			-0.44233642
397	-0.034047656	0.33537359	-0.175180567	0.179732235					0.118665768	0.341703913																									-0.341513845
398	0.001581141	0.4059329	0.082538899	1.137884199	0.190993592		0.457105497	0.209496556	-0.014022419	-0.146988894	0.227265802	0.397959998	0.80671695	0.217571054	0.00291418	0.82113	1.109587799	0.386601808	0.300911613	0.476059907	0.343120765	0.303489557	0.394076545	0.877752217	0.827487596	0.298839943	0.201648993	0.507179973	0.168938328	0.240822685	0.28299848	0.650615428	0.298451609	0.51795275	0.066532355	0.470669541	0.412696464	0.245223161	0.229931542	0.588513873	0.035453036
399	-0.253881523	0.19838378	-0.118597375	0.132526788			-0.14052198												0.767561567											-0.086499584	-0.039575929	-0.181251128	-0.103870366		-0.409611793
400	-0.811005861	-0.859816721	-1.134362959	-0.853888562	-0.550229559	-0.079710008	-1.629241202	-1.300020574	-1.694334071	-1.664551845	-0.674661763	-1.402708461	-1.954665962	0.184886887	0.446193728	0.625458823	0.189823312	0.193259778	1.092496273	0.287802479	0.403262272	0.986252213	0.496576584	0.136105895	-0.323241903	0.090955638	0.278358571	0.540873405	0.608454393	0.115243272	-0.327720585	0.368529407	0.288198271	-0.680161736	0.261408541	-0.017164492	0.113779643	0.006033135	-0.086631259	0.021127622	0.548811661
401	0.336443706	0.568979065	0.092002367	0.586730627			0.23786273	0.315861589	0.083708899	0.021495263	-0.021463784		0.333495807	0.041014369		0.072860935	0.025664326	-0.03837021	0.096620703	-0.040302916	0.053537825	0.176330098	-0.034051751	0.051317812	-0.048673349	-0.14452276	-0.184123318	0.064795496	-0.256153649	-0.044977447	-0.124209806	-0.111172037	0.205748723	0.035954819	-0.135973068	0.236292474	-0.024506088	-0.027915673	0.416503916	0.131160576	0.011668431
402	-1.0131989	-0.454148873	-0.896353959	-0.714301225	-1.117055324	-1.139882868	-0.878125741	-0.890780719	-0.868105854	-0.781043812	-1.081193101	-0.897537356	-1.012656573	-0.487902088	-0.561366874	-0.228759604	-0.464194252	-0.569928052	-0.599009882	-0.152807145	-0.55850619	-0.464239339	-0.318253598	-0.671393551	-0.175782699	-0.493402194	-0.482597788	-0.34209755	-0.551381157	-0.595469314	-0.271785809	-0.302820824	-0.75433194	-0.395310873	-0.520022183	-0.6940699	-0.498573996	-0.243565226	-0.35537264	-0.636746758	-0.43970844
403	-0.275393892	-0.077762952	-0.19278412	-0.177904143	-2.039826871	-0.218257942	-0.144842502	-0.106422621	-0.123493287	0.075158772	-0.074464852	-0.138838011	-0.044512621	-0.316021087	-0.226231263	0.047255875	0.012474756	0.042162514	-0.008933579	0.084506375	0.17261921	0.354708596	-0.024843644	0.036535632	0.009820103	0.152802033	-0.127797853	0.001102444	-0.152115922	-0.399119927	0.14547459	-0.055233907	-0.081362879	0.129832047	-0.085208293	0.36430071	-0.055949431	-0.042504365	0.470329341	0.091156996	-0.018640374
404	-0.197258672	-0.014646563	-0.310423371	0.270629102	0.503319594					0.180193033	-0.011658128	0.110355382			-0.056386803		0.04757704			0.166828913						-0.076747682					-0.285780338	-0.056790326	-0.204494224		-0.277062377		0.191650795	-0.290251272
405	0.196180064	1.128375576	-0.029896714	0.371835288	0.65571373	0.351900963	-0.467773718	-0.299084136	-0.441228988	-0.738417821	0.171685518	0.166558734	0.639479914	-0.107284054	-0.008774263	-0.489239128	-0.50016838	-0.345374673	-0.301673439	-0.628220047	-0.391935554	0.111260694	-0.441013516	-0.371565022	-0.472387262	-0.691377934	-0.152756412	-0.247571349	-0.180836042	-0.650143423	-0.645244556	-0.467355281	-0.036897012	-0.716359392	-0.638293208	-0.763297132	-0.650476846	-0.46054646	-0.519939895	-0.794426271	-0.597174517
406	-0.267085938		-0.14864204				0.044781538								-0.170368081											-0.117648295	-0.101296517			-0.110381593	-0.062521629	-0.23931735	-0.030319708					-0.016912215
407	-0.149338096		-0.172796136		0.564349552																					0.212978874	-0.301282109				-0.073349414				-0.331735121			0.340256787
408	0.47201951	-0.03261092	0.444169593	0.974129542	0.104964441	-0.169768125	0.569668701	0.090189098	0.282620638	0.137394711	0.542931789	0.611395125	0.173939941	-0.005900659	0.066524285	-0.089144139	-0.017079819	0.020009712	-0.161411343	0.033834983	-0.068747262	-0.072358853	-0.068331585	0.092456705	-0.012643429	-0.012052134	-0.004236393	-0.019287697	0.079789175	0.048361288	0.069256352	0.062083189	0.021270946	0.106241106	0.068013488	0.160378094	0.308646479	0.043992022	-0.080981918	-0.005439423	-0.083782127
409	-0.234798435	-0.371007651	0.006065016	0.162750674	-0.221160895	-0.14301894	0.025170038	-0.0293774	-0.180897877	-0.217602167	0.253877295	-0.122048515	0.032592877	-0.110167059	-0.098246029	-0.117594973	0.006034847	0.026953722	-0.19632229	-0.116372131	0.059853701	-0.069676314	-0.049651337	-0.062364134	-0.118409087	-0.07364375	0.009668223	-0.017825111	-0.066142974	-0.137377707	-0.086768842	-0.122150043	-0.234082745	0.088054777	-0.224131325	0.119167345	0.035169581	-0.078209835	0.145629247	-0.065056383	-0.084573791
410	-0.636750882	-0.792098217	-0.004391101	-0.645630453	-0.450082771		-0.172314093	0.025730923	-0.14818723	0.10738041	-0.048100209	0.019806201	-0.203466515	-0.062717444	-0.098349978	0.084125735	0.136916541	-0.020317742	-0.008692559	-0.008588519	0.049573311	0.093132056	0.066244938	0.063714119	0.077334383	0.006594084	-0.025009927	-0.046712184	0.022756801	-0.007051588	0.068374942	0.051768774	-0.226051338	0.291032849	0.03942071	0.155259133	0.172910744	0.003086485	-0.03609419	0.145382135	0.021422247
411	-0.518333839	0.019290248	-0.493616945	-0.582467592	-0.371374329	-0.167794162	-0.476853958	-0.549949513	-0.402072473	-0.465822448	-0.352249168	-0.399144923	-0.335784952	-0.072834534	-0.289485041	-0.546846418	-0.443394783	-0.359939437	-0.46206086	-0.465635525	-0.583389942	-0.112678159	-0.590191503	-0.638251766	-0.496618379	-0.472005742	-0.173333234	-0.414790676	-0.234813971	-0.577014538	-0.476036672	-0.653861473	-0.659671679	-0.218430366	-0.397688608	-0.704649837	-0.266836042	-0.297387284	-0.160621868	-0.265251058	-0.465618382
413	-0.60832691	-0.640659318	-0.450364425	-0.879859807	-0.124457271		-0.010739699	-0.473954446	-0.578836942	-0.510609577	-0.333978734	-0.145308042	-0.17070802	-0.055866335	0.213610795	0.236676541	0.274551826	0.055144578	0.04392228	0.074625749	-0.028248979	0.275301099	0.112084703	0.168128362	0.336103798	0.211085948	0.052768661	-0.01466269	0.066278175	-0.150330905	-0.06840728	-0.023097715	-0.347341809	0.0224977	0.073842383	-0.007445723	-0.23685785	0.139850797	-0.116275555	0.005418117	-0.113453593
414	-0.235055007	-0.350826008	-0.331856834	0.251561681			0.025980792	0.112145658	0.062802267	0.032967071	-0.138874645	0.112778675	-0.07426122	0.125185505		0.309929254	0.435268819	0.07512005	-0.408516756	0.035824412	0.044698422	0.391582062	-0.083089513	-0.051787674	0.35772984	-0.305747219	0.151964417	0.146842222		-0.311643144	-0.27118007	-0.338980103	-0.257414241	0.091291759	-0.217286792	0.01766084	-0.082567766	-0.041386681	-0.019226248	0.018685604	-0.392231922
415	-0.448640318	-0.312546662	-0.495068532	-0.679763554	-0.166124735	-0.036208674	-0.822025891	0.420286768	-0.234776282	-0.336874838	0.055537954	-0.259932213	-1.647854872	0.117712263	0.132954974	-0.197105918	0.458630969	0.022923547	-0.572865128	-0.089800233	0.120727881	-0.32741177	0.060404515	0.361720367	0.010132949	-0.025309586	0.176353388	0.485734219	0.073847968	-0.211399898	0.044981845	-0.259711072	-0.082320265	0.362159529	-0.079883158	0.585696389	-0.192346674	0.088540704	0.406362783	-0.079416169	0.573931323
416	0.071365666	0.480098101	0.09592964	0.387232353	-0.026034366	0.12512374	0.290085276	0.218477025	0.184558198	0.107865594	0.031921757	-0.008720312			0.175328718	-0.035189354	0.277554821	0.136613411	-0.01280296	0.265824195	-0.262157104	0.264016927	0.177712092	0.344284214	0.343397665	-0.118185604	-0.079168173	0.246662174	-0.160379835	-0.061633659	-0.151133426	-0.112982741	0.097989014	0.246784692	-0.202158501	0.247392955	-0.01930815	-0.165836132	0.226898243	0.014571075	-0.056383033
417	0.031824805	0.110340071	0.003392693	0.291417761			0.327265121	0.065497021	0.509919793	0.988760165	-0.042265618	0.377054627	-0.094320257	0.295090943	0.301030734	0.582616951	0.854482167	0.415026024	0.047475548	0.51577797	0.144956238	0.093975591	0.298300288	0.480016464	0.80945526	0.003447556		0.397542981	0.214185943	0.202983756	0.225964514	0.39359462	0.110860305	0.223162645	-0.111364485	0.570649676	0.116195353	-0.116990835	0.251740693	0.529692954	-0.07185156
418	-0.495472094	-0.024887112	-0.114921086	-0.029792711	-0.089483816	0.160529696	0.278662008	0.106156515	0.139633317	0.339768408	0.019874716	0.157588843	-0.259198866	0.042827511	0.19378199	0.102644551	0.177203317	0.140015088	0.060379183	0.153551953	0.171142567	0.127701252	0.146323647	0.206729802	0.139021219	0.1179781	0.146170212	0.011388236	0.119241101	0.202232444	0.155237196	0.106974832	-8.57E-05	0.305722529	0.236351574	0.270040668	0.146600881	0.131849459	0.133943644	0.178038477	0.179977387
419	-0.190359761	-0.196985968	-0.069126243			-1.921157053			0.087339863		-0.132201192	-0.026276486				-0.108188515										-0.324670531			-0.047079266	-0.198788581	-0.316707294	-0.37200493	-0.208353741		-0.377686863			-0.171661573
420	-0.976514203										-0.031177176
421	-0.176257118	-0.045237469	-0.156351746			0.433510451			-0.218324018	0.159678407	-0.164600226															-0.331444788			-0.085802337	-0.157914238	-0.272901303	-0.36859521	-0.055823557		-0.420433937		0.184630483	-0.117766585
422	0.132381689	-0.265281986	0.115170049	0.775295365	0.063432403	0.143401448	0.315629334	0.036495931	0.292238519	0.047033275	-0.072246615	-0.216192089	0.01767234	-0.197492703		-0.229841066	-0.299803308	-0.175950175	-0.281611978	-0.192220112	-0.327163462	-0.020819593	-0.067404606	-0.267205671	-0.197676449	-0.322391506	-0.171384053	-0.074727894	-0.258082491	-0.107333397	-0.264125725	-0.366862454	-0.327261626	0.321888533	-0.195690718	-0.460856654	-0.297269583	-0.048361716	-0.091906092	-0.12999997	-0.293199064
423	-0.060869203			0.031927658			0.255535479									0.212350204	0.346353335	0.301604487		0.540322015	0.199888169		0.274708751	0.621257352	0.315318537	0.266206057			0.112350765	0.354111509	0.072029366	0.15795607	-0.010747686		0.058467548	0.409491604	0.088120885	-0.211902967	0.071048929	0.189999094	0.078731694
424	-0.280936715	-0.046791908	-0.271469832	-0.07151823	0.125210211	-0.065824878	-0.085340247	0.43399281	-0.178692319	-0.285139713	-0.628992349	-0.428977751	-0.043110642	-0.005958568	0.152958238	-0.082815191	-0.089932044	0.128233419	-0.193132603	-0.198640396	0.035580466	-0.234199151	0.084188558	-0.22419205	-0.219806967	0.022782269	0.076530434	0.284082992	-0.029358805	-0.133703086	-0.391947462	0.107472732	-0.125666042	-0.185784045	-0.30736688	-0.038994556	0.028045697	-0.116584627	0.060664284	-0.01095633	-0.294855027
425	-0.305845389	0.014185146	-0.141128967	-0.107823506				-0.315347964	-0.711282968	-0.592849172	-0.232285519		-0.06526283			-0.204672434	0.279371176	-0.216122147	-0.029647582	0.268769645	-0.37945982	-0.087087307	0.248465998	-0.294755005	0.137845152	-0.30256759		0.293007834	-0.155249543	-0.26823955	-0.299833288	-0.287369519	-0.190478658		-0.06140288	-0.166372655	0.085722955	-0.249840021		-0.313297902	-0.190127125
426	0.167955319	0.081439502	-0.138798885	0.490576041	-0.059530876		0.186101592	-0.149593668	-0.228298879	0.471259596	-0.190227352	-0.1123751	-0.132637803	-0.250714111	0.395442755	-0.299406629	-0.067564146	-0.356636518	-0.283397852	-0.396607834	-0.357248474	-0.034659791	-0.144408619	-0.008084151	-0.177079543	-0.15576137	0.044883162	-0.103054777	-0.330587245	0.128331989	0.011302224	-0.164991655	-0.252182891	0.739729487	-0.07487174	-0.42226409	0.234676482	-0.071613794	0.464160928	0.161919664	-0.140617653
427	-0.32787942	0.540255377	-0.171091007	0.20545577		0.26046057		0.031450168	-0.54843378	-0.375638771	-0.281723227	-0.138628428	-0.052404653	0.127450234		-0.269804477										-0.199750344	-0.031372996		-0.109146696		-0.809073555	-0.376154493	-0.126592565		-0.421624835		-0.38949647	-0.318058984
428	-0.268648653		-0.020988753			0.242523573					-0.003370859	-0.004559				-0.245537476															-0.026518586	-0.289527663	-1.165085314
429	-0.17095388	-0.115633335						0.101017935	0.089922021		-0.128064234	0.024155032																		-0.035325869	-0.157727328	-0.245258194	-0.108814847		-0.256124454
430	0.110554244	-0.266191345			-0.053621135	0.217293971		0.13464638			-0.260223375	-0.255735354	-0.004047019		0.200544108											-0.389257908				-0.264718248	-0.303640532	-0.46628672			-0.311836352			-0.16937631
431			-0.134963567								-0.173512792		-0.135132875	-0.115457125												-0.292153196	-0.249570038		-0.085736073		-0.222847858	-0.014686124						-0.083508376
432			-0.541604179																			-0.094476525					-0.12739071			-0.024150931	-0.008585082							-0.035902348
433	-0.189555041	-1.233889841	-0.679456223	-0.51188344	-0.512362254	-0.084389466	-0.20347004	-0.354193799	-0.129711253	-0.119306235	-0.151951581	-0.314413086	-0.377144463	-0.152221787	-0.125622262	-0.140697294	-0.150878212	-0.087423246	-0.161716689	-0.160153866	-0.069564035	-0.113373976	-0.131902099	-0.13601176	-0.163888937	-0.097307715	-0.160369926	-0.096706811	-0.174701237	-0.025220609	0.03077763	-0.055755886	-0.205343998	-0.03539821	-0.055404092	-0.110870244	-0.179206035	-0.012826275	-0.050269023	-0.0962628	-0.013524748
434			-0.029454739					0.027407725	0.261981535	0.568610074	-0.033500497	0.535346812	-1.28101118				0.330020388	0.15818193		0.381627235	0.469727372	-0.621593291		0.545023601		-0.105053321	0.093222633			-0.117301324	0.244594046	-0.093327631		0.185768315	0.669770901	0.305169949		0.074775304
435	-0.34346391	-0.14089818	0.29328325				0.274214953	0.373158303	1.14676599	0.744141228	0.24866373	0.388276568		0.282907002	0.031627145	0.559613732	0.534752668	0.22702474	0.161384091	0.321932872	0.858629857	-0.79108501	0.578701573	0.48087817	0.440114941	0.190655887	0.267968472	0.174407979	0.129812812	0.239144542	0.207222118	0.031113329	-0.112339008	0.73728569	0.436765422	1.03871878	0.480087743	0.155049593	0.585733777	0.988250514	0.54548819
436	-0.009762721										-0.760398223		-0.221264036									-0.240473869			0.281400679					-0.18210491	-0.014057737				-0.022654618			0.017804778
437			0.100694665				0.202198935	0.208396701		0.154429404	0.138699456				0.19196542		0.454547148		0.280058453	0.00710549		0.31666159	0.024101693		0.375816828	-0.188508023			0.056621551	-0.32185955	-0.291361324	-0.162485142	0.114289892		-0.021564138	0.040380692	-0.086322088	-0.209505571	0.06904986	0.222070929	0.163180962
438	0.366449248		-0.125632522	0.315620619				0.314415767	0.263427588	0.530969205	-0.012703433						0.392961399	0.179581074		0.378249596		0.037470775	0.38617457	0.364889745	0.417690756	-0.344503724			-0.051339726	-0.178963262	-0.069000923	-0.009143371	-0.075819586		0.203053695	0.18514907		0.034469615		0.137085663
439	-0.571532384	-0.818274734	-0.308620947	-1.23391658	-0.307399532	-0.123729943	-1.093143209	-0.351602133	-0.489279174	-0.137937679	-0.481012356	-0.202519945	-0.811472829	0.079793166	0.455360755	0.560466001	0.197465466	0.151422035	0.963619052	0.180954615	0.343047601	0.694752368	0.448625133	0.130254626	0.166841795	0.175336465	0.462325948	0.304093742	0.634237959	-0.129841477	-0.143913594	0.309182077	0.190349964	-0.347866686	0.180823519	0.091165171	0.034070645	0.129513776	-0.013789465	-0.014350814	0.371644277
440	-0.343328497	-0.305367824	-0.235517196	-0.406437998	-0.176691784		-0.720807352	-0.390943344		-0.374745308	-0.101398025		-0.039557389	0.129222751	0.230473958	0.667319021	0.353639868	0.117978548	0.61348135	0.142212995	0.601190511	0.823700494	0.602332269	-0.021550101	0.230355648	0.1760182	0.268842884	0.658659006	0.297410943	-0.243781874	-0.260739968	0.214410655	-0.191873145	-0.048516833	0.058533631	0.30854016	0.029417972	-0.087926096	0.412485447	0.37585339	0.284422669
441	0.226388079	0.695918085	0.589052516	0.825152921	0.652947958	0.273294856	0.511350258	0.536198833	-0.13867408	-0.064738039	0.307602702	0.464527203	0.871784952	-0.08890509	-0.00033261	-0.176507074	-0.181931209	0.251819165	-0.50936157	-0.051061449	-0.110693072	-0.352362936	-0.265334954	0.413419445	-0.234925862	-0.268218358	-0.161639095	-0.045031605	-0.099381542	0.24908366	-0.307722977	0.010242969	0.310899691	-0.100561943	-0.07676488	0.332519494	0.055119277	-0.157891501	0.048390061	-0.147280248	0.217969349
442	-0.045102823	0.297651944	-0.149440296	0.512713913		-0.088177074	-0.350412616	-0.140511043		-0.674134679	-0.062625591							-0.003225457	-0.075444607			-0.066325562	-0.194061893			-0.299365986				-0.398314903	-0.332838368	-0.243692683	0.089623091		-0.182211184		-0.547860059	-0.461691109
443	-0.312449828	-0.234679465	-0.164162611				-0.287939294	0.042041108	0.132784184	0.025088092	-0.066199807					-0.23872476	0.435770491	-0.075526586	-0.033821111	0.644568768	0.162719311	-0.087958367	-0.099023618	0.126616148	0.151606616	-0.134880216				-0.153534346	-0.171424475	-0.212365239	-0.016852318	0.513535598	-0.016310854	0.397975184	-0.111076292	-0.241893003	0.359395989	0.602691503	0.031143603
444	-0.145816619	-0.268182002	0.143745219	-0.107747912			0.531083206	-0.043473362	0.22397869	0.276569666	0.292548526	0.342173061		0.346709705	0.444221206	0.095952222	0.185660566	-0.0389365	-0.102973706	0.639343395	0.034702517	-0.181430815	-0.040892384	0.040076867	0.023398032	-0.125803758	0.363429247	0.229016869	0.256019879	-0.097254357	-0.109131214	0.042596533	-0.081413477	0.485323094	-0.034824325	0.278386202	-0.111775933	-0.313942195	0.126768077	0.34251695	-0.194128453
445	0.005221917	-0.268082705	-0.345297607	0.030747243			0.055305877	-0.731963699	0.439235421	0.618232315	-0.162368575	0.029023704	-0.185617123	-0.057615432	-0.027338191	-0.430827939	-0.264065004	-0.165253024	-0.400436484	0.614934503	-0.2228102	-0.280757157	-0.227876312	-0.053554137	-0.317738818	-0.159593934	-0.166116484	-0.142394095	-0.250226133	-0.03347459	-0.438740419	-0.413914	-0.128925217	0.101877814	-0.149098847	0.061488176	-0.355992751	-0.377992678		0.210277641	0.147701486
446	0.08565035	-0.070358426	-0.149346314	0.626782			0.09943536	-0.44136258		-0.094630425	-0.177662619			-0.013002995	-0.166995105	-0.246465177	0.240435031	-0.515904822		-0.272768922	-0.218622855	0.606840618	-0.099305866	0.309247998	0.356765114	-0.381995144		0.175817879	0.341714243	-0.205909496	-0.156152624	-0.454815988	-0.072711854		-0.211366405		-0.48649017	-0.071713146	0.006587149	0.147568716	-0.346307517
447	-0.102437267	0.067439629	-0.135210403	-0.369680767	0.3143474	0.604338524	-0.151047946	-0.117717419	-0.349814064	-0.536453847	0.188622025	0.333532754	0.442423783	-0.210309646	-0.367433686	-0.527933331	-0.389428714	-0.33988169	-0.367044535	-0.423603779	-0.424211658	-0.294093086	-0.415047979	-0.570355591	-0.36282257	-0.325770584	0.028469098	-0.300910775	-0.434570491	-0.531186309	-0.364831814	-0.513888809	-0.318936777	-0.239829537	-0.386460623	-0.640130569	-0.39014248	-0.385923835	-0.178379916	-0.311192843	-0.445991542
448	-0.266227464	-0.252622009	-0.112615921	0.135989518		-0.028123332	-0.153932183	-0.273265125	0.119923511	0.060208386	0.006047759	-0.001357735				-0.227672133	0.091333509	-0.245153606	-0.200013235	-0.062952461	-0.126993347	-0.252926288	-0.221171467	0.339805188	-0.164920714	-0.228732665	-0.145857021		0.00652871	-0.372063782	-0.207399635	-0.319495942	-0.046364551	0.264885115	-0.209122754	0.480927623	-0.41478667	-0.246629988	0.29383685	0.542250938	0.039682958
449	0.479750535	-0.057709562	0.158464746	0.856194639	0.128936138	-0.371019213	0.188378713	0.112290924	0.241497979	0.261169057	-0.023333114	0.133789356	-0.030390866	-0.248718481	-0.336854617	-0.122036388	-0.398666084	-0.076014752	-0.053248343	-0.026002505	-0.029411317	0.112834347	-0.263210719	-0.131639966	-0.209809454	-0.400424651	-0.212735489	-0.000835597	-0.339458577	-0.384534132	-0.325723829	-0.179563186	-0.18585504	0.059882387	-0.26730126	-0.307226624	-0.044706492	-0.398679205	-0.023265782	-0.103936612	-0.239912112
450	0.364680008	-0.260050832	-0.373429014	-0.390300848			-0.124985723	0.170417455	0.946621028	0.090986256	0.084460843	0.07441297		-0.085833616	-0.162790045	-0.021842284	0.282427278	-0.167526379	0.348724322	-0.219766439	0.026747223	0.068638125	-0.127687728	-0.13104293	0.052619349	-0.364659846	0.143792729	0.110241442	-0.274621435	-0.320179199	-0.134194045	-0.123308284	-0.269668421	0.17791239	-0.014055333	0.281550873	-0.384625788	-0.269434996	-0.050708793	0.803816152	-0.044944606
451	0.448842163	0.146438246	0.043992378	0.943709368		-0.107282773	-0.064235563	0.051429238	0.525614634	0.151124935	0.189394603	0.396236232			0.000748608	-0.187395344	-0.293155727	-0.188260782	-0.282415197	-0.076439659	-0.198372356	-0.329879667	-0.043311093	0.007210332	-0.162054043	-0.172702445	-0.014721407	0.161271487	-0.011420949	-0.150745794	-0.187344544	-0.163337626	-0.11082042	0.096640316	-0.227135255	0.439543402	-0.415665069	-0.176359019	0.330660944	0.355437628	-0.216723215
452	-0.822793464	-0.776661043	-0.620383629	-0.828309678	-0.229547288	-0.057077141	-0.367468967	-0.886579734	-0.781963059	-1.340474755	-0.395415237	-0.496228264	-0.241291586	-0.204098076	-0.285446993	-0.311291374	-0.114205221	-0.270029172	-0.313799499	-0.283781516	-0.401061706	-0.111047985	-0.275451779	-0.109481848	-0.237457027	-0.20963047	-0.192821388	-0.361782806	-0.280089135	-0.391710012	-0.376718024	-0.227728099	-0.52816357	-0.260292697	-0.397833679	-0.387041223	-0.584300531	-0.261429851	-0.198979344	-0.392065795	-0.55146908
453	-0.343284331	-0.711322303	-0.064987807	-0.200893716	-0.041895823	0.097072974	-0.01141391	-0.18578213	0.302152144	0.135882729	0.167574657	-0.120703236	-0.140734122	-0.087211482	0.066152047	0.085324335	0.07353874	-0.001133524	0.077692864	-0.162077311	0.056743763	0.162572403	0.162704554	-0.024636405	-0.05824394	-0.184147991	0.242308232	0.005543165	0.127871487	-0.091708997	0.016518185	0.138799891	0.007560153	0.112757346	0.021919226	-0.012385459	0.28232805	-0.112271678	-0.1221433	-0.067909334	-0.201696978
454	0.18285548	-0.171899297	0.051922697	0.128599373	-0.031825881	-0.030035902	0.0368975	0.110626868	0.44927063	0.411633803	-0.199646483	-0.14682491	0.019724247	-0.029530897	-0.094774017	-0.019603475	-0.131240833	0.026638523	-0.069442988	-0.081740705	-0.190494043	0.089346752	-0.128550596	-0.361116974	-0.108105954	-0.230820088	-0.105569974	0.043878665	-0.095686187	-0.241723898	-0.254984998	-0.31995692	-0.227950178	-0.216508951	-0.272603774	-0.293662863	-0.077150062	-0.134494948	-0.158072921	-0.075571823	-0.17195475
455	-0.817689982	-0.617926347	-0.814765006	-0.957855858	-0.028987215	-0.010427284	-1.24836992	-1.378968718	-1.109285479	-1.069005143	-0.476703025	-0.368801042	-0.314010245	-0.267536106	-0.019816179	0.064237373	0.068586962	-0.362305717	0.872900831	-0.397953446	-0.04501676	0.485629875	0.044368677	-0.614164749	-0.458456952	-0.425426214	-0.003908556	-0.230475728	0.116242069	-0.597673001	-0.575773749	-0.240551498	0.014712778	-0.63738123	-0.218979793	-0.644574015	-0.494260457	-0.195411291	-0.607847805	-0.472548433	-0.274073084
456	0.045185679	-0.334588315	0.190454338	0.134216041	-0.047815576	0.134328	0.222010301	0.126827525	0.056075797	0.233913124	0.256438055	0.32678437	-0.225433968	-0.106694327	-0.121187529	0.001528101	0.03210146	0.055609778	0.171692163	0.218731973	0.110713859	0.02387708	0.049392012	0.092863998	0.002854743	0.068961518	0.001622848	0.044756465	-0.099819049	0.016460588	0.015128499	-0.011915805	-0.005183067	0.128776896	-0.015202422	0.288914407	0.11519915	-0.059587061	0.149181991	0.059033683	0.052774819
457	0.145688124	1.233114171	-0.320776709	0.503467679	0.551719847	0.369097496	0.345726131	-0.164060367	-0.068085266	-0.615343558	0.020769966	0.459564013	0.226432766	-0.020065918	0.055216466	-0.241320761	-0.159825488	-0.14434537	0.073327146	-0.324663746	0.006078783	-0.144421187	-0.08321629	-0.116759491	-0.23556356	-0.292016338	0.038542113	-0.031770322	-0.041169752	-0.291041174	0.082752419	-0.257182426	0.021513542	-0.237974118	-0.118801395	-0.22105543	-0.068259433	-0.094738259	-0.08994242	-0.271030511	-0.121614417
458	-0.021071343	-0.105055118	-0.209003813	0.15021753		-1.645647257					0.270310127	-0.137332139		-0.150407215		-0.111127338	0.252126475	0.674073755	0.038718147	0.226954653			0.437606307	0.802505463		-0.306757595				-0.37813399	-0.334785721	-0.308245925			-0.111941404	0.015407993	0.134948562	-0.492095575
459	0.316561479	0.220382205	0.122530205	0.410717037	0.234550996		0.146862904	-0.031274388	0.160168819	0.476388261	0.01207024	-0.095647177	0.183033171	0.002523227	-0.267343567	-0.417207161	-0.114835748	-0.140912265	0.025674042	0.061665061	-0.298374085	0.512892978	-0.16923779	-0.149612383	-0.14462236	-0.232961836			-0.129834875	-0.380528769	-0.368068314	-0.293895724	-0.106347384	0.175605145	-0.160183196	-0.034523293	-0.136441211	-0.218950025	-0.054663988	0.258479758	-0.041685027
460	0.019644131		-0.29167815		0.057295839	-0.121971855		0.071994235				-0.124345118				-0.050403129	-0.216995246	-0.51184879	-0.059423841	-0.254709593			-0.026565008			-0.16611288				-0.460702007	-0.314288324	-0.412724384	-0.019717437		-0.483324358		-0.363002884	-0.469009084
461	0.118576637	-0.504408041	0.10428108	-0.016714088		-0.166597469	0.115140204	0.074097779	0.25579526	0.347537664	0.150109758	0.203876155	0.187100812	0.08413348	0.043097659	0.035087166	0.107718301	0.044784318	-0.011507502	0.025213023	0.133832024	0.215845986	-0.020328849	0.118442873	0.062593445	0.003667954	0.218888956	0.018048413	-0.02421243	0.112670585	-0.013080846	0.043668785	0.142030163	0.138635401	0.128933225	0.137523054	-0.025305951	0.018018649	0.164289231	0.107346296	0.075665388
462	0.116349051	-0.432488722	0.386160306	-0.386435664			0.770757687		0.067314409	0.106012993	0.074702331				0.236238955		0.167399018	0.170729942	-0.034053975	0.344491703	0.146629687	0.458865975	0.222876788		0.117452918	0.212546142			0.137291996	-0.170665564	0.065960306	-0.194041794	0.329580639	0.218053673	0.221182139	0.154331272	0.085461032	-0.036306369	0.224531703	0.350079363
463	0.160803701	-0.098527901	0.063243737	0.448400913	-0.002061543		0.28574248	0.042810381	0.243538651	0.110755662	-0.106239094	0.071573569	-0.121527793		-0.22490611	-0.051443605	0.329403767	-0.276014893	0.037712945	-0.05609709	0.288576661	0.266461265	-0.091667529		-0.108455191	-0.056184732		0.213358405	-0.151732771	-0.360928798	-0.267384452	-0.21113652	0.011862065	0.124517163	-0.191317682	-0.041816548	-0.101509214	-0.233334689	-0.075988877	0.127364917	-0.077900001
464	-0.167542051	-0.199514609	-0.086368438	0.141286047	-0.158426015	0.1574423	-0.390995778	0.053209518		-0.164921885		-0.161035345						-0.246845694		0.192507149	-0.254241714	-0.169747977	-0.139857887			-0.340505231				-0.527791224	-0.424840158	-0.253950094	-0.229343737		-0.304768944	-0.194993099	-0.319981276	-0.438983946	-0.249302782	0.023112991	-0.257994169
465	0.371940616	0.171188836	-0.140135676	0.65767419	0.744538253	0.170699302	0.989082768	0.844641197	-1.468161054	-1.62428298	0.784822751	0.357387011	0.535382987	0.151463309	-0.142662354	-1.322434965	0.069830366	0.502940744	-1.326149967	0.419083517	-0.082733765	-1.293351541	-0.651355468	0.289226547	-0.464207686	0.161536772	-0.058869515	0.418513094	-0.190592599	0.631316741	0.770941217	-0.797478283	0.265175021	0.666286039	0.275297774	0.338278307	0.746538363	0.751393564	0.247486081	0.448085354	0.364257896
466	0.338120953	1.13196698	0.036603528	0.490583522	0.701562158	0.258027908	-0.296276983	-0.276736475	-0.347851966	-0.725928062	0.172056085	0.199589155	0.5824252	-0.121664955	-0.155132112	-0.504611115	-0.5059636	-0.297540577	-0.289549765	-0.666617462	-0.388283284	0.113610794	-0.420569422	-0.355587453	-0.499302151	-0.62658165	-0.21574404	-0.202411177	-0.247236256	-0.539799225	-0.612387903	-0.439284423	-0.031130574	-0.687592437	-0.603620876	-0.671099992	-0.613007622	-0.448689584	-0.508063599	-0.749227344	-0.560205427
467	-0.31561485	-0.606401807	-0.357991012	-0.023470011	-0.095823822		0.123698914	0.01653996	0.223356494	0.341788077	0.216480719	0.225902899	-1.639058544	0.075587426	0.101963347	0.112746268	0.164423175	0.117852993	0.198191892	0.112814643	0.168837124	0.175834666	0.109341324	0.160434635	0.038723744	0.068539059	0.330369479	0.383413834	0.288559753	0.150278632	0.134212865	-0.036022462	-0.135089083	0.267494695	0.201336837	0.192728248	0.298566592	0.107664275	0.035824857	0.196965498	0.179419513
468	-0.055535923	0.080773501	-0.071645407	-0.365068489	-0.136313569	-0.12792206	0.032590158	-0.075327338	0.008944927	-0.410317402	-0.041310301	-0.179007988	-0.397850355	-0.213233861	-0.280016757	0.026137583	-0.064782459	-0.181587768	-0.288312737	-0.073902711	-0.203554292	-0.52433918	-0.015488417	-0.086764028	-0.07372337	0.003598786	-0.362882076	-0.074130338	-0.176120469	-0.21698817	-0.180980962	-0.074769991	-0.074985038	-0.051182449	-0.159620095	-0.142617759	-0.277686674	-0.097852713	0.010462462	-0.13470999	-0.141454266
469	-0.046665942		-0.280898837					-0.014743615																		-0.151249566				-0.402846545	-0.458964626	-0.357687371			-0.253704034		0.037559555	-0.397646942
470	-0.094886965	-0.055892813	0.461667846	-0.09569631		-0.01788504	0.197215488	0.16170658	0.0037557	0.805901184	-0.116660209	-0.04128645				0.165434914	0.264085312	-0.289493964	-0.20616991	-0.102765293	0.270704425		0.237790855	-0.04023626	0.186781243	-0.015598754				-0.47968765	-0.631435345	-0.454224013	-0.079740114	-0.256426401	-0.388737266		-0.109124939	-0.404315562	-0.493214371	0.144754926
471	-0.073354992		0.023102605	0.425012617			0.098065133	-0.283581613		0.495941617	-0.134298596	0.097758825						-0.014852292	-0.004997358	0.232030603			0.211444927		0.19776484	-0.489405319				-0.45684071	-0.202436446	-0.335883094	-0.165133361		-0.27193368	0.210817944	0.230816893	-0.218465586
472	-0.209503912	-0.15323314	-0.159347885	-0.155242524	0.263339805		-0.466260334	-0.02396344	-0.272593371		-0.172125254	-0.078371825			-0.076994507	-0.266424929	-0.146685791	-0.509361727	-0.20176715	-0.501299898	-0.239698184		-0.312866883	-0.141374612	-0.246946796	-0.482436721	-0.009389849		-0.081730276	-0.484649168	-0.434640962	-0.481876701	-0.160687582	-0.22145087	-0.5090639	-0.305287696	-0.594813116	-0.503989333	-0.645359656	-0.305075878
473	0.410326419	-0.094548993	0.330401322	-0.056264748	0.240854406	0.19036171	0.689590584	0.335047004	-0.362617218	-0.41259615	-0.060227828	0.074591897	0.984300153	-0.149300506	-0.245135112	-0.256791145	0.314159657	-0.155390394	-0.88026655	-0.058480525	-0.12621624	-0.968550832	-0.132027504	0.258770293	0.248862925	-0.05716068	-0.078842114	-0.091426613	-0.365412949	-0.013600942	0.062437464	0.026661596	0.17563437	0.08815509	0.118431666	-0.179112903	0.018040176	0.090762166	-0.090493129	-0.158637672	-0.253312034
474	0.089225379	0.075639967	0.15685474	0.199027917	0.449092519	0.155470159	0.023016133	-0.039535268	-0.125048673	-0.163558181	-0.008916108	-0.346022057	-0.169384143	0.09075045	0.042908931	-0.040690331	-0.060838182	0.024341739	0.055140907	0.09004747	-0.017649461	0.113136611	-0.039001321	-0.006874346	-0.072406887	0.005995232	0.044179322	0.16195512	0.002560746	0.055153668	0.027228958	0.051946475	0.044773164	0.110345561	-0.071778956	0.268121058	-0.247724986	-0.042837933	0.038531258	0.174607814	0.048228602
475		-0.106644171	-0.083808098													0.703586248	0.431149763		0.514184476	0.687661934			0.418523148		0.730557019	-0.097747119				0.120500047	-0.426934616	-0.02742569	-0.077578654		0.096518046	0.288395342	0.111835645	-0.133385439	-0.190727323	0.203871756	-0.110518021
476		0.073892928	-0.169830125									-0.052684958														-0.06456375				-0.343383206	-0.205076242	-0.439592571	-0.013339401		-0.168004021			-0.257574573			-0.539831271
477	-0.233459711	-0.705541011	-0.26091103	-0.060707272	-0.285090438	-0.299539889	-0.132834425	0.007195322	-0.158560412	0.015473958	-0.331854929	-0.208916887	-0.490822979	-0.115161763	-0.043280632	0.005797221	0.094836204	-0.011801394	-0.04431168	0.079936106	0.067940732	-0.023974847	-0.032227644	0.125188212	0.044903202	0.060952242	-0.075730137	-0.163763975	-0.11844822	0.093944034	-0.000510198	-0.024303721	-0.02211873	-0.007497051	-0.085106383	0.130405258	0.121046739	-0.011868066	-0.042966144	0.052239204	-0.026619702
479	-0.142344604	-0.239374529	-0.23008955	-0.157907974	-0.06245886	-0.238496866	-0.089197635	-0.013575676	-0.459190473	-0.455294453	-0.283440176	-0.158755977	-0.162787827	-0.170050888	-0.192348944	0.022183914	-0.186600408	-0.2683022	-0.037831165	-0.223804065	-0.187213677	0.074285174	-0.035854591	-0.300515007	-0.107589255	-0.265853345	-0.156398397	-0.015739596	-0.143569184	-0.1848373	-0.240406645	-0.201128094	-0.109418604	-0.222412774	-0.289107733	-0.400741365	-0.306612417	-0.128160678	-0.151999743	-0.114878159	-0.172233323
480	-0.078416901	-0.135105722	-0.113676933	-0.331991577	-0.292482482	-0.096796475	-0.058953139	-0.053620196	-0.11461382	-0.222248615	-0.103285972	-0.233441374	-0.317698909	-0.239844316	-0.342531893	-0.234070951	-0.251990364	-0.103552101	-0.184524408	-0.219494532	-0.325299434	-0.050178575	-0.250810476	-0.355800582	-0.296254542	-0.178243623	-0.271184929	-0.129598253	-0.185947027	-0.347295742	-0.218373049	-0.440771566	-0.268343083	0.035301028	-0.209918725	-0.289501844	-0.132377685	-0.200632557	-0.10904665	-0.080069609	-0.187639348
481			-0.098725825			-0.055034542				0.043883525																-0.292946973				-0.284387169	-0.28492985	-0.524240659			-0.275848993			-0.23948986			-0.504291833
482		0.385390295	-0.145340352																							-0.053745425				-0.308963542	-0.339366238	-0.464625013			-0.227770722			-0.421370278
483	0.168785424	0.243780091	-0.134228967	-0.256337753			-0.276291644	-0.1335479	-0.424501814	-0.15726131	-0.165109427	-0.253971048	-0.024223537	-0.112799959	-0.139216913	-0.502709972	-0.31826064	-0.400286147	-0.090947219	-0.283972931	-0.615835478	-0.493222751	-0.335586781	-0.325900784	-0.2442502	-0.293839932	-0.000735746		-0.262441859	-0.496191231	-0.490513337	-0.336485298	-0.397773729	-0.16759243	-0.339868395	-0.281541596	-0.094167363	-0.386361013	-0.138737713	-0.158801204	-0.73715904
484	-0.668615015	-0.49932196	-0.319349707	-0.864085412	-0.061811583	-0.10959206	-0.359541284	-0.220123822	-0.927735097	-0.901066951	-0.262903808	-0.101799265	-0.204124023	-0.239116723	-0.153521263	0.677040258	0.135183591	-0.542427544	-0.150767907	0.057459768	0.070222128	-0.0606758	0.429019652	-0.370469299	0.364480775	-0.281917885	-0.065843293	0.318113859	-0.130619319	-0.099015584	0.076322289	0.733001676	-0.205759728	-0.287787228	-0.22035507	0.024228449	0.067192906	-0.039220398	-0.40695811	-0.281631171	0.112746335
485		-0.016050888	0.491447977				0.453751742	0.768165497	0.717541337	0.96285242	0.215484477		-0.025108696				0.124948574		0.418174071	0.223106016		0.192092426	0.103237335		0.570473145	-0.098689028				0.063756541	-0.067754286	-0.087790335	0.081992084	0.011158244	-0.144236552			0.342962566		0.346040678	0.045519103
486	-0.132848614	-0.217164049	-0.149598388						-0.313091396			-0.054264891		-0.035047523				-0.134898581	-0.160352239	-0.093075665	-0.064963915		-0.010302842			-0.259709971			-0.022152011	-0.330418782	-0.518130668	-0.549062675	-0.179814177		-0.359003566	0.077444393	-0.441617799	-0.433493716			-0.418931539
487	-0.409215876	-0.021394775	-0.451729992	-0.249546651	-0.169821673		-0.62785677	-0.272302658	-0.715517518	-0.135455899	-0.264670212	-0.244788925	-0.225761726	-0.443350015	-0.259442536	0.031607729	-0.444871675	-0.379241611	0.072672858	-0.377742417	-0.27203761	-0.207839123	0.184049605	-1.088632698	-0.185672338	-0.53465435	-0.3359326	0.255219922	-0.425375926	-0.445704676	-0.415042017	0.028453746	-0.300069934	-0.909999029	-0.832164566	-0.374335531	-0.416315837	-0.356819865	-0.841256639	-0.707339591	-0.533476636
488
489	-0.088827425	-0.415091335	-0.022969772	-0.515112004		-0.023469114	0.300475009	-0.370349145	-0.465681473	-0.243094291	-0.368432216	-0.087618736	-0.178253389	-0.351235545	-0.25351691	-0.509668962	-0.171378778	1.597205924	-0.560446213	-0.132801872	-0.186821184	0.139139894	-0.43908992	-0.058663875	-0.231571985	-0.201217661	-0.249574238		-0.285270915	-0.458374879	-0.507090931	-0.539468863	-0.206359855	0.00884517	-0.248285626	-0.638058385	-0.042968472	-0.367082892	0.113795273	-0.091285445	-0.506640131
490		-0.162874669	-0.189073765	-0.051602404			-0.445742932		-0.438051833	-0.011418314	-0.11916395			-0.034541724												-0.051167664				-0.289764256	-0.407989919	-0.545555595	-0.148418671	0.034099452	-0.406840866			-0.371962859		-0.382839922	-0.475923641
491	0.316552663	0.576278904	0.141527159	0.284783909	-0.068987888	-0.040849193	0.081078299	0.063808176	-0.084442246	0.025888721	-0.049527007	-0.07544004	0.098701328	0.147292956	-0.082179939	-0.168121843	-0.03384934	-0.08166574	-0.028756611	-0.155222738	-0.007869191	0.028365096	-0.012488365	-0.13876245	-0.050787268	-0.109765967			-0.132320202	-0.207153585	-0.149256916	-0.130765605	0.056544364	0.067299391	-0.110324127	-0.128426628	-0.076726956	-0.100304859	-0.075503077	-0.030938962	-0.135359706
492	-0.397433666	-0.486524723	-0.038559245	-0.720814002	0.082838296	-0.109436216	-0.551923007	-0.413549642	-0.912067482	-0.312865613	-0.232073212	-0.150414064	0.199196161	-0.176073427	-0.017252229	0.137077688	0.105397848	-0.181024775	-0.310768462	0.323205002	-0.160215513	-0.207496804	0.126058539	-0.205085704	0.428085071	0.098543015	0.129763467	0.581439514	-0.297771321	-0.11946227	-0.109595682	0.074819074	0.044317947	-0.397467234	-0.233615147	-0.029981119	-0.21189367	-0.190161925	-0.038803942	-0.404402371	-0.264511925
493	-0.54656742	-0.288220982	-0.302607445	-0.562435479	-0.390368238	-0.228361606	-0.038049461	-0.144036969	-0.195460313	0.034647108	-0.022922179	0.043547832	-0.561574769	-0.060872382	-0.030995185	0.003270679	-0.072979428	-0.057778848	0.032746807	-0.095323261	-0.077087952	-0.027014227	-0.017135136	-0.00966815	-0.006641087	-0.054694609	0.054608556	-0.104222717	-0.0102251	0.035985871	0.012082309	0.061151622	-0.02382939	-0.10552719	0.04337456	0.118709616	0.10212616	-0.065088964	-0.028425306	-0.000452066	0.046920374
494	-0.162623464																									-0.232860521				-0.331072445	-0.130952044	-0.057970208
495	0.349332149	-0.327112518	0.749068779	0.937000605		-0.101876938	0.347744857	0.544605866	0.800681112	1.407350785	-0.002018927	-0.023292195		-0.028058177		-0.2061297			-0.33040804	-0.482469574	-0.12873642		-0.300210464	-0.056368018	0.064719449	-0.501307484		-0.060046882		-0.069297915	-0.30721255	-0.387124749	-0.218363336		-0.295339485	0.071432633	0.107484174	-0.116101557		0.239823396	-0.579172071
496	-0.286521233	-0.398476151	-0.372012542	-0.25261206	-0.0740631		0.264558915	-0.502769457	0.330810363	0.352074075	-0.209638092	-0.071384619	-0.136219204	-0.042226579	0.22180965	0.282712657	0.437806544	0.297782621	0.27984296	0.099089523	0.647401191	0.498290881	0.211521643	0.249832591	0.2631352	0.206616296	-0.00542243	0.40681354	0.07589227	-0.168935684	-0.254233456	0.128471962	0.061668177	0.531912325	-0.041063546	0.463368943	-0.067436489	-0.156757616	-0.038283053	-0.011408825	-0.283533582
497	-0.537808311	-0.843644274	-0.257243843	-0.527622037	0.043385565	-0.065400756	-0.098884265	0.032879663	-0.139953748	0.201137334	-0.074117237	-0.154028092	-0.469359628	-0.143575405	-0.058468377	0.17776538	0.106430803	0.103700021	0.267888245	0.074991958	0.149987856	0.263696477	0.191417052	0.118709808	-0.002365659	0.08185258	0.012269792	0.15834508	0.077867751	-0.23947415	0.076785945	0.071871152	-0.148009283	0.244474813	-0.025759898	0.130554683	-0.009130133	-0.146432167	-0.015789549	0.117795252	-0.04719359
498	0.229097815	-0.43507249	-0.115646847	-0.229567498	0.273392306	-0.077976532	0.11005984	0.410870216	0.58558938	0.838584806	0.002564215	0.009720806	-0.069180735	-0.040417937	0.150004159	0.362241338	0.489001806	0.096975721	0.438274841	0.251101426	0.272971623	0.398591464	0.345554645	0.221639722	0.291816663	0.16132196	0.200479595	0.500969585	0.0816015	0.21098156	0.033406479	0.162566855	-0.011006984	0.348969956	0.052243306	0.493739733	0.344476719	-0.009339462	0.339385579	0.253024984	0.096763688
499	0.092244291	-0.122928404	0.279900953	1.025545765			0.566753061	0.558202223	0.443768077	0.957176856	-0.078500853			0.237161377		0.21887389	0.321613744	0.266262561	0.16705958	0.366627116	0.309211321		0.19061355		0.4088808	0.143403041				-0.094533605	0.118096117	0.163602612	-0.196451242	0.479380148	0.878462276	0.411830514	0.468780154	0.246692309	0.174075957	0.518827678	0.027569596
500	-0.02344136		-0.242182894			0.19235928																				-0.220497307				-0.254590336	-0.272018821	-0.334981494						-0.14041634
501	-0.239556806	-0.27351256	-0.235808723	-0.158639877			-0.323495318			-0.511236896	-0.807535692	-0.16801333	-0.020589656							-0.200616657	-0.292058537					-0.247259836			-0.053079945	-0.421853272	-0.238357246	-0.414777794	-0.179341767		-0.167028934	-0.518935713	-0.179171211	-0.287574443		-0.510558517	-0.753430742
502	-0.39551207	-0.329818491	-0.998461929	-0.27862384			-0.32618836	-0.054161344	0.259235016	-0.425124138	-0.055830092		-1.472938977	0.055749138	-0.085603526	0.176079325	0.70757161	0.096819268	0.05498085	0.14314036	0.45428552	-0.136007791	0.027181527	0.57808941	0.24221616	-0.146091106	0.066357338	0.412618651	-0.19663429	-0.362960703	-0.480217061	-0.298668134	-0.219068873		-0.191855244	0.200722074	-0.023786108	-0.521449475	0.076457475	-0.608661487
503	0.249677896	-0.46702542	0.008948913	-0.379557096		-0.008448668	0.209932615	0.020847648	0.238155345	0.030161253	-0.028410837		-0.184696126	0.017966623	0.016971369	0.366169364	0.297834592	0.222531966	0.151408791	0.259142611	0.139947117	0.085071393	0.137584177	0.223456758	0.165147395	0.061817655	-0.013854987	0.479034787	0.184004719	0.005437251	-0.011567562	-0.091969016	0.006246167	0.753467387	0.04781666	0.479443262	0.546585417	0.087852345	0.295141179	0.100584434	0.228045457
505	-0.525326185	-0.58605697	-0.43683269	-0.730647057	-0.201089017		-0.150578544	-0.416425865	-0.360286689	-0.368491418	-0.178357914	-0.149874989	-0.072080519	-0.123949761	-0.100371688	-0.094546127	-0.162720878	-0.205839418	0.091436002	-0.279221648	-0.32816165	-0.088744187	-0.212971313	-0.535790361	-0.222987308	-0.157710952	-0.032493199	-0.231719153	-0.244584058	-0.096667244	-0.086221763	-0.284563157	-0.323144067	0.149240373	-0.113945587	-0.122687472	-0.154945872	-0.069976529	0.083341329	-0.007848314	-0.224823917
506	-0.075405306	-0.338163718	-0.082496152				-0.014527849	-0.105887233	-0.312740285	0.285017457			-0.233009056		-0.031708919			-0.097522552	0.278951882	-0.564936097	-0.148416266				0.251763065	-0.313345883			-0.100308588	-0.408420029	-0.4927216	-0.434122503	-0.475838653		-0.225744521		-0.18665626	-0.370887398		-0.479012282
508	-0.58611295	-0.59608194	-0.604918994	-0.525664033	-0.072340239	-0.052977501	-0.601453874	-0.289981945	-0.364285395	-0.805402377	-0.701467584	-0.586714355	-0.676919958	-0.431632632	-0.327184043	-0.459235949	-0.264460249	-0.464472412	-0.402424575	0.229081007	-0.482924725	-0.052765784	-0.16770379	-0.840241998	-0.171260179	-0.336900612	-0.209736759	-0.425060686	-0.395293873	-0.468871975	-0.539174888	-0.341924135	-0.432584349	-0.531753476	-0.746922654	-0.62814531	-0.311868066	-0.37794948	-0.573542285	-0.582756783	-0.207232464
509	-0.067839159	-0.050976715													0.260268389	0.31622244						1.108570393				-0.396954338				-0.160810382	-0.297938275	-0.402752157	-0.043624093		0.363572048			-0.375865446
510	-0.410689844	-0.567956724	-0.556291291	-0.698169919	-0.047388122		-0.369641923	-0.399235274	-0.522063113	-0.579879774	-0.379553701	-0.220381299	-0.2185846	-0.24183133	-0.222438236	0.235277522	0.092671443	-0.099103398	-0.152306845	-0.05975974	-0.044345064	-0.110007735	0.019272933	0.174426764	0.164467105	-0.07306166	-0.039905294	0.121020374	-0.128741924	-0.359846324	-0.333005159	0.149856208	-0.297621663	0.464814861	-0.12754878	-0.30695245	0.089691257	-0.27286829	-0.197955837	-0.146359683	-0.13702148
511	-0.234758311	-0.201269785	-0.331540778										-0.058887946													-0.507300702	-0.075248186			-0.193674851	-0.404599062	-0.354791592	-0.096866705		-0.222746691			-0.106362085
512	-0.064539835	-0.339499878	0.259185664	-0.381614679	-0.101283119	-0.082362977	0.308274114	0.282773123	0.458042741	0.330789917	0.01811379	0.117391583	-0.216892824	0.051371841	-0.15127864	0.000719402	0.166563338	0.124955166	0.209413092	0.257708906	0.100569323	0.21303757	0.202819053	0.147679654	0.087290305	0.085383733	0.067658472	0.702915259	0.06600785	0.1200932	0.264652306	0.045278197	0.191081421	0.346676233	0.134474238	0.308496624	0.341521805	0.101001404	0.085403779	0.333476835	0.608004942
513	-0.683543751	-0.914784299	-0.525783198	-1.279156451	-0.293020265	-0.439548969	-1.035564494	-0.211430246	-1.60593011	-0.951528033	-0.544833517	-0.531233544	-0.433387775	-0.072958219	0.16923097	-0.004799416	-0.110113799	-0.251106946	-0.004064364	0.255312619	-0.410143018	0.598796341	-0.183938681	0.100766144	-0.059212172	0.130492462	0.146478711	-0.452240219	0.086098101	-0.688200624	-0.853948084	-0.007037354	-0.191284496	-0.605340683	-0.105145174	-0.253361523	-0.46940546	-0.318708296	-0.623700076	-0.716454027	-0.217769255
514	0.022689783	-0.037708313	-0.237932137	-0.061406547	-0.025830517	-0.170750208	0.103261661	0.066780404	-0.277457782	-0.104185883	-0.372157844	0.152003277	-0.008089601	-0.036450307	-0.191578869	-0.110490743	-0.090203422	-0.09538586	-0.278414655	-0.126925214	-0.09486503	-0.220187147	-0.061822581	-0.076510292	-0.204702002	-0.069044485	-0.177271078	0.065035959	-0.175516844	-0.089198468	-0.004711441	-0.16159064	0.071394576	0.006027837	-0.031044182	-0.306618054	-0.132972216	-0.013293951	-0.132123052	-0.191149526	-0.103779851
515	-0.223660574	-0.306519837	-0.268081923	-0.232781639	-0.283191265	-0.117744464	-0.016832521	-0.025102013	0.13863546	-0.026060111	-0.192927065	-0.161437148	-0.58077971	-0.306289202	-0.386978697	-0.102065935	-0.167650344	-0.139199598	-0.069293759	-0.154130075	-0.190664226	-0.048107402	-0.104187889	-0.218152447	-0.168045265	-0.227488476	-0.288696802	-0.136514727	-0.228569956	-0.299821234	-0.278342855	-0.340253504	-0.387834573	-0.201236783	-0.297023489	-0.424974285	-0.183140456	-0.232570953	-0.273450917	-0.186795797	-0.188652331
516	-0.031584346	-0.125553813	-0.158577347								-0.10606709																			-0.328857283	-0.354319054	-0.341406982	-0.036554252					-0.268795062
517		0.117152257	-0.167796719			-1.721763594				0.020268141	-0.010486593		-0.002781481													-0.387251483	-0.054197706			-0.398494016	-0.269695969	-0.313502738	-0.201906108		-0.244349471		0.324945786	-0.408956551		-0.596329547
518	-0.643597829	0.057711482	-0.497302553	-0.790702221			-0.859701891	-0.999006793	-1.157283812	-1.206844123	-0.076914436		-0.274299173	0.073525549	0.068074671	-0.174200485	0.380835164	0.248292298	-0.346191482	0.123132864	-0.304679508	0.025507674	-0.149281091	0.422402355	-0.234869936	0.162036541	-0.018955132	0.553622498	0.014710347	0.216886809	0.644491526	-0.09396413	-0.365485446	1.018378603	0.262528001	-0.563452214	-0.352912791	0.115499623	0.813656453	0.46110735	0.070481673
519	-0.67070517	-0.715202887	-0.603455663	-0.877198944	-0.420382621	-0.067679296	-0.724049826	-0.891973317	-0.524250821	-0.394626927	-0.440361313	-0.124238169	-0.241054411	0.080490297	-0.038851348	-0.257701922	0.198296586	-0.017219039	-0.424377895	-0.0217602	-0.051092432	-0.290333335	-0.065456834	0.069769557	-0.157193538	0.188582155	0.05048457	0.230788925	0.031374423	0.052981944	0.11262043	-0.298991127	-0.214266187	0.065192353	-0.035440739	0.119999036	-0.07849353	0.223969163	0.005568832	-0.130117678	-0.078803387
520	0.072818255	-0.036278751	-0.166240157	0.088080689	-0.238605021	-0.113889479	-0.205148867	-0.019304397	-0.048746191	0.148162217	-0.315921952	-0.359688557	-0.192381163	-0.152578617	-0.146268361	-0.15214666	0.070976101	-0.005419969	-0.107051689	-0.095511751	-0.123912048	0.089827806	-0.094466396	-0.201146773	-0.110460745	-0.098025342	-0.280158981	-0.041007275	-0.228516934	-0.18456226	-0.135298755	-0.209319406	-0.031396814	0.00213044	-0.081772894	-0.256876099	-0.089995168	-0.092866176	-0.11521689	-0.134659922	-0.035128561
521	0.114913011	-0.342701785	-0.256813835	-0.082355532	0.01203516	-0.07986812	-0.208740083	0.03046908	-0.511640854	-0.51755878	-0.243473006	-0.389417992	0.466298964	-0.213902609	-0.198254548	-0.107513731	0.122688701	-0.233267493	-0.395888509	-0.348072567	-0.34329149	-0.291472703	0.077228309	-0.344079981	-0.062447602	-0.250093582	-0.18696685	-0.259432031	-0.417290886	-0.177783925	-0.072415845	0.087131723	-0.188598428	-0.194013521	0.019248587	-0.365191465	-0.217359821	0.035291006	-0.261685829	-0.34963959	-0.361837663
522	0.578273336	1.463081441	0.375758243	0.988545663	0.662231667	0.378366155	0.39448626	0.400878626	0.298395823	0.216291372	0.302223518	0.314794883	0.597097501	0.050897418	0.076443474	-0.036121227	0.153475958	0.151342975	0.102712206	-0.002525507	0.0765069	1.025008491	0.027135342	0.205580241	0.01710641	-0.015875691	-0.083755991	0.233974577	-0.049437796	0.03639644	0.030328791	0.029494534	0.60721808	0.206474991	0.044164379	0.141629508	0.17590358	0.066787455	0.483225211	-0.039027973	0.219940668
523	0.451953103	-0.365762451	-0.110485885	0.203563073	0.36156359		0.656355091	0.812508874		0.716200064	-0.062465184	0.701187701			0.303293257		0.282823304	0.546815493	1.382972194	0.73065089	0.566665058			0.547262268	0.447233343	-0.15042688	0.267434983	0.150327517		-0.038176802	-0.351327613	-0.275251797	0.213229807	0.302963078	-0.034709852	0.649713807	0.371967193	-0.179853521	0.103599444	-0.166005635	0.146964978
524	-0.07055345	-0.135765339	0.152765924	-0.213477474	-0.361004011	-0.399333223	0.069946957	-0.141268079	0.097362569	-0.050392158	-0.328011809	-0.233922199	0.095629582	-0.180521297	-0.263480436	-0.072272746	-0.115324666	-0.22738699	0.014213437	-0.149316809	-0.124452679	-0.138499137	-0.147703207	-0.277762199	-0.146121889	-0.09418662	-0.27003609	-0.017057412	-0.35737501	-0.108132058	-0.080002981	-0.095985871	-0.013756634	-0.149884095	-0.085600891	-0.194330777	-0.126946697	-0.092214533	-0.080153687	-0.147514838	-0.060699673
525	-0.143333179	0.188836651	-0.214677678	0.195849256			0.301037286	0.132844429	0.141724772	0.361797059	-0.176730837		-0.016030877	-0.260491564	-0.007265916						-0.040140572				-0.053462658	-0.428734002		0.118888763		-0.556148252	-0.500708513	-0.366812697	-0.131206911		-0.51236241		-0.34882657	-0.421934738		-0.054877557	-0.923419779
526	0.690705108	1.338355657	0.400066624	1.148089591	0.315249244	-0.06894677	-0.235269448	0.015119879	0.077786659	0.018966815	0.302963928	0.329519615	1.00337533	0.078796239	0.05145341	-0.286720423	-0.315773943	-0.245705274	-0.372368046	-0.356227682	-0.161749658	-0.266995158	-0.2509626	-0.342977618	-0.216976741	-0.255483651	-0.216458501	0.113323253	-0.304658607	-0.115209767	-0.176067324	-0.121329635	0.200604189	-0.204315866	-0.199175767	-0.360780772	-0.31049783	-0.006063234	-0.011880907	-0.14404638	-0.196896628
527	-0.895413494	-1.342852231	-1.012095887	-1.4554269	-0.711945279	-0.549645155	-0.78689519	-0.672768951	-0.544381923	-0.311902079	-0.383802388	-0.775872411	-0.954895977	0.020607738	0.063234094	0.203875231	0.15024937	0.066141114	0.29303151	0.015443	0.164661207	0.291912273	0.149287926	0.07519941	0.055858117	0.046506888	0.183777299	-0.088229147	0.217839576	-0.077716494	-0.081599929	0.168929685	-0.103483755	-0.093137847	0.034979437	0.068017942	0.014119687	0.033723071	-0.015305981	-0.100842071	-0.033114536
528	-0.122630244	-0.290972017	0.199742524	-0.25599326	0.056576734	0.129059448	-0.076875236	0.072789569	-0.358173328	-0.605247704	0.138125625	-0.027840637	-0.345682055	0.113934185	-0.048534932	-0.192582112	0.060671367	0.140875615	-0.073089659	0.144036671	0.065145038	-0.246054686	-0.060454582	0.182916504	-0.124281456	0.292742009	0.075701825	0.157474889	0.009824176	0.276862837	0.431592875	-0.018705482	0.081100722	0.414348438	0.142964178	0.220831099	0.198448132	0.271856832	0.17360741	0.39944963	0.253769083
529	-0.388986898	-0.250047585	-0.173940779	-0.357096934	-0.383682169	-0.344832782	-0.02014986	-0.127917357	-0.187547944	-0.247143098	-0.322493351	-0.208704777	-0.619432132	-0.055038545	-0.132601995	-0.087255536	-0.040199753	0.019613604	0.042853805	-0.070110473	-0.10336034	-0.214022053	-0.021151306	0.088032718	-0.016082066	-0.155710281	-0.055586207	-0.089288051	-0.037905971	-0.039101554	0.043196401	-0.047575949	0.080315695	0.0429591	-0.083479206	0.157162539	0.165430972	-0.062491859	0.113232595	0.102639484	0.084266025
530	-0.124938606		-0.191271181							0.20668819	-0.101907212		-0.132240086													-0.274440501			-0.167338756	-0.202849073	-0.417086591	-0.404966223			0.41664434		0.211980313	-0.281636343
531	-0.121162442		-0.003585981																							-0.065904943				-0.040205796					-0.151871188		0.072193496	0.340028511
532	-0.333935858	-0.408926097	-0.445427025	-0.367324956			-0.289885023	-0.457624894	-0.780656457	-0.576663698	-0.015924077	0.100089387		-0.078701212	0.088986863	0.159656991	0.545953239	-0.308597626	-0.328394292	0.617924516	-0.157302286		0.292814057	0.173555683	0.076613785	0.025040806	0.185917208			-0.156818569	0.036225936	-0.201219948	-0.057759262	0.580370356	0.126290873	0.517119531	0.064111029	0.085694478	-0.089911281	-0.137853351	-0.424639497
533	-0.066551122	-0.505837855	-0.220576522	0.13302614	-0.133405243	-0.010747933	0.021076723	0.154949441	-0.156287347	0.10580751	-0.133591724	-0.082679974		-0.209435044	-0.080246812	-0.080541163	0.012042281	0.1445047	0.017475241	0.296550244	0.103327095	0.393272687	0.336772014	0.233698724	-0.15879481	-0.092713968	0.124953614	0.397368154	-0.105408601	-0.097930435	0.195243377	-0.088431712	0.072099175	0.684432121	-0.066280905	0.624465193	0.025389833	0.02105614	0.118142401	-0.654160191	-0.34251544
534	-0.151069648	-0.509678297	0.034835503	-0.238659928		-0.059701871	0.632482537	0.613267111	-0.258406513	0.643363531	-0.180418775					0.326363409	0.324759443	0.445242672	0.028730421	0.445395536	0.143521218	0.313283002	0.660870777		0.093321401	0.035074596			-0.073294346	-0.302110272	-0.028858427	-0.334719128	0.186800658	0.33822959	0.029679377	0.276486854	0.259254632	0.137031597	0.548560189	0.268655938	0.172841215
535	-0.453253773	-0.630722325	-0.083523724	-0.838347357	-0.142020285		0.48380737	-0.014242162	-0.123211383	-0.432997557	0.073673642	0.098268211	-0.113012549	0.091215166	-0.054238709	-0.218468788	0.153317806	0.021484452	-0.34564712	-0.058000113	0.031583058	-0.240560595	0.021779977	0.039536896	-0.156181381	0.158847129	0.049153172	0.631449326	0.115026482	-0.01987759	0.072461977	-0.171703296	-0.246007761	0.328300627	0.041137289	0.229267927	-0.113796036	0.057706057	0.143850844	-0.049683367	-0.057864112
536	-0.283279136	-1.005109154	-0.555308919	-0.672286616	-0.427796385	-0.223729816	-0.325840254	-0.622138125	-0.294528252	-0.126739845	-0.654028254	-0.544180752	-0.401200883	-0.180087157	-0.276746758	-0.326375387	-0.366224814	-0.331239942	-0.540654102	-0.036976261	-0.307714888	-0.163610295	-0.316358799	-0.402696276	-0.341177051	-0.271010024	-0.323124076	-0.327657404	-0.113480283	-0.378487613	-0.42917436	-0.403012398	-0.345966739	-0.276330267	-0.263141407	-0.166636131	-0.131228413	-0.331894814	-0.284411307	-0.151961437	-0.260977767
537	-0.068168555	-0.064701016	-0.30697038								-0.04072378								0.52158526							-0.417100214				-0.301091842	-0.349955529	-0.286779038	-0.047750851		-0.01904434					-0.414942207
538	-0.690842662	-0.638143938	-0.869530683	-0.615583769	-0.272196337		-0.994019795	-1.152408376	-1.068828127	-1.275730029	-0.401387906	-0.179707018	-0.155378493	-0.38471755	-0.248700181	0.268110559	-0.262900128	-0.407874061	-0.145189494	0.027969551	-0.328389557	0.326348678	-0.03830035	-0.643487728	-0.085688041	-0.478816822	-0.427024498	-0.090304795	0.006717685	-0.576299535	-0.54001067	-0.385190989	-0.471088394	-0.736285658	-0.478724338	-0.497109309	-0.409605971	-0.200690186	-0.846162813	-0.398249649	-0.330673795
539	-0.455951051	-0.296551078	-0.550010632	-0.648693006	-1.974028204		0.101574617	-0.294137011	-0.939637129	-0.726208363	-0.15340314		-0.023250469	-0.195648382	-0.192187987	0.502898756	0.442676681	0.217852646	0.41410992	0.688341971	0.169431226	0.818068054	0.338811915	-0.328277076	0.09329604	-0.188783798	-0.025136659	0.554548063	-0.175959325	0.01977904	0.20632987	-0.083366797	-0.309551498	-0.304861838	-0.16388097	0.326519511	0.36488543	0.026537554	0.065970955	0.44260284	0.364891757
540	-0.027095337	-0.253743783	-0.104594904				0.652478333	0.366117404	-0.074770325	0.573519251	-0.096609799					0.163760728	0.460386046	0.63771835	0.08750774	0.662336981			0.444250917	0.396986773	0.271827536	0.048050679			0.286917681	-0.0686114	-0.306308046	-0.211794153	-0.063561308	0.165140828	-0.249195986	0.334557445	0.186693815	-0.025177789	0.091944716	0.437179476	0.166827236
541	0.183649852	-0.226811662	-0.037944384	-0.149331313			0.281407944	0.113051969	0.277056207	0.880142923	-0.081890228	0.095759797			0.195735364	0.519868577	0.457935275	0.546631948	0.462927645	0.366770243		0.631163533	0.300657487	0.397035058	0.620524463	0.040468676	0.12173516	0.318923334	-0.017046957	-0.207171459	-0.261478248	-0.165861271	-0.069899877	-0.114357044	-0.06529546	0.404507511	-0.385156124	-0.040971803	-0.186580574	0.20220543
542	-0.802213771	-1.039501478	-0.625142906	-1.466575275	-0.401141573	-0.377456248	-0.968107987	-0.323957901	-0.414875291	-0.868891441	-0.46319683	-0.212242662	-0.609348715	-0.067425759	0.121811748	0.279149924	0.17497477	-0.077697738	0.598088834	0.052912036	0.08992605	0.411487228	0.212503291	-0.00623326	0.202123698	0.017667278	0.121389437	0.023710525	0.228157077	-0.332267666	-0.395251379	0.143892783	-0.063520193	-0.446966203	0.008955166	-0.140243987	-0.023116326	-0.163627327	-0.196687685	-0.213469112	0.157550988
543	0.020826645	0.117761828	-0.244669333	-0.00012562	-0.012713488	-0.055836655	0.086643807	-0.263931855	-0.107513735	0.042145236	-0.04533157	-0.567101699	0.557397776	-0.100523991	-0.434472201	-0.143375865	0.162238821	0.148450145	-0.523148127	-0.17493536	-0.242660479	-0.540680978	-0.12422791	-0.00151812	0.087466458	-0.326130578	-0.362993379	-0.179907035	-0.483575278	-0.04216582	-0.023171602	-0.093493718	-0.36643525	0.036073799	-0.140901092	-0.402173458	0.05678121	0.056613687	-0.2393285	-0.205155316	-0.366005012
544	-0.06593544	0.629506965	-0.052289638	0.232569364	0.555422146	0.856866924	0.108323762	0.044044341	-0.136701203	0.219171113	0.2663205	0.583305433	0.456482661	0.18337886	-0.014887738	-0.041445311	-0.102380501	-0.19998014	-0.102172217	0.796691363	-0.202304986	0.964685319	-0.012363483	-0.00932998	-0.29242913	-0.470917892	0.540354048	0.321284101	0.147529037	-0.302128099	-0.247744562	-0.158993771	-0.242059112	-0.219351824	-0.213875037	0.194281445	-0.387387189	-0.206121669	-0.231648741	0.162426465	0.002193232
545	-1.252979052		-0.147912893								-0.043184663						0.203688171								0.221740612	0.094061886				-0.313018914	-0.139945904	-0.17760057	-0.050547516		-0.201124941			-0.000198826
546	-0.016973462	-0.143535388	0.060178477	-0.004339671	-0.125712168	-0.111021427	0.061611011	-0.003229512	-0.115886324	-0.13854651	-0.21644474	-0.273640134	-0.310022751	-0.220211949	-0.315653204	-0.148854353	-0.148970971	-0.116374727	-0.345034972	-0.145871705	-0.153284105	-0.269178757	-0.202378107	-0.348626871	-0.238266491	-0.093552626	-0.248823111	-0.044653048	-0.300863621	-0.173464247	-0.161517915	-0.429827315	-0.181274609	0.007910247	-0.115112167	-0.380024315	-0.134679253	-0.000606269	-0.020969095	-0.029539178	-0.120888164
547	-0.264082443	-0.345402046	-0.484376125	-0.465150171					-0.94630537	0.621364443	-0.146543046	-0.068480584					0.231810785	0.4074067	0.216366457	0.189819712		0.572158387		-0.261791667	0.047671822	-0.437703125	-0.046094183		-0.069710049	-0.438108065	-0.481814661	-0.586670902	-0.201824423		-0.557752096		-0.217657887	-0.039295465	-0.700400192	0.436046161
548	-0.284162744	-0.095556941	-0.362202456	-0.318518645	-0.314375561	-0.292286475	-0.445358351	-0.292821323	-0.167615344	-0.129788433	-0.293776664	-0.358024854	-0.361087477	-0.168230731	-0.259039584	-0.279088089	-0.166305612	-0.179651541	-0.167468573	-0.227988621	-0.154798145	-0.249962225	-0.253503312	-0.351809616	-0.260659044	-0.152293252	-0.24492966	-0.140631326	-0.270981915	-0.336748381	-0.217161466	-0.513595441	-0.327554002	-0.103789986	-0.191961103	-0.441658824	-0.090157223	-0.152695582	-0.04574427	-0.101882687	-0.196758477
549	-0.090385769	-0.911311851	-0.124220636	-0.566193217	-0.092824844	0.075680136	-0.220759003	0.329933048	-0.165167364	-0.212283458	-0.206808102	-0.527208992	-0.684046036	-0.123703475	-0.293344175	-0.064276114	-0.110007678	-0.190764027	-0.016046876	-0.137128169	-0.061521299	-0.109072147	-0.087910333	-0.304576974	-0.221751652	-0.139035643	-0.356148646	-0.186147523	-0.150164063	-0.245272697	-0.162479649	-0.214594341	-0.059189416	-0.014076855	-0.032291986	-0.092596369	-0.089113914	-0.085376983	0.148402949	-0.132401621	-0.000432974
550	-0.085199898	-0.451813993	-0.313017141	-0.111735289			-0.716507189	-0.275984917	-0.508964223	-0.169493858	-0.024219569	-0.124182522		-0.133741802	-0.157938798	-0.149261621	-0.374894429	-0.234661847	-0.455047572	0.153776008	-0.499808479		-0.36189066	-0.309954052	-0.405222118	-0.443276704	-0.115803113	0.004961769	-0.324616841	-0.601547186	-0.501116606	-0.47441139	-0.147509831		-0.504413591	0.017192978	-0.262374769	-0.389690682	-0.617502067	0.132383163
551	-0.616058995	-0.744030362	-0.594653928	-1.075695545	-0.24556608	-0.045849408	-1.215583685	-0.231532505	-1.492659303	-0.645666858	-0.522070664	-0.484601624	-1.844891817	-0.541490038	-0.433914653	-0.646394081	-0.364344783	-0.653011943	-0.527223141	-0.540287633	-0.553363809	0.052582066	-0.358935673	-1.110796493	-0.32381653	-0.455849952	-0.315388259	-0.63118359	-0.452711728	-0.670204258	-0.579503842	-0.706583069	-0.710683585	-0.36416404	-0.71487238	-0.923547484	-0.271968255	-0.483358603	-0.524626181	-0.388291661	-0.253169025
552			-0.199985054								-0.676215427	-0.049487266														0.241536387				-0.112926682	-0.027233971	-0.133233638	-0.269102718		-0.21659804			-0.149731149
553	0.228673372	-0.178777036	0.318641875	-0.093553205		0.226360045	0.240105768		1.090030314	0.981034122		0.727576384		0.023250538	0.19363185	0.897570795	0.715439699	0.961223955	0.740372757	0.992644905	0.818479985	0.780006264	0.707024016	0.54292911	1.127274531	0.24495634	0.150426394	0.198380874	0.505623177	-0.139620597	0.363943791	0.12478641	0.133849071	1.008268971	0.457296168	1.219698109	0.621541237	0.638174047	0.693899928	0.750711036
554
555	-0.117402882	-0.555586428	-0.251719984	0.131567115	-0.019066508	-0.047407459	0.128921867	-0.096893142	0.249607993	0.274146004	-0.098285759	0.200972935	0.2127995	-0.119854289	-0.0466409	0.241686077	0.089549962	0.066648895	0.057638792	0.23773031	0.026915066	0.486184397	0.423694063	0.063417366	0.244848924	-0.002217369	0.004016465	0.501597152	-0.013558374	-0.058495224	-0.008353166	0.115818884	-0.463791171	0.443194104	0.028227781	0.307839981	0.076403559	0.049599776	0.018212668	0.156893103	0.462566353
556	-0.655913099	-0.322306921	-0.289692254	-0.389164298	-0.62101149	-0.460922726	-0.280373594	0.065712375	-0.150296647	0.010942191	-0.074814719	-0.059485192	-0.956206724	-0.168935229	-0.142955249	0.103406957	0.16081506	0.098688495	0.00105169	0.167068504	0.099538313	0.01611981	0.101381591	0.083348139	0.191139952	0.137421547	-0.071405062	0.01170864	-0.034494025	0.177889741	0.109379772	0.147794111	0.104237673	0.229654049	0.043186507	0.28766306	0.133560586	0.094764444	0.12582646	0.124253904	0.256943753
558	0.023630515	-0.351816991	-0.182368113	-0.087476646			-0.122170012	0.242110146	-0.384270505	0.305449726	0.089031646	-0.059169738		-0.096130618	-0.125191592	-0.012056599	0.250757839	0.082163052	0.052513547	0.71476413	0.18096668	0.14915813	0.399861607	-0.017853812	-0.051869713	0.018004821	-0.115760181	0.313637428	-0.111979103	0.056695107	0.015291682	-0.195055135	-0.103102637	0.53279968	0.071778952	0.517778365	0.149903308	0.15213518	-0.043472939	0.178150738	0.035852204
559	0.025086804	0.33488551	-0.240493177	0.427131526	0.192806275		-0.229713589	-0.316983623	0.221812066	-0.214655368	-0.122863223	-0.056438612	-0.080716915	-0.086093484	-0.176997232	-0.068464751	-0.205632307	-0.288166566	-0.210736702	0.385174547	-0.339721309	0.32848264	-0.139405422	-0.313501394	0.16152428	-0.155868789	-0.025633252		-0.235958979	-0.498132322	-0.226264379	-0.321957992	0.198496829	-0.340877263	-0.406677656	0.105420008	-0.373616514	-0.237952384	-0.482836031	-0.336669873	-0.566046421
560	-0.60419635	-0.74387186	-0.556920155	-1.078374582	-0.026890849	-0.048204304	-1.182109857	-0.767646857	-0.617370657	-0.471706103	-0.236261876	-0.01768776		-0.001098903	-0.188100411		-0.336922523	-0.291385085	-0.508477881	-0.132850224	-0.235593355	-0.309003267	-0.426279643	-0.295562685	-0.463264224	-0.090950833	-0.010577289	0.271896773	-0.169052733	-0.315001333	-0.211110997	-0.688204889	-0.329642058	-0.064451323	-0.198167264	-0.196967899	-0.164134528	-0.158096286	-0.382779366	-0.177398462
561	-0.072094043	-0.091823161	-0.307688347	-0.205824594	0.047267868	-0.00258423	-0.334963104	-0.114892305	-0.425447963	0.129930563	0.015215525	-0.120043866	-0.118829997	-0.148921718	-0.09952713	0.004732441	-0.150093799	-0.058733928	-0.155569183	-0.107872887	-0.130076529	0.380444358	0.148289752	-0.233271672	-0.022177291	-0.254660259	0.105308299	0.295472343	0.076933964	-0.176572639	-0.400917987	0.04865467	-0.1201958	-0.002418065	-0.113066245	-0.088489465	0.169847683	-0.183686665	-0.286980076	-0.016594098	0.346209123
562	-1.035128723	-1.217109518	-0.886962244	-1.468403368	-0.9508811	-0.730735336	-0.550537182	-0.584583126	-0.695641426	-0.86348242	-0.708911831	-0.492661345	-0.893986609	-0.276015884	-0.440491148	-0.601940832	-0.076550269	-0.181964176	-0.92410483	-0.324811972	-0.349436576	-1.110740306	-0.51107934	-0.061795822	-0.146822356	-0.201173504	-0.34206834	-0.269954491	-0.442400602	-0.271828623	0.298280319	-0.058156782	-0.339971665	0.306631613	-0.090539777	-0.10962398	-0.274075957	-0.133012062	-0.232241241	-0.155111668	-0.455627255
563	-0.023853977	-0.190565511	-0.21754816	-0.118034592			0.317167688	-0.227134492	0.365680488	0.318627637	-0.175292662	-0.094689645		-0.179985904	-0.080095978	0.414496248	0.358846388	0.063930095	0.124478382	0.501154915	0.066924587	0.334571662		0.358105363	0.637533927	0.134879348		0.170153642	-0.241772677	-0.209051897	-0.257220974	-0.157849385	-0.09771248	0.105750873	-0.212500651	0.459073029	0.178112741	-0.275961953	0.149936701	0.45160716
564	-0.186430814	-0.829778721	0.129504261	-0.16825247	0.21066811	0.327077166	0.149764045	0.327153395	0.272908909	0.561527042	0.355361793	0.526826875	0.520566288	0.348536227	0.588926565	0.532542777	0.557648503	0.409967516	0.409514179	0.494046232	0.353117072	0.475087938	0.401722145	0.540984374	0.483834511	0.3537153	0.51483483	0.609595281	0.490515767	0.335583272	0.343810631	0.528560926	0.435471071	0.499384351	0.413972206	0.593553532	0.351283038	0.251410725	0.277654724	0.329193917	0.441099456
565	-0.463160406	-0.562462767	-0.464514036	-0.682882453	-0.433882738		-0.463835318	-0.699446672	-0.719567201	-0.337140851	-0.243521699	-0.076386504		-0.283304212	-0.01130988	-0.256187727	0.08806034	-0.187729752	-0.250182377	-0.182059093	-0.286904914	0.312077244	-0.246109528	-0.250760167	-0.504760917	-0.179664954	-0.102181903	0.284160459	-0.148474793	-0.379298904	-0.164645648	-0.333072948	-0.491313341	0.322550172	-0.212608577	-0.175498498	-0.340076283	-0.348825532	-0.394046616	-0.345381538	-0.144085662
566	-0.109541291		-0.062667511																							-0.182788126				-0.336979397	-0.225609718	-0.247680368			-0.269432158			-0.146957787
567	0.603156753	0.484133642	0.065223393	1.040387336	0.170367104		0.181827152	0.047776192	0.137713091	0.160195132	0.476124334	0.213802901	0.300693822	-0.003499798	0.196900397	0.088994578	-0.078555304	-0.03337544	0.005157544	-0.138813217	0.171529676	0.130277331	-0.067577743	-0.092733994	-0.043857196	-0.1404179	-0.045091819	0.600512594	-0.058622468	-0.023254146	-0.04918239	-0.017574126	0.104938765	0.306609845	-0.043102744	0.448268768	-0.118423823	0.018828667	0.232611676	-0.089343301	-0.142630277
568	-0.057538632	-0.564662252	-0.320332551	0.329279559	-0.103115672		0.232631442	-0.487312641	-0.167308384	-0.469684703	-0.167627428	-0.133515823	-0.032334735	0.012228585	-0.08841789	-0.086643915	0.133226494	-0.181215525	-0.177940484	0.052519777	0.09573382	0.149952262	0.05722679	-0.13030075	-0.147233571	0.012856055	0.057308934	0.10680468	-0.277967556	-0.141261872	-0.196296194	-0.257524984	-0.312751224	0.086728813	-0.182764489	0.205642955	-0.156694982	-0.110827405	0.081399833	-0.153923663	-0.128374103
569	0.280826624		-0.323145012	0.812597637	0.08716061		1.005684382	0.718450999	0.542406329	1.306630814	0.274450116	-0.012564333		0.146970358	0.356513731	0.791552035	0.60393563	0.773514202	0.644165318	0.904289619	0.831861725	0.794027745	0.60991526	0.775789754	0.923163822	0.255250604	0.467451091	0.459748523	0.250196116	0.326243412	0.252430968	0.000449751	0.139100433	0.825559509	0.16835226	0.697062449	1.005815198	0.157866388	0.57428917	0.459090003	0.48883791
570	-0.413019655	-0.081518753	-0.414510095	-0.26225311	-0.018299346	0.149896623		-0.027929287		-0.10239094	-0.177238995	-0.113612647	-0.079201434	-0.007011758	0.102629493					0.08818792			-0.264760558		-0.159738374	-0.563318422			-0.110023396	-0.437289693	-0.591888521	-0.330798623	-0.045049736		-0.563092632		-0.492775378	-0.474756003		-0.793241485	-0.730038905
571	0.354377679	-0.542417687	0.281302771	0.710284474	0.263545833	0.368929072	0.447521291	0.513700138	0.715258595	0.319523253	0.448176138	0.608975077	0.114724301	0.219264163	0.270755904	0.230265961	0.22134844	0.356534467	0.235857136	0.455120562	0.280291718	0.324313199	0.271721864	0.4756709	0.309021265	0.245387598	0.250589495	0.385705396	0.350276901	0.366555035	0.399279195	0.274197815	0.129842152	0.503157218	0.319135256	0.534043595	0.44400553	0.282022386	0.430983564	0.573557348	0.376172695
572	0.13338545	0.489977759	0.038431023	0.214991256	0.224628043	0.156546201	-0.33051768	0.062800395	-0.1747634	-0.077176736	-0.04498534	-0.518413821	0.317655433	-0.079666255	-0.118497802	-0.094206109	-0.084171851	0.014261729	-0.095474988	-0.144760114	-0.035198436	-0.079209254	-0.013912588	-0.144552717	-0.037722301	-0.11434221	-0.137144329	-0.024528437	-0.190414244	-0.182904848	-0.083866195	-0.227828716	0.079730532	0.001329064	-0.077929226	-0.258501881	-0.024611839	-0.122177677	0.048753575	-0.129803767	-0.129688817
573	-0.108605446	-0.102084115								-0.147558635	-0.016463709	-0.012680739									-0.609922553					-0.52375681			-0.072329919	-0.256906555	-0.529603376	-0.347795991	0.244949761		-0.374605669			-0.15477561
574	0.244650556	0.332187169	0.020503607	0.428850758		-0.070143723	0.157085757	0.087849294	-0.016762952	-0.082137684	-0.21426041	-0.071945383	-0.203435344	-0.165656487	-0.223020301	-0.272435007	-0.250141812	-0.31075223	-0.027571838	-0.126291956	-0.207698959	0.528371485	-0.319759502	-0.204778812	-0.165289081	-0.276884855	-0.011008498	0.434131843	-0.392372851	-0.3832344	-0.329741392	-0.369038907	0.041270904	0.092181948	-0.23130018	0.228785897	-0.24628854	-0.173624899	0.334014116	-0.409360966	-0.190451929
575	-1.041016383	-1.268909833	-0.88749895	-1.60227007	-0.472841532	-0.76437075	-1.388787895	-1.047755635	-1.564647825	-1.487400695	-0.969089409	-0.660577706	-0.311182394	-0.08491495	0.378284547	0.179995855	-0.102979694	-0.1211631	0.1433066	-0.165417541	0.023835132	0.256514115	0.003037576	-0.327622322	0.099370661	-0.078982005	0.212385484	0.14869213	0.121012431	-0.363976894	-0.468715055	0.224475445	0.016652015	-0.756530926	-0.164057346	-0.349355039	-0.284722579	-0.116278604	-0.292819901	-0.631887877	-0.21889194
576	0.150252682	-0.872428993	-0.106284382	0.841147963	-0.081354442	-0.151134033	0.26658352	0.53968145	-0.024861097	0.166920993	-0.028380196	0.642257645	-0.216384243	-0.157295495	-0.021230485	0.05582974	0.191769934	0.090366012	0.336038944	0.056845527	0.080797405	0.183062679	0.154774741	0.399624636	0.203355508	-0.067539712	-0.166357766	0.229028912	-0.041552937	0.023569182	0.118215075	0.078212776	0.079524744	0.23979887	0.19466147	0.14615197	0.13491931	-0.089433326	0.143823401	0.081217706	0.163561331
577	-0.128561597	0.041410646	-0.076556182		-0.1851082			-0.393455544			-0.124168151															-0.327470525				-0.24314716	-0.34141184	-0.181642259	-0.277752342		-0.250145231			-0.47145334
578	-0.03422565		-0.176275575	0.119958752							-0.047873887	-0.012574087			-0.044531934				0.481365869							-0.472498307			-0.111538251	-0.254365392	-0.523594747	-0.253271441	-0.107481005		-0.265817474		-0.44604228	-0.380395506		-0.750346584	-0.550218143
579	-0.066495027	0.147560242	-0.298746999	0.12410237		-0.033793519	-0.054413204	-0.043455398	-0.293895031	-0.047018243	-0.09416856	-0.209850503	-0.103327762	-0.221444294	-0.113570921	0.224186963	0.14835395	-0.116779353	0.293208208	-0.042299614	-0.032801262	0.659164473	0.055788291	-0.295514494	-0.091385031	-0.17381583	-0.055856295	0.407621966	-0.096068706	-0.336186907	-0.344954619	-0.034915312	-0.093500786	0.432453742	-0.113518385	0.20070835	-0.288094152	-0.14829441	0.076960947	-0.463854871	-0.072805102
580	0.049840317	0.170764247	1.279494182	-0.576169629		-0.081802156	0.464690037	0.15442124	-0.01089178	0.768691244	-0.198643274	0.072185752	2.234899448	-0.03119565	0.157635731	0.283417428	0.237843733	0.097056735	0.197660465	0.057816692	-0.281585124	1.551784616	-0.214206953	-0.065821376	-0.03655793	-0.176756591	0.248727614	0.678729516	0.085516662	-0.209552428	-0.562585017	-0.355452697	-0.253599124	0.076640817	-0.509738458	-0.047701032	-0.514022307	-0.302461669	0.338414494	-0.038013724	0.254169529
581	0.545324604	0.708949413	0.293413127	0.766152233	0.186446628	0.351081886	0.032935669	0.183601794	0.108054045	0.108637862	0.103348055	0.286456531	0.184406248	-0.077969127	-0.108962778	-0.016999307	0.038480285	0.088290718	0.007827909	0.001562739	0.152907979	0.043908139	0.010302159	0.278710198	-0.02537083	0.021921216	-0.09057617	0.403142142	-0.187393627	0.187756203	0.055671699	0.082062263	0.572870248	0.253513427	-0.046726237	0.123131701	-0.117676514	0.091649741	0.294739331	0.05945236	0.138777077
582	0.363521201	-0.508593788	0.082080767	0.199911933	-0.15032712		-0.928395922	-0.533413934	0.226800907	-0.15057406	-0.33467157	-0.189500332	-0.201741373	-0.219147407	-0.316706472	0.168459037	0.079242843	-0.342178859	-0.21138203	-0.259892182	-0.073394421	-0.178995924	-0.095818172	-0.186202659	0.037107029	-0.30013585	-0.247102482	0.325603788	-0.278812118	-0.519590466	-0.362865761	-0.100133233	-0.355286873	0.527917195	-0.350109785	-0.215049545	-0.415292256	-0.155888986	-0.186740766	-0.629116503	-0.362382357
583	0.403808393	-0.381682141	-0.188955231	0.560218437		-0.023898733	0.524869544	0.123197921	0.386796177	0.651559412	0.167651052	0.222805303		0.243694361	0.184150377	0.199148802	0.147395792	0.200871331	-0.133569012	0.255378977	0.255117986	0.660795487	-0.009571754	0.128659277	-0.022799241	0.022169313	-0.082685696	0.433283371	-0.024996286	0.022170269	-0.213392164	-0.081159799	-0.134627413	0.752090101	-0.126194474	0.624588063	0.128074587	-0.20868648	0.203935836	0.118590253	0.241960715
584	0.411358327	-0.057317155	0.290616995	0.395238179			0.692259994	0.719344988	0.290545353	0.800838295	0.318393554	0.02673168	0.362235177	0.293990525	0.166729959		0.152413713	0.266643236	0.317823074	0.316552158	0.111738669		0.282520943	0.246508484	0.318713986	0.023025142	0.066634359	0.236007954	-0.077642588	0.001471418	-0.10588432	0.148430447	-0.022918257	0.311248856	-0.110646518	0.374078781	0.146846927	0.10116691	0.080014999	-0.45805896	0.093139491
585	-0.187418635	-0.276525146	-0.117386472	-0.317866023			0.364818233	0.196130324	-0.35809451	-0.57200863	-0.027715633			-0.005675651	-0.102092742	0.222672738	0.427602527	0.103753079	0.249059012	0.407312803	-0.171210989		0.170838764	0.185175736	-0.079265596	-0.12375723		0.044958188		-0.219139202	-0.274506297	-0.32711664	-0.201417584	0.41332137	-0.124708847	0.371176181	-0.220595896	-0.055009001	-0.012122702	0.19692386	0.180312963
586	-0.679804323	0.514793097	-0.023094492	-0.572875592	-0.102576417	-0.156300102	0.269728089	-0.464142352	0.83897268	-0.465887413	-0.305391184	-0.212487269	-0.254993455	0.072470959	0.225490595	0.310644476	0.458657175	-0.012740957	0.447575585	0.127789069	0.057530725	0.674615193	0.309593278	0.079240292	0.278668684	-0.110422927	0.156055735	0.196204823	0.307834094	-0.132979188	-0.087822046	0.157188257	-0.285256367	0.191492655	0.069884585	-0.092488025	-0.040884902	-0.002654868	-0.084022178	-0.386944768	0.275480618
587	-0.136079002		-0.324947996				0.098326818		-0.202007267						-0.10472018			-0.28001946								-0.287788368			-0.243173575	-0.262779118	-0.3634866	-0.855998983			-0.331114378			-0.084077144		-0.541851955
588	-0.144088738	-0.019563259	-0.283065397	1.229132489	-0.079702893		0.463667726	0.217438534	-0.307976294	0.117272161	-0.199254186	-0.135197461			-0.039104318			0.083161541							0.181045697	-0.020111029			-0.244465119	-0.413607481	-0.587321611	-0.391773589	-0.19691285		-0.361417992	0.07051898	-0.141750088	-0.215314665		-0.169544638
589	-0.330963734	-0.642208068	-0.473082748	-0.396182384	-0.044528736	-0.017661222	-0.271969815	-0.40575293	-0.598191997	-0.636047906	-0.386179219	-0.360579718	-0.12051245	-0.117883221	-0.501652277	-0.842705062	-0.251850303	-0.218503463	-0.770212885	-0.190825903	-0.521897663	-0.619809622	-0.626077744	-0.412201171	-0.467175822	-0.170421089	-0.255884561	-0.372441848	-0.364921783	-0.460178186	-0.253957899	-0.626923668	-0.494442373	-0.125403012	-0.244684454	-0.46698967	-0.307090298	-0.393148416	-0.012829816	-0.165469879	-0.257589264
590	-0.205873006	0.288695324	-0.437686107	0.410569611	-0.028477123		0.071118611	-0.526378183	-0.415187976	-0.437524249	-0.295381147	-0.052033949	-0.016913203	0.041864252	-0.231816583	-0.126475589	-0.22512906	-0.258731252	-0.309391841	0.021786404	-0.208771386		-0.460742887	-0.558027273	-0.068106956	-0.054517312	-0.049703934	0.197072045	-0.258353123	-0.262291531	-0.177186822	-0.416712909	-0.395960036	0.373301304	-0.151445186	-0.432972627	-0.366034357	-0.199553472	0.376385065	-0.213860608	0.010150694
591	-0.386730222	-0.257646802	-0.205898181	-0.322771153		-0.136351808	0.316943553	-0.49758624	0.08663778	0.465059154	-0.032024513	0.201911655	-0.00203573	0.237498653	0.000801103	0.450931332	0.239246837	-0.126999864	0.38683554	0.428004696	0.285820989	0.662577759	0.435488737	0.045766442	0.110116515	-0.048978051	0.53380809	0.187778783	0.286248304	-0.10428281	-0.183807055	-0.15521348	-0.349163941	0.46099135	-0.062596962	0.326770684	-0.027579536	-0.201313392	-0.04550003	0.075174504	0.273377193
592	-0.185571005																		0.579354185
593	-0.356776495	-0.30400695	-0.282824917	-0.30757375			-0.378506488	-0.262178694	-0.022618299	-0.021207139	-0.191657866	-0.165872435		0.1505021	-0.131588953	0.634757049	0.593487933	-0.077201907	0.565775941	0.61543837	0.211664581	0.179051512	0.330357579	0.345129705	0.341832858	-0.127914772	0.086685626	0.209017089	-0.03384547	-0.261558658	-0.314607837	0.055239068	-0.23796		-0.178258813	0.374281569	-0.207425818	-0.248891502	0.0609416	-0.67909667	0.479905795
594	-0.322151836		-0.3468754						0.153734939	0.560246808	-0.03956717							0.167650844							0.106767537	-0.065130726				-0.187592743	-0.367880759	-0.562139514	-0.137383084		-0.212706397		-0.052243161	-0.105792351		-0.387215698
595	-0.24780336		-0.600497924				0.505311574		-0.430358314	0.045347656	0.349036118						0.167324262	0.383292021	0.294721514	0.138184417			0.247130082	0.161334432	0.195065387	-0.018036634		0.284840856		0.131168715	0.013831741	-0.079709757	-0.124113922		-0.13745306	0.47792357	-0.307299371	-0.081296684	0.125211055	-0.093453155	0.239040811
596	-0.421528947	-0.329482961	-0.005801743	-0.465267801	-0.841844946		-0.323082774	-0.317161262	0.791997851	1.09561748	-0.034650387	-0.084251555	-0.076962178	0.249434528	0.09667762	-0.379783296	0.245100148	0.059016563	-0.594149352	0.774277183	-0.034296828			0.902531808	-0.33362107	0.088286671	0.165170576	0.26720732	0.370108603	-0.302123267	-0.664763625	-0.362362954	-0.357884119	-0.179268627	-0.521496406	0.47990843	-0.66888778	-0.604787059	0.119758697	-0.251177138	0.621322298
597	-0.557382072	-0.516425971	-0.220895298	-0.739077092	-0.194433612	-0.326279273	-1.149713847	-0.180880145	-0.451910581	-0.488852358	-0.253914954	0.207264423	-0.148440612	-0.060521952	-0.25124188	-0.024202269	0.20683898	-0.157445016	0.014702597	0.238629785	-0.157176605	-0.101448278	0.000634884	0.218762696	0.010116515	0.001220414	0.053029216	0.097721209	-0.081453694	-0.022137085	0.103950487	-0.106958479	-0.456281813	0.346780261	0.062040138	0.303380591	0.059051926	0.023200908	0.020309494	0.114774747	-0.022428442
598	-0.193111848		-0.088787226							0.255581526	-0.051994738															-0.109343173			-0.022219271			-0.533487292			-0.193241447			-0.334595049		-0.187375783
599	-0.389512504	0.428024343	-0.620199962	-0.30128795	0.082258716	-0.306048926	-1.082062934	-0.987398853	-1.058292478	-1.335587043	-0.409422405	-0.406043337	0.044202133	-0.701999084	-0.595725215	-1.103710769	-1.084090538	-0.852609302	-0.928946386	-1.19581261	-1.04943425	-0.498336622	-1.064088892	-0.989593926	-1.090313809	-1.214985345	-0.740048678	-0.813817622	-0.803221556	-1.22193986	-1.187995567	-1.010644269	-0.738221207	-1.262405629	-1.171857629	-1.389470183	-1.265959571	-1.002981422	-1.151825706	-1.391077492	-1.202905878
600	-0.157114935	-0.157635104	-0.522530568	-0.321186528			0.54809326	0.021636105	0.536396405	0.293784293	0.096728138	0.134975191		-0.012958781	0.029977417	0.768745132	0.460642892	0.140791138	0.759544618	0.553744402	0.26954457	0.576616737	0.306485708	0.29118812	0.193810529	-0.141416864	0.261115545	0.493956022	0.005705663	-0.10616413	0.094416092	0.183120445	0.024657132	0.374386026	-0.307793274	0.418898855	0.016786458	-0.036654758	0.246291053	0.112827177	0.422153537
601	0.152544233	-0.074541097	0.085828702	0.179610058	-0.119493525	-0.189433689	0.176520896	0.0408293	0.123327008	0.220790757	0.003269364	0.604185637	0.096851703	0.000174392	-0.07973526	-0.180366135	0.059880577	0.167057737	-0.116145871	0.065049695	0.05244195	0.188856348	-0.045245324	-0.009905616	-0.004891254	-0.008431229	0.008223329	0.052937707	-0.160789782	0.017243384	0.226046996	-0.299656271	-0.003705544	0.356035307	-0.000164086	0.060653067	0.077981947	0.043849659	0.132194017	0.174947603	0.066494484
602	0.175732274	-0.146206772	0.169716904	0.202300954			0.104258215	0.251567778	0.25537397	0.43640737	0.04310973	-0.005389376	-0.239126121	0.007909817	-0.087178328	-0.049483326	0.041462579	-0.086294154	0.109711588	-0.026828218	0.158802234	0.437362176	-0.124679803	-0.035395851	0.014068775	-0.11429288	-0.123875155	0.022345933	-0.124074348	-0.124392836	-0.148862887	-0.173074754	-0.247741279	0.075321741	-0.173725762	0.111674509	-0.054504429	-0.177100095	0.032295821	-0.057123748	-0.0691469
603	-0.05711982	-0.743383528	-0.349935903	-0.421850711	-0.310291268	-0.620204406	0.0287808	0.076302316	-0.092431428	0.496555243	0.036826402	-0.156194477	-0.273638291	-0.015576533	0.11037274	0.497653658	0.153242182	-0.068986655	0.266994242	0.034636374	0.120796023	0.482528777	0.303192558	-0.038906148	-0.072404734	0.126639991	0.166371673	0.007714995	0.139715505	-0.243818072	-0.08015276	0.259586432	0.008289929	-0.194948696	0.065271877	0.06602676	-0.02885913	-0.061085434	-0.116325568	-0.111936682	0.060741111
604	-0.495548118	-0.463452547	-0.388106136	-0.617675128	-0.092869671	-0.068779182	-0.932991606	-0.103922331	0.724032819	0.836926553	0.142160605	0.06901085	-1.465479263	0.140093795	0.448963505	0.708339439	0.510608661	0.156705398	0.521094983	0.323809733	0.502301022	0.793114425	0.66677751	0.240003012	0.545967745	0.248370427	0.433333262	0.492687005	0.522973334	0.209613375	0.235113374	0.47896502	0.270567971	0.373082427	0.257727654	0.390310536	0.196135633	0.339946517	0.324338479	-0.235784473	0.352665125
605	-0.295792614	-0.236416676	-0.490643115	0.116826099			-0.21569532	-0.277177866	-0.209340659	-0.124925678	-0.142236994	-0.217717095			-0.002992953			-0.034467991	-0.074794665	0.021138571	-0.314554644	0.049259643	-0.214007012	-0.179308092	-0.255017393	-0.371048665	-0.118868577	0.03200982	-0.194948151	-0.52919742	-0.59376095	-0.533045602	-0.176441972	0.666865887	-0.499394561		-0.322759261	-0.425928255		0.140672109	-0.268816336
606	0.383876329	-0.078349274	0.396961196	0.090653513	0.445981083	0.533827436	0.638209893	0.604626403	0.531585541	0.499082948	0.680694127	0.934259437	0.64556738	0.625712957	0.87639033	0.713893976	0.710216928	0.706809641	0.85523211	0.671816411	0.7351691	0.746660588	0.713821321	0.711440403	0.679935611	0.660654124	0.759561692	0.666011191	0.812146684	0.680622118	0.57382848	0.777761899	0.694175511	0.716626888	0.704702762	0.650681608	0.681749245	0.66067436	0.6795577	0.651331264	0.702279165
607	-0.275629559	-0.259442354	-0.158214822		-0.039728325			0.526122522	-0.540819532	0.55910654				0.232163518	0.262520456		0.457978044	0.241170554	0.712623084			0.776884895		0.757109405	0.623030938	0.101852727		0.482962969	0.278580704	0.23677051	-0.171457802	-0.301496642	-0.20003781		0.172697433	0.12889002	0.211091705	0.126427957	0.403916001	0.585817255	0.730202254
608	-0.007942116	-0.885347498	-0.149953664	-1.066889453	-0.303564784	-0.106534978	-0.008812976	-0.086194445	-0.061812087	-0.401986871	-0.15385511	-0.231007599	-0.332264339	-0.004867356	-0.45191835	-0.094318306	0.060766209	0.205972961	-0.155968257	0.053264711	0.023459632	-0.32391753	-0.062096625	-0.020826504	-0.074612892	0.049854579	-0.249334361	0.050544306	-0.239452477	0.067140512	0.045548283	-0.322032361	0.024187837	0.304685159	-0.031728363	0.214433102	0.058604702	0.170547128	0.172317196	0.233739375	0.070150193
609	-0.577825786	-0.500065663	-0.496696368	-0.677283723	-0.124401121	-0.298698042	-0.016567021	-0.474739973	-0.353263865	-0.151938659	-0.136469736	-0.082465705		-0.276984265	-0.173970818	0.063895959	0.106868817	-0.196187664	0.112267034	0.00938277	0.264907919	0.305067304	0.409598661	0.166677125	0.000332692	-0.083531112	-0.118980179	0.12225126	-0.281971143	-0.019607873	-0.141902907	-0.023284725	0.033405166	0.222724415	0.028453813	0.760379325	-0.276130884	-0.119786209	0.151235209	0.031221988	0.13589612
610	-0.210116283	-0.093710834	-0.342681141	-0.102302717			0.041923216		-0.65266815	-0.665691261						-0.019865406		-0.263118564		-0.280209466	-0.167292946			-0.21660143		-0.448612246				-0.478373714	-0.35488113	-0.137884271	-0.054533369		-0.26826454		-0.486917468	-0.358906957			-0.366701224
611	-0.106094715	-0.249560071	-0.138111955		0.182060132		-0.100917047	-0.488062257	-0.101651389	-0.058205467	-0.081112737	-0.083999501	0.105060282	0.057770957	-0.045803271		0.271401523	-0.125572282	0.30708737	-0.075325999		0.288917256		-0.052681954	-0.07852709	-0.211925312			-0.094662646	-0.321447512	-0.281835574	-0.136670989	0.007366436		-0.172657645		-0.07100488	-0.345197485			-0.22593353
612			-0.279270503						-0.837593753			-0.017126073														-0.172097473				-0.224136177	-0.382913395	-0.180482376						-0.017393803
613	0.25337511	-0.367158234	0.003585842	0.579648953			0.248966263	0.19534414	-0.130486101	-0.249451904	0.090250642	0.293386077	-0.01024635	0.07439397	-0.021471496	-0.204604618	-0.129032111	-0.128467342	-0.374964857	-0.132539364	-0.332942772	-0.348789966	-0.163012225	-0.143326004	-0.190477372	-0.126912533	-0.012050042	0.030661435	-0.057835446	0.001345123	-0.030315169	-0.0067785	-0.112004465	0.175113872	0.076244242	0.124501725	-0.183279921	-0.165562376	-0.022127623	0.083290851	-0.104142198
614	0.209296694	0.13215842	0.604555544	0.628188628	0.073917663	-0.050665205	0.726492784	-0.219027981	0.469480955	0.042549772	0.106646681	0.4823986	-0.047590466	-0.059589363	0.216076667	0.456673697	0.571373462	0.080245348	0.245213287	0.118581411	0.283048545	0.189595523	0.486592049	0.305157036	0.096710268	0.031389975	0.283868115	0.246946921	0.14420447	0.109887848	-0.04407392	0.361286006	0.065090161	0.62022933	0.039228162	0.214643239	0.187172233	0.032156391	0.423965982	0.363938612	0.181026234
615	-0.210165662	-0.653930866	-0.325951322	-0.296006954	-0.042371367	-0.008273661	0.136445145	-0.167535086	-0.289022628	-0.266765553	-0.296506648	-0.194769302	-0.11031639	0.019213948	-0.058467176	0.078707182	-0.050569385	-0.422817319	-0.072597138	-0.113734136	-0.242384493	-0.074475324	-0.122933123	-0.116389151	0.111845018	-0.256530487	-0.18579136	-0.162878291	-0.177538068	-0.316848197	-0.460454296	-0.275837005	-0.175907854	-0.418354789	-0.254694337	-0.539954536	-0.351749658	-0.346517688	-0.344838098	-0.409928976	-0.232877801
616	-0.128316491	-0.487076507	-0.32439008	0.388709834	-0.362497779	-0.232388823	0.262101211	0.126367255	-0.006762635	0.074132194	-0.471470357	-0.757405332	-0.509212404	-0.316560936	-0.114800855	-0.497053387	-0.374236736	-0.158739557	-1.09033361	-0.28303695	0.06225428	-0.513191626	-0.499364245	-0.221462685	-0.2935913	-0.127759618	-0.07313599	0.254318527	-0.210577024	-0.386780162	-0.570976334	-0.722325686	-0.397102434	-0.396871364	-0.420065905	-0.364701656	-0.180078903	-0.508889292	0.356294261	-0.1519177	-0.046303684
617	-0.206909082	-0.326769763	-0.033242232	0.045260998	-0.007832147			0.102324915	-0.32633856	0.442780229	0.190848748	-0.002431507					0.088419257	0.147442435		0.036058758				0.26345255	0.154270114	-0.410450214			-0.055109008	0.007755625	-0.195654292	-0.176893274	-0.114530904		-0.303927416		0.073685066	-0.207950875
618	-0.255309905		0.023144965				0.27672107		0.18341121	0.200117594							0.30799688	0.189794821		0.296023452				0.195293368	0.136639587	-0.283107185		0.037270602		-0.232247244	-0.122085977	-0.141324194	0.190787497	0.282780129	-0.095459489	0.217551613	0.097739981	-0.132799505	0.070764457	0.153808543	0.016012284
619	-0.3676317	-0.457598025	-0.47389061	-0.340851707		-0.217281378	0.176356729	0.04120702	-0.025588579	-0.25058775	-0.162628514		-0.129443192		-0.058811041	0.172031809	0.206738184	0.017722439	0.089024416	0.052881978	-0.065855796	0.615048223	0.001417524	0.120103287	0.078424978	-0.237690307	-0.088877895	0.391879282	0.095155085	-0.263981643	-0.239295492	-0.119480434	-0.179521608	0.296918597	-0.248879618	0.439991127	0.112050424	-0.340762127	0.191233116	-0.285937738	0.037051312
620	-0.276847944	-0.389414487	-0.367477926	-0.270580471		-0.057144823	-0.626869364	-0.487657164	-0.444884626	0.035945473	-0.124382427	-0.08546801	-1.358903184		-0.060815942	0.006114477	-0.386585351	-0.392212017	-0.441447329	-0.239252684	-0.1757987	0.211114333	-0.231380515	-0.433000693	-0.201062676	-0.512169614	-0.148161193	0.142059999	-0.157991862	-0.397307101	-0.232472698	-0.519264029	-0.332806509	0.27203513	-0.494062318	-0.127217892	-0.094587538	-0.349020897	0.227082498	-0.490720894	-0.359432183
621	-0.48080813	-0.594352256	-0.578399699	-0.596848558	-0.015981362	-0.078106151	-1.044843337	-0.754895517	-0.890987176	-1.111375591	-0.319064482	-0.133444056	-0.216142899	0.270570404	0.389630731	0.116231567	-0.65717676	0.384946411	0.850200729	0.465837006	0.320148155	1.016464178	0.182693312	0.013744252	-0.679037129	0.277367572	0.247618897	0.762719265	0.415699991	0.100588927	-0.270875084	0.154483148	0.111520026	-0.686676042	0.325363027	0.209916658	0.02594037	-0.361269549	0.199632366	-0.106490691	0.51038219
622	-0.01379831	0.198157644	0.073164797	0.893088046	0.884431686		0.674361069	0.334669839	0.142622369	0.037744984	-0.080491114	-0.26934537			-0.016859191		0.026605351	0.338615326	0.055476487	0.310130859			0.079371989	0.235293476	0.333474428	-0.164739994	-0.291412039	0.281660932	-0.104515855	-0.061136781	-0.382671196	-0.394774308	0.039559931	0.259245011	-0.181385693		0.147702889	-0.267174945	0.118229946	-0.343430202	-0.093192212
623	-0.19491701	-0.189389937	-0.567178135	0.040102796	0.310677696		0.083833836		0.028649406	-0.058973717	-0.08709509		-1.505442667		-0.077592784											-0.361614313				-0.296904831	-0.284519989	-0.32081574	-0.283603535	0.127549889	-0.184781456			-0.312676861		-0.5373808
624	-0.053241025	-0.283940016	-0.089841393		-1.7217247				1.098775789	1.55634909		-0.119046834					0.292335312			0.134487267						-0.293336663			-0.010028966		-0.445687137	-0.464073141			-0.42378101			-0.47655884
625	-0.332852143	-0.301490303	-0.28315149	-0.361320584	-0.100825991		-0.302056003	-0.170899553	-0.153882713	0.411907245	0.389232302	-0.115603434	-0.081100394	-0.116475949	-0.159145929	0.047731325	0.178127423	-0.108026939	-0.144645359	-0.08519011	-0.268795952	0.119919864	-0.092982594	0.004183719	-0.062656149	-0.266489648	-0.286986283	-0.174044704	-0.160519243	-0.190679843	-0.294918283	-0.225403251	-0.369103182	0.48393707	-0.200268325	0.222973177	-0.080043974	-0.255552133	0.009274698	0.057382598	0.023897999
626	-0.063602297	-0.239955783	-0.811476113	-1.083534835	0.237361689	0.115611229	0.15893753	0.219631511	0.082019993	-0.570316668	0.32443617	0.160825122	0.04649554	0.138490489	-0.012170636	-0.82463123	0.213892905	0.686604115	-0.861631905	0.09367364	0.22168811	-1.594168652	-0.375140246	0.11797668	-0.832509988	0.070498435	0.30950808	0.454456764	-0.382522034	0.249590144	-0.370687263	-0.652970504	-0.089991435	0.895191215	0.146683789	0.058882431	-0.153288965	0.199101297	0.380257308	0.460220947	-0.133934564
627	-0.079835446	0.035794649	-0.058906611	0.415058326	0.307368427	0.144983091	-0.165469987	-0.444185468	-0.21274309	-0.514835115	0.066336363	-0.044395122	-0.201487777	0.144103019	0.36550619	0.211392835	0.099618118	-0.061161574	0.254826897	-0.040745158	0.098264567	0.010813763	0.23746995	0.082671024	0.052260634	0.07560718	0.157633475	0.313516968	0.277056929	0.082039311	0.020487466	0.274204043	0.347651846	-0.039201835	0.113260326	0.019863368	-0.205619184	0.120277532	-0.193764033	-0.109042947	0.018604045
628	-0.010882112	-0.335411963	0.047706951	0.061233887	-0.006648517	0.1952406	-0.126483794	0.005752562	-0.264601752	0.044964652	0.039612158	0.45101825	-0.220856169	-0.085694843	-0.194093501	-0.319684942	-0.134875864	0.00726774	-0.28387029	-0.120303834	-0.201901869	-0.141078368	-0.237315379	-0.164185152	-0.169805498	-0.100218708	-0.153152708	-0.202042402	-0.224199473	0.052747488	0.037663572	-0.310592415	-0.203207427	0.177053495	-0.103930602	-0.024561316	0.006861246	0.093804572	0.100337008	0.128012594	-0.039096968
629	0.253848162	0.061068069	0.358773029	0.006575549	-0.09795237	-0.070156348	0.302603369	0.329900153	0.178650234	0.210352236	0.484318308	0.362990157	0.063069849	-0.184105141	-0.096225766	-0.14855561	-0.191493381	-0.018247864	0.033053136	-0.050444654	-0.137315989	-0.170569764	-0.155035484	0.014199747	-0.19721574	-0.063472479	-0.084910287	-0.151603044	-0.188212695	-0.135432915	0.006250027	-0.173732568	-0.111235601	0.087173145	-0.03997772	0.037719365	-0.035380534	-0.207147606	-0.078765555	0.250042972	0.00967695
630	-0.385070228	-0.565046379	-0.676685724	-0.386408721			-0.911952416	-0.037210487	-1.069191172	-1.038719998	-0.414445046	-0.223261494	-0.141366912	-0.292254096		-0.265999956	0.341066335	-0.931123074	-0.706372767	-0.936944365	-0.561706258	-0.790709627	0.029830298	-0.723785995	0.118611583	-0.170434342	-0.336812093	-0.680392729	-0.379379596	0.202403452	-0.183298463	-0.201238941	-0.045388606	-0.476930126	-0.802761326	-0.096303813	-0.598843131	-0.621453431	-1.102192731	-0.65570682	-0.506970329
631	-0.398975859	-0.467994987	-0.443833787	0.211292071	-0.254084451	-0.044750423	-0.255442488	-0.758109072	-0.394922273	-0.223549146	-0.462750494	-0.288020723	-0.184271343	-0.417894782	-0.379102568	-0.710312543		-0.416176149	-0.756094125	-0.505010146	-0.368752062	-0.617582304	-0.661759822	-0.4365826	-0.599596188	-0.614176916	-0.452921891	-0.732596457	-0.541998287	-0.729759127	-0.760344906	-0.651032893	-0.367918106	-0.471546756	-0.773233061	-0.387354811	-0.471456081	-0.691023252	-0.292971396	-0.495801432	-0.5059093
632	-0.951426889	-1.064857702	-0.902005967	-0.869226663	-0.446983828	-0.324944144	-0.425406866	-0.906697776	-0.497879251	-0.901056341	-0.942076983	-0.228604446	-0.419055199	-0.053312489	0.160266805	0.200557838	0.241262176	-0.188829596	0.35039512	1.110772301	0.024734689	0.288762231	0.156490421	-0.029771368	0.255529271	0.042570699	0.124304297	0.078779175	0.08861129	0.115820679	-0.17547225	0.013730263	0.126690525	-0.495327284	-0.276092731	0.385200047	-0.121439637	0.014774064	-0.190485543	-0.301037321	0.062445639
633	-0.200874427	-0.07053994	-0.174037898	0.216873561							0.025698389															-0.398769445			-0.024084467	-0.129146707	-0.402429033	-0.399502624	-0.096376329		-0.224130555			-0.255690237
634	-0.260969526	-0.072008972	-0.131743422								-0.106542157															-0.367868032		0.022901072		-0.153974108	-0.505930765	-0.396006886			-0.220936835			-0.360001543
635	-0.004638417				0.139552119	-0.300047438										0.076748535						0.263598725								-0.257133346	-0.453771384	-0.354255162			-0.19452691			-0.062290511
636	-0.108355523	-0.026369894	0.054548656		-0.015998653						-0.165998659								0.152415548							-0.09570733			-0.147124715		-0.270538344	-0.424942307	0.165887784		-0.286433227					0.16453269
637	-0.279986303	-0.4662023	0.121751986	-0.572745053	-0.33827169	-0.059348999	-0.184551985	-0.196366176	-0.594740899	0.228565289	-0.257420913	-0.399717987	-0.386224219	0.002160138	0.017130036	0.098881567	-0.041080809	-0.014630609	0.162586038	0.047135931	0.058615729	0.255283939	0.079281848	0.066710419	-0.049885015	0.083422628	0.076664781	0.051712158	0.009618289	-0.25008643	-0.145932488	-0.142538974	0.164136958	-0.022717946	-0.184226965	0.058743008	0.016448884	-0.025810732	-0.060217364	-0.017600974	-0.110403422
638	-0.426515175	-0.604951318	-0.309275389	-0.073936921	0.07513274	0.240081961	-0.605604028	-0.091841067	-0.389012959	-0.596541605	-0.283314617	-0.214784304	-0.05587483	-0.083277633		-0.277229749	0.059124299	-0.104337224	-0.553257766	-0.151861638	-0.35659482	-0.568124493	-0.170640396	-0.004253707	-0.10960643	-0.139614491	-0.191719339	-0.276880516	-0.320579849	-0.063528366	-0.001191481	-0.144094055	-0.389053455	0.744616655	-0.127383665	0.057905979	0.016931477	-0.034569667	0.035074043	-0.02149871	-0.083432914
639	-0.242592731	0.384697341	-0.064160371							-0.275982158	-0.2157148															-0.332124082	-0.033828431			-0.091197077	-0.538643533	-0.364895842	-0.139136355		-0.340199369			-0.318087809		-0.310260074
640	-0.046796643	0.055058302	-0.118774013	0.220151828	-0.134245261				0.168770764		-0.078072029	-0.023612912														-0.26263958			-0.108073977	-0.11389973	-0.233353666	-0.346896135	-0.192323004		-0.123640404		0.010031998	-0.255107959		-0.358826354
641	-0.228388313	-0.115734254	0.177611166	-0.057656197	0.057838267	0.106211539	0.048071444	0.23606671	-0.216589196	0.093537226	0.158239808	0.233008083	-0.221327681	0.13243989	0.107611286	-0.000598127	0.087142432	0.025063865	0.058136828	0.074677658	0.028873908	-0.130289471	0.068176671	0.1045086	0.09814612	0.115701456	0.149331994	0.061694101	0.136434631	0.228181215	0.232852956	0.167616367	0.149460304	0.224625037	0.17858333	0.175117007	0.205038728	0.156241788	0.150922523	0.305710765	0.057384494
642	-0.28576216	0.005190921	0.445801204	-0.215435088	-0.253020629	0.045564666	0.081464249	-0.039614764	0.00653152	0.254151711	-0.193483619	0.172626275	0.222222722	-0.035127262	-0.054192281	-0.045765772	0.129094679	0.013325842	-0.084177522	0.003817489	-0.108103264	0.05211822	0.006912421	-0.00238822	0.104546303	0.012114875	-0.068373967	-0.033088869	-0.032103897	0.188670372	-0.019774293	0.007613871	-0.062085286	0.083566975	0.051212113	0.038664882	0.066789556	0.109850291	0.007527187	0.02905891	-0.058378126
643	0.168743203	0.604174566	-0.027648157	0.390813448	0.037571057	0.253959695	-0.098131539	0.156039698	-0.078916563	-0.184729769	-0.002465246	-0.02513118	0.139309027	0.071625909	-0.034774326	-0.137621061	-0.144636031	-0.078910612	-0.060081996	-0.233168918	0.002049918	-0.357593773	-0.059785901	-0.334579225	-0.161529023	-0.306795497	0.021850541	0.059831659	-0.081786277	-0.365738448	-0.325043944	-0.405679078	0.308285948	-0.122493045	-0.289305281	-0.451476299	-0.151784207	-0.164760044	-0.001684077	-0.239924365	-0.183261397
644	-0.219163396	-0.06716271	-0.073983531			0.133577146		0.014507126			-0.205579658	0.021596941	-0.149449558	-0.007716091												-0.107977696				-0.032893235	-0.385983609	-0.161640514	-0.338650791		-0.32323271			-0.107057107
645	-0.186777226	-0.123015979	-0.147056725		-0.116001764						-0.299166883	-0.248037344		-0.106263097												-0.321330215				-0.076997372	-0.354166546	-0.247257982	-0.052649588		-0.390627537			-0.118830625
646														-0.046714084												-0.055955358	-0.039020836		-0.021576704		-0.063059881	-0.122219164
647	-0.07493116	-1.027298555	-0.173476304	-0.419824221	-0.355256051	-0.1398731	-0.126246699	-0.171359638	0.066186745	-0.12615039	-0.045647194	0.152989847	-0.459217116	-0.232651232	-0.288150105	-0.214188317	-0.087905059	-0.184702043	-0.224250092	-0.259630867	-0.07624607	-0.273816392	-0.205294873	-0.219501349	-0.251086125	-0.240964291	-0.270197394	-0.129504607	-0.438300725	-0.040929826	-0.0999795	-0.336875948	-0.137268275	-0.178250146	-0.163367791	-0.135460627	-0.224001544	-0.047851342	0.011565471	-0.049957923	-0.014882225
648	-0.335626124	-0.93640802	0.061589021	-0.3464761	0.338318522	0.24068916	0.319684585	-0.127462426	0.067374845	-0.197578067	0.135249607	0.420260182	0.005956219	-0.043186618	-0.105457228	-0.160891413	-0.039243629	-0.106032671	-0.213941667	-0.077077985	-0.099110695	-0.262687383	-0.128373478	0.07872419	-0.222950337	0.083245428	0.006990162	-0.089579832	-0.101237768	-0.112523921	-0.065725414	-0.114069095	0.009674658	0.05965988	-0.119726127	-0.040726423	-0.073328235	-0.153430996	-0.027497907	-0.03257681	-0.088500642
649	-0.018258606		-0.023676868				-0.231974138	-0.173453319	0.099783241	0.137725057	-0.032960115					0.302643215	0.434507852	0.536726949	0.429926334	0.307126942	-0.1250719	-0.307788787	0.223256781	0.367278955	0.240996893	-0.27148408		0.02130862	-0.151539883	0.188715575	-0.254399804	-0.209812408		0.23837366	0.150488548	0.19907391	0.224912636	-0.216428057	0.004188197		0.015317072
650	0.174560079	-0.307409096	-0.15522565	-0.307954114	0.163272866	0.207159384	-0.004084823	0.158754948	-0.068747119	0.287847098	0.196451611	0.107370142	0.232165856	0.0347248	0.190790352	0.05645525	0.127888407	0.214586211	0.061588075	0.065996572	0.05291057	0.171521721	0.17971303	0.303263885	0.140818837	-0.025357318	0.188511974	-0.023137782	0.094065763	-0.026698583	-0.026504882	0.207572348	-0.196324846	-0.046037439	0.003463879	-0.108620867	-0.053418575	0.06482066	-0.079001916	-0.119340158	-0.085684435
651	-0.063505483		-0.050547152				-0.27241309			0.22380783												-0.249562022	-0.143192836			-0.112820392	-0.000522575			-0.249055874	-0.153011134	-0.187304351	-0.209972175		-0.237386518		0.036182711	-0.330864575
652	-0.176917821	-0.170545667	-0.193062938	-0.049895974			-0.533519761	-0.688363572		-0.809632949				-0.069609845	-0.114892669	-0.351017188	-0.379761223	-0.590041389	-0.521357682	-0.193536121	-0.714134163	-0.540247495	-0.675334386	-0.456214093	-0.315611337	-0.600681549	-0.101913742		-2.474258674	-0.187821197	-0.503188212	0.16811737	-0.224150996		-0.286816533	0.192535224	-0.45151686	-0.607737004			-0.702139453
653			-0.09175095																							0.260395279				-0.035075897		-0.157726372			-0.070708868
654	0.556168409	-0.379206186	-0.203464131	0.861891761	-0.014915414	0.181074319	0.391250986	-0.261508119	0.822120866	0.479459052	-0.321707656	0.136186195	-0.339182362	-0.081975134	-0.159250281	-0.459736705	-0.341566854	-0.283760617	-0.65236908	-0.087920251	-0.06027298	-0.118425101	-0.531555895	-0.061573917	-0.298099104	-0.08597143	-0.333092087	0.382953636	-0.403885709	-0.178699159	-0.168896192	-0.260501003	-0.212026679	0.180320236	-0.179141319	-0.05387398	0.023940244	-0.30309219	0.625782234	0.168427167	-0.327378445
655	-0.590940641	-0.776587828	-0.533634505	-0.633252826	-0.196162564	-0.157543983	-0.602378969	-0.543752293	-1.034627971	-0.654095712	-0.585019953	-0.424560949	-0.357547374	-0.121977221	0.097231334	0.27903001	0.012647978	0.00127674	0.265081235	-0.114786308	0.039088954	0.377530517	0.109542655	-0.34691384	-0.123533467	-0.126114978	0.071872852	0.148643402	0.03922515	-0.514780745	-0.355229836	0.00118941	-0.210320859	-0.191551636	-0.100883403	-0.554537583	-0.180341811	-0.096002425	-0.098639878	-0.314734984	-0.190995686
656	-0.245549686		-0.401504488	0.213877972			0.610860665		0.958834958									0.147925596								-0.308499626				-0.25134689	-0.208181537	-0.265564995		0.252074684	-0.179539524			-0.561194334
657			-0.283017829						0.314176563							0.184726449	0.684414784	-0.329216605		0.543104592			0.646878757	0.371591628	0.545646298	-0.218589986		0.025656958	0.078618934	-0.083544135	-0.287928486	-0.360347353			0.020162942			-0.309301977			0.162730854
658	-0.124681573		-0.324055448												-0.01099049	-0.041726846		-0.09290662				-0.084081166				-0.363967529	-0.012224154			-0.446887006	-0.345129028	-0.303701483			-0.230730132		-0.794554858	-0.46054763
659							0.580390077			0.568282035		0.397473702					0.383840708			0.510884167		0.223777053	0.374448547		0.436007492	-0.212587052	0.341587638			-0.10325613	0.338477689	-0.19668009		0.272698512	0.031323349			-0.123304208
660		-0.157034715	-0.148456942		0.532669984		-0.093054996	0.534914944		-0.07400033				-0.000556467		-0.225660708	0.163488679	-0.120592969	0.359000884	-0.237116331		0.043870454	-0.085391455		0.26429201	-0.596669035		-0.150505062		-0.377933758	-0.168158283	-0.185249766		0.320529658	-0.004995367	0.087530569	-0.47875207	-0.262049378	0.029012249	0.27580025	-0.511645807
661	-0.85793341	-0.688138375	-0.719036257	-0.955020001	-0.438035723	-0.420785293	-1.508216493	-0.545558146	-1.234335232	-1.287087113	-0.09128093	-0.447017601	-0.345773368	0.064773905	0.389544526	0.613509011	0.358103001	0.360400273	0.862902549	0.320836359	0.369625909	1.042909268	0.528783558	0.048203524	-0.010902533	0.154939181	0.338397056	0.398324514	0.315442314	-0.098906223	0.499541031	0.311654808	0.082780759	-0.360851208	0.251980438	0.041991827	0.199118398	0.35278399	0.041718421	-0.033431951	0.203878768
662	1.181473066	1.947652568	0.887438021	1.327129239	1.476022568	0.954331753	0.575909026	0.64198659	0.584703948	0.192183794	1.200557198	0.97718895	1.384119694	0.849289716	0.723307002	0.386991885	0.392694285	0.555216152	0.684332157	0.225862554	0.602769483	0.963220438	0.437634763	0.595639411	0.45656019	0.126689262	0.681794411	0.732836458	0.805284362	0.231363259	0.270319423	0.391772827	0.806300269	0.211357329	0.257130091	0.275202463	0.153429325	0.33747678	0.509630731	0.254724998	0.314064341
663			-0.064247663																											-0.236825913					-0.040743778		-0.51995816	-0.154102273
664	-0.550761525	-0.653372004	-0.680153212	-1.041330996	-0.117681804	-0.2057037	-0.808236335	-0.273285951	-1.2035126	-1.088322056	-0.441751302	-0.179905676	0.051327107	0.227886619	-0.541973497	0.816421621	0.438405868	0.005671279	0.510362346	0.410325919	0.211176187	-0.089765863	0.224083818	0.504384024	0.774178912	0.006668476	-0.311828195	-0.803890002	0.165891586	0.353856078	-0.667006062	0.831620994	0.278670611	0.215595057	0.431843637	0.246930779	0.280375871	0.263711012	-0.564367089	0.35003373	0.159903789
665	0.573106179	-0.207926455		0.138608114	0.11364465		0.474813612	0.577140809	0.449104467	0.738966839	0.421700737			0.294904621	0.034504617	0.401556768	0.437793928	0.48223858	0.537063116	0.67882889	0.539944967	0.44128155	0.527759026	0.62673157	0.612063407	0.234664366	0.208223953	0.220776197	0.419925334	0.38731987	0.193254952	0.736014612	0.578329015	0.119340135	0.202279864	0.488736424	0.414479782	-0.095084764	0.046171943	0.252735648	0.301242172
666	0.115256846		-0.187593605			-0.752834598		0.089140934		0.174625358									0.24187299				0.202065613		0.222826451	-0.414685376				-0.222141228	-0.048860044	-0.016169699	-0.095935091		-0.100489322		0.06875323	-0.146056326
667	0.743287026	0.411450919	-0.051644238							1.013882895							0.451599244	-0.041430931		0.312716051	0.390038515			0.358160543		0.009980887		0.119616139		0.05052317	-0.348729436		-0.004237358	0.900331842	-0.025201048	0.242784665		-0.169767585	0.170569131		0.423924647
668	0.426040268	0.685269982	0.202388807	1.43406786	0.527613408		0.465035607	-0.18624557	0.456071147	0.055413719	0.31571851	0.631650314	0.784726158		-0.042223358	-0.294369139	-0.123310958	-0.050175038	-0.340873431	-0.155955183	0.014008952	-0.335161255	-0.303311849	0.406062504	-0.437718289	0.203126148	0.079989642	0.417260699	0.234621357	0.112099447	0.063744085	-0.04504143	0.379854015	0.156792081	-0.064884023	0.402155442	-0.226641999	-0.056652266	0.182137463	0.175552163	-0.191115432
669	0.985682356	-0.338355364	1.053640819	0.469067926			0.701947286	0.97610242	1.507374629	1.960422826	0.87049667	0.503254873		0.030448577	-0.002421765	0.170945296	0.237620508	0.053620822	0.162337918	0.154067925	0.065536484	0.376021821	0.023500415	0.311695587	0.224453547	0.019683485	-0.032178414	0.431524715	0.171218211	0.512966582	0.211788128	0.119939319	0.231191808	0.43879199	0.363884437	0.687172153	0.479342464	0.238675356	0.283885855	1.312880953	0.315291091
670	0.490161748		0.343605196	1.256738732			0.090641235	0.629707037	0.717215282	1.137379744		0.221875469								0.12601228			0.227301948			-0.210953413				-0.120248566	-0.140480326	-0.264216667	-0.056048196	0.144514868	-0.209686896	0.124632163	-0.45380204	-0.177823773		0.043123041	-0.126680493
671	-0.097656531		-0.105045976	0.080725143								-0.173827801		-0.002691134				-0.14642552								-0.352007313				-0.373754409	-0.39766898	-0.250278087	-0.050701049		-0.046868405		-0.351227951	-0.422528572			-0.540200251
672		-0.064139372								0.273034146																-0.23491489	0.180023061			-0.211386902	-0.100390599	-0.164021816	-0.034825871		-0.23208325		-0.413050768	-0.332160596
673	-0.295114273	-0.47571594	-0.10522607	-0.716916011	-0.252646207	-0.22199745	0.188701229	0.038371419	0.16306517	-0.395240216	-0.12106429	-0.347346615	-0.542879011	-0.102480793	-0.160734273	0.027752758	-0.047146797	0.0289576	0.054521984	-0.018710442	0.039489694	0.197309148	0.063008125	-0.070008744	0.055118177	-0.066087201	-0.064835881	0.002375995	-0.141530514	-0.06367547	-0.209704109	-0.034725738	-0.224843214	-0.065769326	-0.068339748	0.024517694	0.00717104	-0.14011201	-0.020826481	0.116158503	0.086234786
674	-0.268128539	-0.232309951	-0.342327822	-0.001054727	-0.088843355		-0.160919836	-0.218654664	-0.124859273	-0.635583082		-0.008135671	-0.035049416	0.34006611		0.216852954	-0.161393224	-0.490656198	0.193627187	0.013887101	0.268493959		0.27269521	-0.17854814	0.574694628	-0.224189169		0.265228899		-0.304731176	-0.066005317	0.03659428	-0.014103408		-0.207948814	-0.277133777	-0.305638851	-0.32664793	-0.002794857	0.070812572	-0.353560003
675	-0.233092565																									-0.246828443					-0.110951657	-0.265164663	-0.129691895					-0.364200883
676	-0.303104117	-0.563118447	-0.050760666	-0.185037013		-0.137994056	0.336542898	0.138249104	0.181139732	0.474227801	-0.011878174	-0.100172192				-0.240697948	-0.070746286	-0.360068932	0.059710982	-0.148697043	0.025271493	0.42054952	-0.079121419	0.300081106	-0.155425786	-0.113632936		0.049378933	-0.143383276	-0.405138166	-0.079042112	-0.440150586	-0.132787743	0.159499302	0.003705996	0.198306194	0.03503534	-0.195912888	0.041081215	0.226271517	-0.282764763
677	-0.15771236	-0.229858597	-0.306789392	-0.361174392			-0.137089656	-0.500683156	1.675546936	-0.536765326	-0.091708371	-0.1943638	-0.306605292		-0.035635105	0.254380191	0.085907743	-0.44832439	-0.14718797	-0.088330964	-0.106344009		0.09780597		0.617902888	-0.310228471		0.025761668	-0.124657397	-0.211690956	-0.248942341	0.05537688	-0.156040879	-0.141516308	-0.439640114	-0.162233208	-0.110889014	-0.287406249	-0.312285079	0.015859292	-0.37405716
678	-0.104692785	-0.173172124	-0.162849541	-0.043679862				-0.239584577	0.314449095			-0.027844143			-0.023875152				0.53813612							-0.255766499				-0.416691616	-0.754449972	-0.477017064	-0.243808098		-0.211525481	-0.129414831	-0.508870484	-0.464477522	-0.425567049
679	-0.252032518	-0.210764238	0.683952356	-0.134784633	0.455671533	0.346800754	-0.094176449	-0.034023802	0.548789692	-0.047230102		0.750323695		0.109070445	-0.035695587	0.040330592	0.157479986	-0.100586954	0.287714948	0.102197075	-0.074542482	0.320550705	-0.057400904	0.67826539	0.584509077	-0.251081361	0.025552262	0.180610609	-0.001169482	-0.185371804	-0.164205907	0.010887467	0.055615496	0.26249093	0.065679183	-0.027070671	-0.263221436	-0.265853577	-0.038173082	0.52631144	-0.151554794
680	0.644531731	0.45720772	0.151092688	0.559016059	0.345199429	0.092691797	0.258730698	-0.148737982	-0.177857454	0.031507419	0.080856785	0.210088117	0.135245789	0.053424641	0.086142568	-0.227697791	-0.088623582	0.014945372	-0.204403447	-0.007365277	-0.155480659	0.053056711	-0.110635752	-0.1696032	-0.104658749	-0.024871751	0.058804821	0.537203679	0.070034611	0.062974246	0.181216932	0.044392287	0.246211597	0.148432021	0.126416685	0.112705292	0.03505579	0.065958353	0.115997082	-0.040021462	-0.073004506
681	0.289943776		0.129573366	-0.009153649	0.087392927		0.537969771	0.445542505	0.728684462	0.811469898	0.174932887	-0.001612798				0.50302092	0.239134637	0.215577402	0.587322059			0.325115086	0.28838449			-0.221652113			-0.217851237	-0.30493145	-0.123273238	-0.354178499	-0.257410951		-0.35699359	-0.057689863	0.005959583	-0.242763931		0.070524921
682	-0.935618041	-0.919180552	-0.48399453	-1.152037816	-0.320308574	-0.350057967	-0.550276235	-0.280755661	-0.163699937	0.161489074	-0.371530626	-0.244191118	-0.601234856	0.029026474	0.146232238	-0.06116163	-0.079287609	-0.259075392	-0.178437282	-0.183409468	-0.099239592	-0.126043246	-0.064403127	0.172588988	-0.185749017	0.261121172	0.065201474	0.169622222	0.091925616	-0.117655566	0.039565372	-0.015458632	-0.246467663	-0.14811439	-0.148433238	-0.1657781	-0.082454357	-0.040701505	0.020618571	-0.249293359	-0.059722478
683	-0.36737197	-0.390106062	-0.383359398	-0.524700917	-0.525925762	-0.27003708	-0.205482655	-0.119651527	-0.048431338	-0.131734417	-0.319104879	-0.311898248	-0.735768729	-0.161073535	-0.229188292	-0.09778922	-0.178692453	-0.065667629	-0.070748681	-0.065735937	0.023393222	-0.081117879	-0.118651662	-0.049504941	-0.165251795	0.028284125	-0.190853438	-0.113973116	-0.124632565	-0.189737605	-0.178228772	-0.162030021	-0.192563224	-0.081315027	-0.209640753	-0.014400735	-0.025698223	-0.171819791	-0.050788198	-0.065375404	-0.225146668
684	-0.0340668	-0.009988075	-0.237103103					-0.151193141	-0.397651713	-0.236957618		-0.023468898				-0.0762183			-0.106965688							-0.125158608				-0.471808404	-0.264680617	-0.340930504	0.290671308		-0.368482647	-0.162602306	-0.318291554	-0.464730031			-0.804346434
685	0.864105184	0.07842998	0.177252232	0.209912807	0.445492878	-0.226024913	-0.141750595	0.367944369	0.215292858	1.095951788	0.520835037	1.437349841	1.235460594	-0.249390357	-0.020134969	0.602372884	-0.033771416	-0.601673647	-0.881563567	0.099966291	-1.069837578	-0.595297474	-0.266371459	0.114833949	0.436112098	-0.470579401	0.052077655	0.821777096	-0.038750861	0.276085474	0.159240716	0.254692893	0.390524072	-0.126276147	-0.532328801	0.593428374	-0.29056759	-0.216966622	-0.252633466	0.629275415	0.011431166
686	0.777534184	0.046825973	0.489730684	0.498489966	0.190145265	0.133795755	-0.157681913	0.390543201	0.553745155	0.294712844	0.032711159	0.310549392	0.124841002	-0.047047145	-0.171539048	0.069982323	0.007217018	0.096114059	0.046755647	0.187170655	0.006079357	0.097162338	0.081305464	0.1155516	0.065645051	-0.160616096	-0.101242521	-0.004712289	-0.070393592	0.129332623	0.027588377	0.098068333	0.180386275	0.223997083	-0.207495926	0.07911937	-0.025385576	0.275796868	-0.063543245	0.189765644	0.37269791
687	-0.087183899																									-0.245043704				-0.033889455	-0.304092261	-0.40142559			-0.054972885		-0.233037666	-0.030365372
688	0.251260809	-0.333130254	0.432433984	-0.475180809			1.254608772	0.882891187	0.313571147	0.547709031				-0.034890524	0.111097768		0.741186482	0.59937444	0.366296159	0.506998578	0.342903024	0.480072331	0.309226916	1.081792203	0.020111453	0.066414995			0.382286388	-0.229798077	0.189750961	-0.247075612	0.494468821	0.890042262	0.302475912	0.929866987	0.135867737	0.113705224	0.591245157	0.835255826	0.407337686
689	0.427986597	0.22998799	0.763040635	0.695378086	0.126533097	-2.077445474	0.413370166	0.216099365	0.551514272	0.27262031	0.411769989	0.495388146	0.829582128	-0.087327874	-0.207892664	-0.508410474	-0.408536992	-0.338162732	-0.70913831	-0.241453085	-0.366868068	-0.586114519	-0.36229789	-0.044253915	-0.283020006	-0.281883355	-0.296840392	-0.156988872	-0.410949905	-0.271482616	-0.464339815	-0.356167892	-0.444423455	-0.162655475	-0.410560356	-0.453632225	-0.503417139	-0.4691747	-0.341600348	-0.193543635	-0.290171766
690	-0.319660308	-0.167310155	-0.325018914	0.0238689	-0.201457297		-0.425601311	-0.25381253	-0.374485668	-0.2725445	-0.103536409	-0.205224266	-0.216706265	-0.096933911	-0.187658653	-0.342739792	-0.442800508	-0.339976563	-0.390524393	-0.306451431	-0.380791478	0.195587892	-0.398503033	-0.619118105	-0.34895329	-0.347874344	-0.173225226	-0.324804571	-0.269517498	-0.360419386	-0.408088175	-0.683562374	-0.401799463	-0.290635577	-0.361129521	-0.806838343	-0.233178582	-0.296078043	-0.223049213	-0.353141426	-0.508101786
691	0.524904719	1.077310381	0.427378281	0.84985221		0.371752895	0.339287178	0.259382518	0.615585629	0.534858086	0.237158428	0.18673557	0.395427434	0.220167813	0.162299916	-0.117256409	-0.072553014	-0.080518132	0.232266629	-0.108733099	-0.138895603	0.166971215	-0.323424698	-0.066987638	-0.061776999	-0.134712335		0.296127001	-0.141999043	-0.207326119	-0.016325003	-0.172593273	-0.055019046	0.048896119	-0.006980684	-0.274520753	-0.223377982	-0.133897539	-0.096238972	0.037502726	-0.382524619
692			-0.288712244	0.045488614				0.93761289	0.806499539	1.581247152																				-0.375575308	-0.205935914	-0.50580881	0.019772624		0.008254907	0.030571147		-0.273182644			-0.539466333
693	-0.068564646	-0.019817288	-0.274648683	0.139369873				-0.372928594		-0.193888563		0.029515852					0.125506556	0.246295267	-0.000471404	0.211805076			-0.278590196			-0.049971959				-0.492465687	-0.265093033	-0.433958001	-0.108641095	-0.720759055	-0.173230818	-0.300477384	0.008050192	-0.272933044		-0.194808243	-0.772229925
694	-0.203845974	-0.395061937	-0.336622609	-0.725219963	-0.322325013	-0.150563017	-0.300616449	0.085838804	0.033637212	-0.038508402	-0.068993782	-0.028281174	-0.680455789	-0.145322776	-0.166346966	0.019305674	-0.034764539	0.058784392	0.109982665	-0.004548737	0.041213116	-0.003582659	0.000775568	-0.055953631	-0.054805266	-0.001588501	-0.078275238	-0.076061934	-0.043085417	-0.233052131	-0.014973942	-0.102590436	-0.146028012	0.115078707	-0.0334018	-0.003991179	-0.093287956	-0.12522689	0.021373398	0.020925218	0.039016835
695	-0.120803923	-0.127634038	-0.226285782	0.126580186						0.196625103								-0.105255994								-0.192272653				-0.125579606	-0.165422654	-0.338051095	-0.120459882		-0.350583679	-0.053796217		-0.343260887			-0.577543322
696	0.080869148		-0.085483878																											-0.22774026	-0.162409763	-0.310634415	-0.127626189		-0.208969767			-0.268067606			-0.53392357
697	-0.086038201	0.179722388	-0.247947411	0.116088708	-0.029025891			-0.395517178	-0.237839635	0.125002714		-0.14644162	-0.003999111													-0.398187064				-0.330695698	-0.379533233	-0.332684151	-0.213961504		-0.212170999			-0.373107529			-0.564068209
698
699	-0.121792368		-0.116150854				-0.228415274	-0.177033949	0.131654567	0.378908783	0.456789316		-0.01229764				0.229765309	-0.158801859	-0.308020185	0.196448516	0.236579011		-0.21651957	0.209051492		0.083855583	0.155524464		0.161721438	-0.320602781	0.258327503	-0.3010408	-0.15416046	0.543276825	-0.475946159	0.004977475	-0.06920443	-0.23954117		0.025986311	-0.523113375
700	0.38774667	0.157549376	0.207900344	0.18948443	0.02014781	-0.414245291	0.210397598	0.083833856	0.112903382	0.01926322	0.057773602	-0.213147048	-0.272235613	-0.07759036	-0.248041454	-0.129286445	-0.074885467	0.080756832	-0.053984207	-0.044623224	-0.04447466	-0.044065131	-0.073733532	-0.026405246	-0.074337448	-0.055702633	-0.304120577	0.18087039	-0.171143257	0.178421095	0.05666116	-0.174559553	-0.107453649	0.112425218	-0.008096513	0.058969364	-0.008077713	0.052258917	0.078146376	0.113995502	0.096419592
701	0.48602334	0.013934634	0.605163638	0.699563294	-0.153201951	-0.127027417	0.21305309	0.453068707	0.280801627	0.232567689	0.461509756	0.676900572	0.421855461	-0.059604434	0.004310916	-0.028168726	-0.009338358	0.062648225	-0.086829568	-0.027392395	0.055119915	-0.257014484	0.081743795	-0.064678184	0.008758357	-0.042262249	-0.072837911	0.094646607	-0.171804948	0.122107044	0.009634572	0.140887461	0.334387008	0.203350193	-0.007630105	0.242188864	-0.004023314	0.075197501	0.132764761	0.13990034	0.127254838
702	-0.66954435	-0.879909453	-0.831157041	-1.216253559	-0.179457515	-0.064116684	0.259029727	-0.544657022	-0.253682775	-0.030434781	-0.497603937	0.399076713	-0.226218081	-0.060529674	-0.055871547	0.099212067	0.420551637	0.092368518	-0.130623882	0.138990379	-0.125516464	-0.019161909	0.270076927	0.387767796	0.452341065	-0.042112086	-0.001656134	0.313394072	-0.041789601	-0.17239491	-0.03540647	0.274277111	-0.122327483	-0.483887543	0.01719268	0.236843158	-0.08900758	-0.141952485	-0.262157988	-0.059317239	-0.245885919
703	-0.195034029	-0.468659492	0.108622974	-0.321917912	0.076586817	0.155161716	0.168437167	0.075080386	0.139544048	0.188771656	0.153902424	0.139938621	-0.272445448	-0.017774478	-0.021425972	-0.045509964	-0.047604417	-0.019712912	-0.154675715	0.073453412	-0.060310857	-0.197988446	-0.038809684	-0.082462887	-0.055513552	0.096887354	0.040718654	-0.008232053	-0.022796526	0.089744884	0.065934719	0.108733972	0.027459859	0.032706716	0.120485173	0.206976307	0.186431579	0.057084512	-0.07110156	0.042578724	-0.006775803
704	0.090731691	0.302183478	-0.173544504	0.363031548	0.277937962	0.001506752	0.02403833	0.173781107	0.079811211	0.292402877	0.146989147	0.263387914	0.143969103	0.077316407	0.169089639	0.043758777	0.020077652	0.128015067	0.035514828	0.163381326	0.137503202	0.321856331	-0.460967986	0.11387551	0.015168109	0.120211196	0.104226518	0.174868948	0.04164451	-0.04328175	-0.022290855	0.040372659	-0.039135023	0.154532138	0.092073468	0.052124344	0.054208004	-0.007757422	0.097733618	0.007302577	0.06464801
705	-0.024189891		-0.161651659																							-0.101217352				-0.183099628	-0.21362332	-0.296149232		0.244060017	-0.148717172			-0.338863192			-0.517748593
706	0.334412438	0.837047827	0.156659058	0.617996558	0.352015579		0.3519255	0.259148997	0.281580739	0.290942051	0.115159935	0.110555217	0.474344549	-0.045701818	-0.092305324	0.12557321	0.101027266	0.110920768	0.209383215	0.111299622	-0.045902919	0.393883942	0.082516563	0.291264298	0.092075147	-0.035133243	0.185299793	0.017083978	-0.040959681	-0.088825011	-0.053828819	-0.095974106	0.19569765	0.138642197	0.005587015	0.007840302	0.091057651	0.000843635	0.117385867	0.069049603	-0.016463206
707	-0.367185663	-0.873582169	-0.029916899	-0.80622503	-0.102135047	-0.01974913	-0.099184603	0.015324283	-0.052913564	-0.095677054	0.417724859	-0.153152034	0.004600521	0.167936077	0.228880277	0.235863631	0.215475024	0.138381829	0.267350771	0.300892188	0.109169378	0.217536593	0.284790086	0.348343369	0.275380709	0.232709096	0.373546056	0.19060504	0.319526144	0.188496451	0.211819077	0.209761562	-0.096283682	0.051587061	0.184314428	0.213904603	0.059560987	0.217515285	0.042997445	0.227618915	0.204075679
708	-0.222451781		-0.195093113		0.348226969				-0.031519977	0.328097915						0.215498858	0.515224189	0.239870965	0.437285287	0.110325148			0.281183004		0.316440171	0.650424		0.020092238		-0.229415591	-0.077265885	-0.117106702	-0.054880441	0.215323937	0.094930581	0.150910368	0.144663043	-0.007688912		0.087869919
709	-0.142367336		-0.168218902					-0.054810909	-0.289264553	-0.178004155					-0.16140985			-0.0356298	-0.090220462		-0.008089909					-0.247653681			-0.009750822	-0.321985933	-0.209976318	-0.394180629			-0.309818042		-0.281228757	-0.364654771		-0.6238625	-0.620229172
710	-0.117786771	0.023995131	-0.166293543	-0.158983962					-0.262149256	-0.189329691																-0.285252822				-0.431977068	-0.309437441	-0.499329537	-0.206173768		-0.430534251			-0.319781983		-0.647183073	-0.625815748
711	-0.244708323		-0.282730084							-0.105957143			-0.021030132																	-0.357533467		-0.179096685	-0.042536768		-0.177642619	-0.317580582		-0.33898506		-0.575888692
712	-0.224625398	-0.240287342	-0.137955954	-0.353251289			0.205799807	-0.061820753	0.484164431	0.155493201	-0.164649307			-0.013311057	-0.00367952	0.300021772	0.653307786	0.398951504	-0.197613438	0.453071571	0.43999493	0.558697536	0.281189704	0.280328418	0.545233445	-0.029442434	-0.003629848		-0.103306562	-0.054220402	-0.061907773	-0.276691259	-0.63308976	0.386501071	-0.245569459	0.242576661	-0.084143748	-0.122905223	0.070728707	-0.145618695	-0.16324396
713	1.217897215	1.369570685	1.178680892	1.87943004	0.915327771	0.36238292	1.016458229	1.105669159	1.086064189	1.0681985	0.762880363	0.638387737	1.050879618	0.163675908	0.020679239	0.201513201	0.132411565	0.274861282	0.032311256	0.202391666	0.272472589	0.110444436	0.124872606	0.060516902	0.251892615	0.028078633	0.162485896	0.358268607	-0.080366713	0.383761003	0.146428354	0.110726812	0.427156518	0.235543194	0.242092296	0.042169598	0.371043211	0.222635153	0.294524093	0.355416532	0.216509023
714	-0.122092434	-0.093243537	-0.233931969	-0.255984303			-0.588163688	-0.182386529	-0.532084119	-0.496081029		-0.122309483			-0.147580132	-0.182294309			-0.016806076		-0.175166768		-0.177652416			-0.328759706	-0.02515848		-0.087290422	-0.258390977	-0.442710222	-0.37152269	-0.153573255		-0.459305288	-0.416398241	-0.537564912	-0.412289936		-0.786317021	-0.664241899
715	0.115490287	0.082348927	0.388380263	-0.45210023	-0.479833757	-0.175850361	-0.306663003	-0.172545215	0.250449657	0.071121418	-0.280040578	-0.173425852	0.063495955	-0.208578663	-0.234854705	-0.142557811	-0.117432254	-0.134007104	-0.303709652	-0.166304313	-0.16550949	-0.167972811	-0.143694515	-0.293037907	-0.075897315	-0.17666431	-0.199506904	-0.08752483	-0.285972404	-0.270344406	-0.281864982	-0.252435608	-0.075141166	-0.320895008	-0.280417367	-0.256621023	-0.193596154	-0.182050122	-0.177894892	-0.248991108	-0.157614375
716	0.055693846	-0.549543015	-0.490643309	-0.042398284	-0.08457981		-0.407908062	0.190377948	-0.104900035	0.366337129	-0.03409673	0.265961992	-0.117352562	0.219430895	0.309308238	0.222541982	0.258341114	-0.008674221	0.037736441	0.067101358	-0.031172921	0.368213186	0.045614835	-0.090961741	-0.043856429	0.181403816	0.301100358	0.392926898	0.182177566	-0.090250365	0.031199671	0.078820353	-0.107117575	-0.059960824	0.019360369	-0.078061806	0.056090665	-0.111428919	0.069145314	-0.247294955	0.019985809
717	0.740553115	0.308977577	0.680763382	1.520594494	0.804194957	0.280188555	2.098553781	1.392057999			0.974149768	0.826879416	0.568943532	0.379825897				0.982101017		0.489830767				0.431356779		0.447655907	0.151507489	0.238512435		0.758068225	1.28759117	-0.049475735	-0.044721594	0.591741357	-0.221810108	1.203054785	0.505342098	0.906164708	0.209510006	1.162407887	0.972190733
718	-0.237691857	-0.386333758	-0.625050158	-0.585006003	-0.042769497		-0.912560042	-0.380833094	-0.674124345	-0.67781071				-0.03683704	0.050700134	0.301147366	0.236895236	0.141727096	0.522097344	0.458826509	0.001911278	0.605740576	0.224461845	0.299781203	0.415705683	-0.048095658	0.210071814	0.633601505	0.487544226	-0.239185941	-0.181567235	0.042911042	-0.264889686	0.152458206	-0.192183658	-0.259870868	-0.24846508	-0.126780832	-0.227774623	-0.326149249	0.430638082
719	0.634395419	0.749983403	0.264749299	0.703106313	0.667647261	0.265854243	0.075872368	0.006422399	-0.096015172	-0.037920311	0.258181203	0.607659939	0.716556538	0.150980563	0.277851429	0.125388379	0.027327537	0.029575807	0.138900101	-0.156160471	0.101444309	0.223503236	0.118225333	0.015186465	0.007450182	-0.070665742	0.009763533	0.431854865	0.050304133	0.14124798	-0.073116007	0.236687431	0.308037962	0.007330705	-0.08992536	-0.220046043	-0.038280822	0.21908584	-0.004256669	0.048160363	-0.026358108
720	-0.18349302	-0.112065613	-0.273458087		-0.144435212					0.046342535	-0.026889343															-0.150924284			-0.083646483	-0.324304588	-0.107739351		-0.206784277		-0.012121426			-0.105823664		-0.498284261
721	-0.380002791	-0.550228344	-0.104240379	-0.653598888	-0.271350104	-0.178841606	0.133744914	0.001910659	0.040550159	0.050018261	-0.073284542	-0.06210825	-0.379358936	-0.044255967	-0.095016234	0.125398065	0.09817553	0.088193852	0.136534191	0.072285999	0.152409182	0.160277685	0.042532763	0.105894434	-0.002609468	0.021831456	-0.108633052	0.118407413	-0.177251063	0.185972777	0.132490116	0.056092424	-0.006436542	0.210278759	0.1932222	0.202518964	0.115275349	0.177266488	0.008205021	0.275641983	0.25706294
722	0.663217937	0.40067216	-0.012207014	0.882179612	0.632841833		0.452731913	0.042767425	0.489916148	0.264665955	-0.012825426	0.312028499	0.448184312	0.204797726	0.218517885	0.131620277	0.180627088	-0.03626976	0.224608972	0.086761223	-0.016507445	0.197599908	-0.002777357	0.152667898	0.185083401	0.090230302	0.043347939	0.391586634	-0.224685029	0.118807404	0.057375527	0.289632142	0.538210244	0.052335561	0.036606151	0.013568951	-0.181586998	0.082483751	0.04091	-0.033680464	0.074474606
723		-0.190892263	-0.314596777	-0.123409316																						-0.313388321			-0.048350117	-0.174689103		-0.346116567	-0.117379992		-0.242059677		-0.294043381	-0.324882663	-0.397236839
724	-0.389365918	0.167220972	-0.438417669	-0.19919643	-0.180660482	-0.052772301	-0.609490071	-0.598336833	-0.770027496	-0.472644363	-0.41488703	-0.201638548	-0.317610136	-0.105446044	0.056641513	0.133279806	-0.047688733	-0.066283579	0.421779771	-0.157980259	0.136610931	0.266463017	0.234078524	-0.514886492	-0.215588532	-0.466238184	-0.037534467	0.091450378	0.073451646	-0.253459189	-0.303664384	0.185076763	0.124110693	-0.357735477	-0.122756129	-0.233456598	-0.206014186	-0.095092449	-0.391597575	-0.288213378	-0.050139344
725	0.230232369	0.237907393	0.313915966	0.230839986	0.067004756	-0.006717128	0.375372989	0.075776609	0.191530262	0.405195895	-0.18042383	-0.178332281	0.067532819	-0.018015911	-0.055761567	0.175262569	0.256760244	0.134834626	0.061287793	0.139589996	0.134054658	-0.06264972	0.155494384	0.099382829	0.144791846	0.054832884	-0.021219941	0.248404347	-0.131630478	0.262585867	0.160248056	0.092924201	0.264315617	0.153300484	0.185902137	0.228161994	0.109415744	0.110672169	0.078494377	0.086173607	0.191165859
726
727			-0.173652697					0.44013347																							-0.079224972	-0.309498489			-0.143563577					-0.329141954
728	0.0266993	-0.010139601	-0.166708326				0.534660633			-0.109646489								0.169363884	-0.170971439	0.052723164				0.282848864	0.239070588	-0.381332954		0.106891842		0.072421631	-0.153586693	-0.089878605	-0.175723752	0.133643152	-0.113706032	0.226806047	0.130143808	-0.12777965		-0.271577161
729	-0.54812919	-1.113668068	-0.54444315	-0.752803107	0.05338133	-0.011680248	-0.469099571	-0.196751414	-0.686564441	-0.659312658	-0.30852349	-0.092763423	-0.248650527	0.110360371	0.362594407	0.267425859	0.2589681	0.108493227	0.190606644	0.131332627	0.173668656	0.351802903	0.290278855	0.169760988	0.196412859	0.219957643	0.349304596	0.126843933	0.381360402	-0.01510846	0.041387188	0.237730728	0.199437641	-0.01065307	0.166825253	0.157779263	0.113888715	0.095762236	0.098041316	-0.00795309	0.112185416
730	-0.207698621	-0.600463156	-0.174673992	-0.348726318		-0.008626758	-0.005818166	-0.207272253	0.073084186	0.442853384	0.057431441	0.287497251	0.06287476	0.066791379	0.090392637	0.28055454	0.124034204	0.182229051	0.222675978	0.155237088	0.130587521	0.413616246	0.208125483	0.16742079	0.196480241	0.098951291	0.199161087	0.694236036	0.077699655	0.054492086	0.073353234	0.094095481	-0.104845854	0.200055915	0.138488395	0.050278005	0.205793434	0.075090134	0.019372627	-0.001147601	0.22800196
731	-0.494090566	-0.406323684	0.113510649	-0.624611813			-0.837059564	0.011371479	0.816199151	1.115284345	-0.072660245	0.076895647	-0.014766688	-0.135252286	0.602448457	1.219161798	0.43956672	-0.24977083	-0.492087625	-0.017593612	0.287543057	1.279655582	0.97989024	-0.026176216	-0.194645282	-0.162503168	0.367035808	0.121882247	0.625848343	-0.286496228	-0.378161615	0.576367014	0.195401079	0.318420935	0.565860848	0.089923195	0.016820297	-0.186063757	-0.721583463	0.343516441	-0.017414328
732	-0.007816055	-0.055836602	-0.089487821								-0.557564336		0.50976244													-0.037875202				-0.095245199		-0.190985443								-0.622235497
733	-0.209270466	-0.163027865	-0.273446548	-0.224992353			-0.15765952	-0.257837447		-0.378783692									-0.210129023		-0.246976145				-0.045747069	-0.203550331				-0.334222493	-0.913316384	-0.431950554	-0.230956053		-0.229908755	0.085733212	-0.358798614	-0.479585735			-0.80351626
734	-0.497250484	-0.643897077	-0.26403164	-0.353319517	-0.434453513	-0.235489803	-0.190808584	-0.570758465	0.122803731	-0.119674908	-0.616981158	-0.499597672	-0.564059439	-0.155359546	-0.276799392	-0.00228518	0.035864307	-0.071452475	-0.05881996	-0.0185394	-0.129369031	0.202363038	0.025796245	-0.153280743	0.008315987	-0.013673477	-0.177030704	-0.062868776	-0.138740987	-0.104958575	-0.014045927	-0.09272158	-0.303088113	0.01963397	0.000592627	-0.230589524	0.048161119	-0.039463327	-0.197802502	-0.161132477	-0.0865903
735	0.140596916	1.268102583	0.237273626	-0.105133382	0.177593416	0.094729212	0.431473616	0.140459304	0.563737871	0.070222563	0.04613866	0.102288895	-0.01211379	-0.031119982	0.007864648	0.063816567	0.160603002	0.090914831	0.365852577	0.077708077	0.112170576	0.272216358	0.111112988	0.047736064	0.045367539	0.053128147	0.013665251	0.15202362	-0.025273421	0.022905421	0.051913037	0.10196859	0.377680926	0.12653359	0.024483157	0.128412235	0.131421353	0.082853873	0.046842222	0.076206322	0.157674752
736		-0.103546967	-0.239272621	-0.247604402				-0.106190146		-0.25260628	-0.132135413								-0.016384702							-0.107789364				-0.308595948	-0.147004222	-0.417785455	-0.118943943		-0.224638234			-0.17383989		-0.569685859
737	-0.245420648	-0.34632979	-0.26323345	-0.526955914		-1.539961405	-0.578499915	-0.190795338	0.499356344	0.985524891	-0.067992055	0.339133545	-1.444150807	-0.017909932	-0.0402977	0.681880932	0.827578089	0.556511981	0.468878542	-0.098725099	0.177624673	0.366124318	0.480338605	0.314290302	0.272082875	-0.248315396	0.21554391	0.344367428	0.079861869	-0.306070823	-0.020433465	-0.217834304	-0.027503486	0.556191085	0.007496686	0.237851499	0.434338773	-0.170963418	0.449976721	-0.279416692	0.306002797
738	-0.776083352	-1.329667009	-0.460559213	-0.988792513	-0.701251088	-0.705686764	-0.268100446	-0.90729026	-0.232193935	-0.850330027	-0.761845609	-0.865881452	-0.904760654	-0.099238949	-0.22092779	-0.255688275	-0.013659596	-0.008924597	-0.376150876	-0.052995722	-0.173932759	-0.412997923	-0.19277865	0.031761838	-0.145493653	-0.025297947	-0.031051434	-0.228153267	-0.218994118	-0.267654912	-0.129800791	-0.243578198	-0.522602336	-0.169404375	-0.10554469	-0.186091998	-0.227251074	-0.332124716	-0.053615475	-0.223588667	-0.161955859
739	-1.200062023		-0.057061806														0.228499132	0.283785775						0.579826019		-0.155655364				-0.199673846	-0.065130694	-0.334699938		0.236148415	-0.275315838		0.060001154	0.000920819	0.279087358		-0.561782801
[truncated: 43,199 more rows]
