# Supplementary material for: Interference with mitochondrial metabolism could serve as a potential therapeutic strategy for advanced prostate cancer
Source: PLoS One. 2024 Apr 10;19(4):e0290753. doi: 10.1371/journal.pone.0290753 (PMC11006138; doi:10.1371/journal.pone.0290753)
Supplement: S1 File — (ZIP) [file pone.0290753.s001.zip › GSEA enrichment analysis .xlsx]

## Sheet: Sheet1
ID	Description	setSize	enrichmentScore	NES	pvalue	p.adjust	qvalues	rank	leading_edge	core_enrichment
HALLMARK_E2F_TARGETS	HALLMARK_E2F_TARGETS	200	0.589159	2.14187	0.00112613	0.0140766	0.00622333	4811	tags=50%, list=25%, signal=37%	KIF18B/ESPL1/TOP2A/KIF4A/MYBL2/PLK1/BIRC5/MELK/KIF2C/ORC6/CDK1/DLGAP5/E2F8/SPAG5/CDC20/AURKB/CIT/BUB1B/CENPE/MKI67/TRIP13/MXD3/RRM2/TACC3/SPC25/CDCA3/AURKA/HELLS/HMMR/BRCA2/ASF1B/DIAPH3/CDKN3/GINS4/WDR90/PLK4/GINS1/RAD51AP1/CDCA8/LMNB1/UBE2T/TK1/EZH2/SPC24/MYC/BRCA1/PTTG1/RACGAP1/CCNB2/PAN2/SMC4/POLD1/LUC7L3/MAD2L1/LIG1/PNN/HMGB2/MCM4/DONSON/TMPO/CCP110/STMN1/MCM2/TCF19/CHEK2/MCM7/PSMC3IP/CDKN2C/…
HALLMARK_G2M_CHECKPOINT	HALLMARK_G2M_CHECKPOINT	199	0.566093	2.057	0.00112613	0.0140766	0.00622333	3359	tags=33%, list=18%, signal=27%	POLQ/NEK2/ESPL1/TOP2A/KIF4A/MYBL2/TROAP/CENPF/EXO1/RAD54L/PLK1/KIF15/BUB1/E2F2/PBK/CENPA/BIRC5/CCNA2/KIF2C/ORC6/CDK1/UBE2C/TPX2/CDC20/AURKB/NUSAP1/CENPE/KNL1/MKI67/TACC3/KIF23/TTK/AURKA/HMMR/BRCA2/KIF11/CDKN3/PLK4/CDC45/PRC1/LMNB1/EZH2/MYC/PTTG1/RACGAP1/TRAIP/CCNB2/SMC4/STIL/E2F1/KIF20B/MAD2L1/CCNF/CDC6/RBL1/TMPO/E2F3/CDC7/STMN1/INCENP/MCM2/NSD2/CDKN2C/CDC25B/FANCC
HALLMARK_ALLOGRAFT_REJECTION	HALLMARK_ALLOGRAFT_REJECTION	200	0.447662	1.62746	0.00112613	0.0140766	0.00622333	4065	tags=40%, list=21%, signal=31%	IL12B/ZAP70/IRF4/ITK/HLA-DOB/TRAT1/CD80/IL18RAP/NCR1/IL4/PTPRC/IFNG/CD40LG/LTB/MAP4K1/SIT1/CXCL9/FASLG/ITGAL/CD79A/CD3G/STAT4/IL2RA/BRCA1/CD96/CD28/CXCR3/FYB1/CD247/IL2RB/IL2/CD2/IL12RB1/TNF/TLR6/IL12A/IL16/IL2RG/CD3E/CRTAM/CCR2/IRF8/CCR5/CD8A/IKBKB/CD3D/CCL19/MMP9/KLRD1/LCK/IL9/CD4/CD1D/CCL13/IL15/IL7/GZMA/WAS/IL18/NCF4/CCL22/FCGR2B/HLA-DRA/CTSS/HCLS1/PRF1/GPR65/ICOSLG/IL1B/LY75/ITGB2/HLA-DOA/TL…
HALLMARK_TNFA_SIGNALING_VIA_NFKB	HALLMARK_TNFA_SIGNALING_VIA_NFKB	200	-0.374422	-1.61017	0.00877193	0.0199362	0.0088139	2775	tags=32%, list=15%, signal=28%	SPSB1/BCL6/ID2/TNC/ETS2/GCH1/KLF9/NFE2L2/KLF10/NINJ1/B4GALT1/PDE4B/SOD2/PTGS2/FOSB/CEBPB/CD44/PLAUR/PHLDA1/CCN1/PMEPA1/PLPP3/PHLDA2/HBEGF/PER1/PTGER4/RCAN1/IL6ST/CCL2/TNFAIP8/SLC2A3/FOS/VEGFA/G0S2/BCL3/EGR1/NR4A1/DNAJB4/KLF2/GFPT2/ATF3/MAFF/TIPARP/NAMPT/TUBB2A/JUNB/EGR2/LDLR/GEM/PDLIM5/RHOB/EGR3/SOCS3/SGK1/ZFP36/CEBPD/NR4A3/F3/PTX3/SERPINE1/GADD45B/CDKN1A/IL6/FOSL1
HALLMARK_XENOBIOTIC_METABOLISM	HALLMARK_XENOBIOTIC_METABOLISM	199	-0.385114	-1.65417	0.00877193	0.0199362	0.0088139	3879	tags=48%, list=20%, signal=39%	ENPEP/POR/KARS1/CAT/DDC/CROT/FAH/CBR1/PEMT/DHRS1/PC/IL1R1/IDH1/SLC35B1/BCAR1/RBP4/AQP9/UPP1/GSR/MBL2/GSS/ABHD6/ACOX3/ACOX1/TMEM176B/ALAS1/SLC12A4/ID2/COMT/ETS2/GCH1/ADH5/NINJ1/GABARAPL1/CDO1/SPINT2/SLC46A3/PLG/ELOVL5/TNFRSF1A/CRP/CNDP2/AKR1C2/PAPSS2/PGRMC1/TMBIM6/RETSAT/GSTM4/ALDH9A1/SSR3/NDRG2/PINK1/DDT/ACOX2/MCCC2/CYB5A/SLC1A5/ALDH2/CYP2J2/SLC22A1/ECH1/HSD11B1/BLVRB/CD36/IGFBP4/ACP2/ADH1C/ENTPD…
HALLMARK_APICAL_JUNCTION	HALLMARK_APICAL_JUNCTION	199	-0.392969	-1.68791	0.00877193	0.0199362	0.0088139	3861	tags=36%, list=20%, signal=29%	FBN1/CLDN11/MMP2/COL17A1/BAIAP2/CAP1/CDH3/CDH1/CADM2/TUBG1/CRAT/SPEG/NRTN/SGCE/TNFRSF11B/SLIT2/VWF/PPP2R2C/CDH6/RSU1/MYL12B/CD34/SDC3/MSN/B4GALT1/AMIGO1/PARD6G/GNAI2/SORBS3/MVD/PFN1/THY1/YWHAH/ACTN1/CERCAM/PCDH1/PIK3R3/KRT31/CNN2/NECTIN2/ZYX/CNTN1/ADAMTS5/PARVA/VASP/MAP3K20/CD99/NLGN3/CALB2/INSIG1/ACTB/GAMT/VCL/ITGA9/SLC30A3/CDH15/NEGR1/CLDN8/KCNH2/NEXN/ADRA1B/JAM3/RRAS/CLDN5/FLNC/ALOX15B/MYL9/AC…
HALLMARK_ESTROGEN_RESPONSE_EARLY	HALLMARK_ESTROGEN_RESPONSE_EARLY	199	-0.404482	-1.73737	0.00877193	0.0199362	0.0088139	4460	tags=38%, list=23%, signal=30%	NXT1/TUBB2B/TFAP2C/RHOBTB3/GLA/AQP3/HR/SLC1A1/SLC9A3R1/PEX11A/AREG/FKBP4/DYNLT3/FDFT1/DHRS3/SNX24/THSD4/RPS6KA2/SLC16A1/TPD52L1/REEP1/OLFM1/ITPK1/CLIC3/SLC26A2/RAB31/PGR/FHL2/KLF10/B4GALT1/KRT15/SVIL/AMFR/FOXC1/DHCR7/GFRA1/GJA1/ELOVL5/PAPSS2/DLC1/SEC14L2/CBFA2T3/CD44/P2RY2/OLFML3/PDLIM3/IL6ST/KRT18/FOS/SLC27A2/SLC24A3/KRT8/BLVRB/TSKU/ZNF185/TTC39A/IGFBP4/SLC1A4/CALB2/ABAT/TIPARP/PRSS23/ENDOD1/SUL…
HALLMARK_APOPTOSIS	HALLMARK_APOPTOSIS	160	-0.427142	-1.77535	0.00714286	0.0199362	0.0088139	4183	tags=42%, list=22%, signal=33%	ETF1/SQSTM1/IRF1/PDCD4/SOD1/F2/MMP2/CASP7/BTG2/DNAJA1/NEDD9/MGMT/ANXA1/PSEN1/PSEN2/IFNGR1/BCL2L1/GSR/GADD45A/IGF2R/DCN/GCH1/APP/IFITM3/SOD2/TIMP2/DAP/GNA15/GPX4/ISG20/TIMP3/RETSAT/CD44/CCNA1/PEA15/BCAP31/LMNA/KRT18/LUM/TGFBR3/SC5D/FEZ1/ATF3/GSN/BNIP3L/TNFRSF12A/TIMP1/DNAJC3/EBP/LGALS3/HSPB1/EMP1/CCND2/AVPR1A/CLU/RHOB/PLAT/EGR3/GPX3/CAV1/IGFBP6/GUCY2D/GADD45B/CDKN1A/IL6/CD38/NEFH
HALLMARK_ESTROGEN_RESPONSE_LATE	HALLMARK_ESTROGEN_RESPONSE_LATE	199	-0.417244	-1.79218	0.00877193	0.0199362	0.0088139	4104	tags=43%, list=22%, signal=34%	HR/SLC9A3R1/ST14/PDCD4/NAB2/AREG/FKBP4/HOMER2/RABEP1/DYNLT3/FDFT1/TSPAN13/ASS1/GALE/CDH1/RPS6KA2/SLC16A1/TPD52L1/OLFM1/ITPK1/CLIC3/SERPINA3/ETFB/SLC26A2/CD9/RAB31/ID2/TFPI2/TSTA3/PGR/CACNA2D2/ALDH3A2/LSR/AMFR/FOXC1/DHCR7/ISG20/ELOVL5/PAPSS2/CD44/ACOX2/CCNA1/TST/PDLIM3/LARGE1/IL6ST/DNAJC1/FOS/SLC27A2/IDH2/SLC24A3/BLVRB/SORD/ATP2B4/IGFBP4/SLC1A4/MOCS2/PRSS23/EMP2/S100A9/TH/PTGER3/CKB/DCXR/SULT2B1/C…
HALLMARK_UV_RESPONSE_UP	HALLMARK_UV_RESPONSE_UP	157	-0.431337	-1.79223	0.00689655	0.0199362	0.0088139	4178	tags=43%, list=22%, signal=34%	SQSTM1/AQP3/EPHX1/IRF1/CNP/CDC34/CREG1/FKBP4/PPP1R2/BTG2/DNAJA1/APOM/CCND3/NTRK3/ALDOA/OLFM1/PSMC3/SIGMAR1/MGAT1/PRKACA/ALAS1/ATP6V1F/GCH1/ACAA1/CYB5B/TUBA4A/SOD2/CDO1/HSPA13/NAT1/FURIN/TCHH/SLC25A4/FOSB/NPTXR/PLCL1/CYB5R1/TMBIM6/SPR/TST/PDLIM3/AP2S1/CLTB/AMD1/IL6ST/HYAL2/FOS/IGFBP2/NR4A1/RPN1/ATF3/FGF18/CDKN1C/BSG/MSX1/CYP1A1/JUNB/SELENOW/RAB27A/NPTX2/KCNH2/RRAD/RHOB/GPX3/HSPA2/COL2A1/IL6/CCK
HALLMARK_REACTIVE_OXYGEN_SPECIES_PATHWAY	HALLMARK_REACTIVE_OXYGEN_SPECIES_PATHWAY	49	-0.521123	-1.80445	0.0037594	0.0199362	0.0088139	4217	tags=61%, list=22%, signal=48%	EGLN2/PRDX1/NQO1/GLRX2/LAMTOR5/G6PD/PRDX2/FTL/SOD1/CAT/HMOX2/PRDX6/NDUFB4/TXNRD2/PTPA/GSR/PDLIM1/NDUFA6/SOD2/PRDX4/ATOX1/GPX4/PRNP/GLRX/SELENOS/MPO/MGST1/JUNB/MSRA/GPX3
HALLMARK_CHOLESTEROL_HOMEOSTASIS	HALLMARK_CHOLESTEROL_HOMEOSTASIS	74	-0.478586	-1.8104	0.00446429	0.0199362	0.0088139	3716	tags=43%, list=20%, signal=35%	FDFT1/ETHE1/SCD/ACSS2/NFIL3/STX5/NSDHL/CD9/GPX8/DHCR7/MVD/GUSB/TM7SF2/PCYT2/PLAUR/S100A11/ANTXR2/IDI1/SC5D/ECH1/ATF3/ACAT2/TNFRSF12A/ERRFI1/STARD4/LDLR/EBP/LGALS3/FADS2/NIBAN1/AVPR1A/CLU
HALLMARK_PROTEIN_SECRETION	HALLMARK_PROTEIN_SECRETION	96	-0.479141	-1.89871	0.00492611	0.0199362	0.0088139	5808	tags=61%, list=30%, signal=43%	SCRN1/RAB22A/GBF1/PPT1/CLTC/RAB9A/ARFIP1/RER1/BNIP3/SEC24D/STAM/VPS4B/SNAP23/MAPK1/DNM1L/SEC22B/BET1/VAMP7/LMAN1/YKT6/TPD52/SEC31A/CLTA/ERGIC3/GLA/NAPA/SCAMP1/NAPG/YIPF6/ADAM10/RAB5A/SOD1/AP2M1/VAMP3/GALC/ARCN1/COPB2/AP3B1/ATP6V1H/AP1G1/ATP1A1/TMED2/CLN5/IGF2R/RAB2A/ARF1/STX12/PAM/ARFGAP3/SSPN/GNAS/TMED10/COPE/AP2S1/KRT18/LAMP2/CD63/CAV2/SH3GL2
HALLMARK_HYPOXIA	HALLMARK_HYPOXIA	199	-0.460076	-1.97616	0.00877193	0.0199362	0.0088139	3199	tags=36%, list=17%, signal=30%	DTNA/PRDX5/ALDOA/MIF/PPP1R3C/FOSL2/HOXB9/SDC3/SLC25A1/NDRG1/DCN/P4HA2/TES/HK1/ANXA2/PAM/PIM1/AK4/PGM1/PPARGC1A/FAM162A/ISG20/HEXA/TKTL1/PLAUR/CCN1/GLRX/CSRP2/CHST3/HSPA5/LARGE1/RRAGD/NEDD4L/SLC2A3/FOS/VEGFA/CCN2/DPYSL4/ATF3/CDKN1C/HAS1/BNIP3L/MAFF/ERRFI1/TIPARP/GCK/KDELR3/BCAN/SULT2B1/STC1/CAVIN3/CAVIN1/NCAN/PGF/TGFB3/SRPX/CAV1/S100A4/ZFP36/ANGPTL4/F3/GCNT2/PCK1/SERPINE1/PYGM/MT1E/CDKN1A/IL6/MT2A…
HALLMARK_ADIPOGENESIS	HALLMARK_ADIPOGENESIS	199	-0.506553	-2.17579	0.00877193	0.0199362	0.0088139	4068	tags=46%, list=21%, signal=37%	MTCH2/COX7B/COQ9/PDCD4/ARAF/SOD1/POR/UBC/COX6A1/CAT/ENPP2/G3BP2/FAH/VEGFB/PEMT/NDUFA5/IDH3G/IFNGR1/CRAT/IDH1/ALDOA/COL4A1/NKIRAS1/LAMA4/CD302/PEX14/FABP4/ECHS1/ABCB8/PPM1B/GADD45A/MGLL/ETFB/ACOX1/ME1/PREB/SLC25A1/NDUFB7/ATP1B3/BCL6/RAB34/CHCHD10/CD151/DHCR7/PGM1/GPX4/RNF11/LIFR/MGST3/SLC66A3/APLP2/RETSAT/UQCRQ/SSPN/DDT/UQCR11/QDPR/COX8A/TST/STOM/SLC1A5/ALDH2/RETN/SORBS1/SCP2/UQCR10/ECH1/SQOR/CD36…
HALLMARK_OXIDATIVE_PHOSPHORYLATION	HALLMARK_OXIDATIVE_PHOSPHORYLATION	200	-0.525287	-2.25895	0.00877193	0.0199362	0.0088139	6143	tags=62%, list=32%, signal=42%	HADHB/FH/NNT/TIMM8B/NDUFB3/OXA1L/TOMM22/HCCS/COX6C/OAT/ACADSB/NDUFS3/GRPEL1/ATP5MC1/ATP5F1A/GPI/NQO2/LDHB/HADHA/ATP5F1C/TIMM50/FDX1/ACADVL/ATP5MC3/ACO2/NDUFS1/ATP5PO/NDUFB6/COX7A2L/ATP5PD/ATP5MC2/ACAA2/SUCLA2/PDHB/PHYH/UQCRC1/SDHD/MDH1/ATP5MG/NDUFB2/VDAC1/FXN/ATP5PF/COX7B/MRPS11/ISCU/NDUFS7/ATP5F1D/POR/COX7C/MFN2/HSD17B10/COX5A/UQCRFS1/COX6A1/ECI1/CASP7/ATP6V1G1/NDUFB1/MRPL34/OGDH/NDUFA9/ATP6V1H/…
HALLMARK_EPITHELIAL_MESENCHYMAL_TRANSITION	HALLMARK_EPITHELIAL_MESENCHYMAL_TRANSITION	200	-0.543895	-2.33897	0.00877193	0.0199362	0.0088139	3430	tags=50%, list=18%, signal=42%	CAPG/POSTN/MATN2/SERPINE2/TNFRSF11B/CALU/SLIT2/FBN2/COL4A1/CDH6/GADD45A/MXRA5/FSTL1/ID2/DCN/TFPI2/TNC/GPX7/COL4A2/VEGFC/FGF2/PLOD2/VIM/NT5E/ITGB3/GJA1/SPARC/SGCB/COL1A2/THY1/LOXL1/SLIT3/TIMP3/LOXL2/FBLN5/CD44/PLAUR/CCN1/PMEPA1/PLOD1/COL6A3/EFEMP2/CD59/ECM1/LUM/FOXC2/PDLIM4/VEGFA/HTRA1/IGFBP2/TGFBR3/PPIB/PMP22/CAP2/THBS1/SGCD/CCN2/IGFBP4/EDIL3/FERMT2/TNFRSF12A/MSX1/PCOLCE/COL6A2/CALD1/BASP1/TIMP1/…
HALLMARK_ANDROGEN_RESPONSE	HALLMARK_ANDROGEN_RESPONSE	100	-0.614131	-2.42861	0.00512821	0.0199362	0.0088139	5251	tags=68%, list=28%, signal=50%	GNAI3/SAT1/SEC24D/UAP1/AKT1/HMGCR/KRT19/ANKH/LMAN1/ARID5B/RAB4A/TPD52/CAMKK2/SMS/STK39/HOMER2/PGM3/CCND3/SCD/TSC22D1/NCOA4/B2M/ADRM1/SELENOP/GSR/SLC26A2/VAPA/CDC14B/SRF/GPD1L/NDRG1/DHCR24/FADS1/B4GALT1/MYL12A/ELOVL5/TMEM50A/LIFR/KLK2/ELL2/ACTN1/ACSL3/SPCS3/SPDEF/PMEPA1/IDI1/CENPN/TMPRSS2/MAF/UBE2J1/TNFAIP8/ADAMTS1/KRT8/SORD/DBI/HSD17B14/INSIG1/PLPP1/STEAP4/SRP19/FKBP5/DNAJB9/PDLIM5/ALDH1A3/SGK1/H…
HALLMARK_MYOGENESIS	HALLMARK_MYOGENESIS	199	-0.74263	-3.18981	0.00877193	0.0199362	0.0088139	2089	tags=49%, list=11%, signal=44%	PRNP/DMPK/TEAD4/OCEL1/SSPN/SPDEF/MYH1/ATP6AP1/HBEGF/CHRNB1/GJA5/MYO1C/APOD/FKBP1B/LARGE1/COL6A3/EFS/SORBS1/CFD/SGCD/CD36/GSN/CTF1/ITGA7/BIN1/COL6A2/MEF2C/MYL7/CKB/PDLIM7/GNAO1/SOD3/SMTN/KCNH2/SH3BGR/MB/PTGIS/CLU/CASQ2/CKMT2/GPX3/FST/TAGLN/IGF1/MYH11/MYOM2/MYLK/PVALB/SGCA/MYOM1/NCAM1/HSPB8/CRYAB/FHL1/LDB3/FABP3/PYGM/HRC/FXYD1/GADD45B/SGCG/CDKN1A/TPM2/CASQ1/COX7A1/TNNI1/MYL4/DES/MYOZ1/TNNI2/HSPB2/M…
