# Supplementary material for: Interference with mitochondrial metabolism could serve as a potential therapeutic strategy for advanced prostate cancer
Source: PLoS One. 2024 Apr 10;19(4):e0290753. doi: 10.1371/journal.pone.0290753 (PMC11006138; doi:10.1371/journal.pone.0290753)
Supplement: S1 File — (ZIP) [file pone.0290753.s001.zip › PC-3 nc count.xlsx]

## Sheet: Sheet1
	COUNT
NC-1	1638
NC-2	1206
NC-3	1422
NC-4	1503
NC-5	1728
NC-6	1674
