# Supplementary material for: Interference with mitochondrial metabolism could serve as a potential therapeutic strategy for advanced prostate cancer
Source: PLoS One. 2024 Apr 10;19(4):e0290753. doi: 10.1371/journal.pone.0290753 (PMC11006138; doi:10.1371/journal.pone.0290753)
Supplement: S1 File — (ZIP) [file pone.0290753.s001.zip › pc-3 shPOLG2 COUNT .xlsx]

## Sheet: Sheet1
	count
LV-1	936
LV-2	1008
LV-3	819
LV-4	990
LV-5	1031
