# Supplementary material for: Interference with mitochondrial metabolism could serve as a potential therapeutic strategy for advanced prostate cancer
Source: PLoS One. 2024 Apr 10;19(4):e0290753. doi: 10.1371/journal.pone.0290753 (PMC11006138; doi:10.1371/journal.pone.0290753)
Supplement: S1 File — (ZIP) [file pone.0290753.s001.zip › POLG2 0D Du-145,22RV1.xlsx]

## Sheet: Plate 1 - Sheet1
Software Version	2.09.1
Experiment File Path:
Protocol File Path:
Plate Number	Plate 1
Date	2021-11-18
Time	21:50:57
Reader Type:	Cytation3
Reader Serial Number:	1508253
Reading Type	Reader
Procedure Details
Plate Type	96 WELL PLATE
Eject plate on completion
Read	Absorbance Endpoint
	Full Plate
	Wavelengths: 450
	Read Speed: Normal, Delay: 100 msec, Measurements/Data Point: 8
Results
Actual Temperature:	25.8
			MOCK	DU-145 NC	DU-145 S1	DU-145 S2	DU-145 S3	22RV1 NC	22RV1 S1	22RV1 S2	22RV1 S3
		1	2	3	4	5	6	7	8	9	10	11	12
	A	0.04	0.041	0.041	0.04	0.04	0.041	0.04	0.04	0.041	0.041	0.042	0.04	450
	B	0.042	0.207	0.231	0.256	0.232	0.227	0.187	0.201	0.186	0.202	0.041	0.04	450
	C	0.04	0.215	0.241	0.235	0.244	0.216	0.187	0.193	0.198	0.193	0.041	0.04	450
	D	0.04	0.214	0.25	0.226	0.245	0.244	0.191	0.206	0.195	0.203	0.04	0.044	450
	E	0.04	0.213	0.253	0.234	0.22	0.244	0.195	0.204	0.196	0.201	0.041	0.04	450
	F	0.04	0.208	0.246	0.233	0.218	0.225	0.202	0.219	0.192	0.209	0.042	0.04	450
	G	0.041	0.211	0.244	0.247	0.262	0.257	0.198	0.264	0.229	0.201	0.042	0.04	450
	H	0.041	0.04	0.041	0.041	0.041	0.042	0.042	0.041	0.042	0.042	0.041	0.04	450
