# Supplementary material for: Interference with mitochondrial metabolism could serve as a potential therapeutic strategy for advanced prostate cancer
Source: PLoS One. 2024 Apr 10;19(4):e0290753. doi: 10.1371/journal.pone.0290753 (PMC11006138; doi:10.1371/journal.pone.0290753)
Supplement: S1 File — (ZIP) [file pone.0290753.s001.zip › POLG2 1D Du-145,22RV1.xlsx]

## Sheet: Plate 1 - Sheet1
Software Version	2.09.1
Experiment File Path:
Protocol File Path:
Plate Number	Plate 1
Date	2021-11-19
Time	21:47:07
Reader Type:	Cytation3
Reader Serial Number:	1508253
Reading Type	Reader
Procedure Details
Plate Type	96 WELL PLATE
Eject plate on completion
Read	Absorbance Endpoint
	Full Plate
	Wavelengths: 450
	Read Speed: Normal, Delay: 100 msec, Measurements/Data Point: 8
Results
Actual Temperature:	26.4
		1	2	3	4	5	6	7	8	9	10	11	12
	A	0.04	0.04	0.04	0.04	0.04	0.04	0.04	0.04	0.04	0.04	0.041	0.04	450
	B	0.04	0.169	0.254	0.247	0.258	0.221	0.189	0.279	0.231	0.2	0.04	0.04	450
	C	0.04	0.17	0.324	0.313	0.237	0.24	0.191	0.224	0.198	0.196	0.042	0.04	450
	D	0.04	0.187	0.299	0.286	0.278	0.232	0.192	0.229	0.221	0.196	0.041	0.04	450
	E	0.04	0.183	0.287	0.244	0.232	0.276	0.213	0.224	0.206	0.206	0.041	0.04	450
	F	0.04	0.193	0.27	0.231	0.246	0.226	0.202	0.237	0.209	0.211	0.041	0.041	450
	G	0.04	0.193	0.239	0.238	0.23	0.226	0.214	0.212	0.207	0.212	0.041	0.04	450
	H	0.04	0.04	0.04	0.04	0.04	0.04	0.04	0.04	0.04	0.04	0.04	0.041	450
