# Supplementary material for: Interference with mitochondrial metabolism could serve as a potential therapeutic strategy for advanced prostate cancer
Source: PLoS One. 2024 Apr 10;19(4):e0290753. doi: 10.1371/journal.pone.0290753 (PMC11006138; doi:10.1371/journal.pone.0290753)
Supplement: S1 File — (ZIP) [file pone.0290753.s001.zip › POLG2 2D DU-145, 22RV1.xlsx]

## Sheet: Plate 1 - Sheet1
Software Version	2.09.1
Experiment File Path:
Protocol File Path:
Plate Number	Plate 1
Date	2021-11-20
Time	21:26:31
Reader Type:	Cytation3
Reader Serial Number:	1508253
Reading Type	Reader
Procedure Details
Plate Type	96 WELL PLATE
Eject plate on completion
Read	Absorbance Endpoint
	Full Plate
	Wavelengths: 450
	Read Speed: Normal, Delay: 100 msec, Measurements/Data Point: 8
Results
Actual Temperature:	25.9
			MOCK	DU-145 NC	DU-145 S1	DU-145 S2	DU-145 S3	22RV1 NC	22RV1 S1	22RV1 S2	22RV1 S3
		1	2	3	4	5	6	7	8	9	10	11	12
	A	0.04	0.04	0.04	0.04	0.04	0.04	0.04	0.04	0.04	0.04	0.041	0.041	450
	B	0.04	0.174	0.432	0.312	0.307	0.363	0.374	0.316	0.272	0.259	0.042	0.041	450
	C	0.04	0.181	0.457	0.353	0.312	0.335	0.33	0.34	0.256	0.238	0.041	0.042	450
	D	0.04	0.178	0.42	0.4	0.34	0.359	0.309	0.346	0.304	0.276	0.042	0.05	450
	E	0.04	0.18	0.43	0.387	0.378	0.383	0.321	0.357	0.26	0.296	0.041	0.04	450
	F	0.04	0.175	0.418	0.339	0.359	0.378	0.323	0.334	0.362	0.298	0.041	0.04	450
	G	0.04	0.172	0.459	0.33	0.378	0.41	0.427	0.389	0.302	0.323	0.041	0.04	450
	H	0.04	0.04	0.04	0.04	0.04	0.04	0.04	0.04	0.04	0.04	0.041	0.041	450
