# Supplementary material for: Interference with mitochondrial metabolism could serve as a potential therapeutic strategy for advanced prostate cancer
Source: PLoS One. 2024 Apr 10;19(4):e0290753. doi: 10.1371/journal.pone.0290753 (PMC11006138; doi:10.1371/journal.pone.0290753)
Supplement: S1 File — (ZIP) [file pone.0290753.s001.zip › POLG2 3D Du-145,22RV1 .xlsx]

## Sheet: Plate 1 - Sheet1
Software Version	2.09.1
Experiment File Path:
Protocol File Path:
Plate Number	Plate 1
Date	2021-11-21
Time	21:50:51
Reader Type:	Cytation3
Reader Serial Number:	1508253
Reading Type	Reader
Procedure Details
Plate Type	96 WELL PLATE
Eject plate on completion
Read	Absorbance Endpoint
	Full Plate
	Wavelengths: 450
	Read Speed: Normal, Delay: 100 msec, Measurements/Data Point: 8
Results
Actual Temperature:	22
			MOCK	DU-145 NC	DU-145 S1	DU-145 S2	DU-145 S3	22RV1 NC	22RV1 S1	22RV1 S2	22RV1 S3
		1	2	3	4	5	6	7	8	9	10	11	12
	A	0.041	0.041	0.041	0.04	0.04	0.04	0.041	0.04	0.04	0.045	0.041	0.04	450
	B	0.04	0.189	0.414	0.35	0.348	0.349	0.37	0.441	0.348	0.31	0.042	0.043	450
	C	0.04	0.191	0.486	0.427	0.404	0.477	0.83	0.375	0.449	0.477	0.045	0.061	450
	D	0.04	0.185	0.474	0.398	0.371	0.459	0.746	0.755	0.492	0.574	0.042	0.04	450
	E	0.04	0.189	0.503	0.36	0.415	0.432	0.398	1.147	0.349	0.72	0.041	0.041	450
	F	0.04	0.186	0.542	0.343	0.407	0.455	0.807	0.468	0.435	0.444	0.041	0.041	450
	G	0.04	0.185	0.498	0.379	0.378	0.353	0.392	0.35	0.398	0.795	0.042	0.04	450
	H	0.04	0.04	0.041	0.041	0.045	0.04	0.041	0.04	0.041	0.04	0.04	0.041	450
