# Supplementary material for: Interference with mitochondrial metabolism could serve as a potential therapeutic strategy for advanced prostate cancer
Source: PLoS One. 2024 Apr 10;19(4):e0290753. doi: 10.1371/journal.pone.0290753 (PMC11006138; doi:10.1371/journal.pone.0290753)
Supplement: S1 File — (ZIP) [file pone.0290753.s001.zip › POLG2 4D Du-145,22RV1.xlsx]

## Sheet: Plate 1 - Sheet1
Software Version	2.09.1
Experiment File Path:
Protocol File Path:
Plate Number	Plate 1
Date	2021-11-22
Time	21:44:53
Reader Type:	Cytation3
Reader Serial Number:	1508253
Reading Type	Reader
Procedure Details
Plate Type	96 WELL PLATE
Eject plate on completion
Read	Absorbance Endpoint
	Full Plate
	Wavelengths: 450
	Read Speed: Normal, Delay: 100 msec, Measurements/Data Point: 8
Results
Actual Temperature:	21.4
			MOCK	DU-145 NC	DU-145 S1	DU-145 S2	DU-145 S3	22RV1 NC	22RV1 S1	22RV1 S2	22RV1 S3
		1	2	3	4	5	6	7	8	9	10	11	12
	A	0.04	0.042	0.041	0.04	0.04	0.04	0.04	0.04	0.041	0.041	0.04	0.041	450
	B	0.04	0.226	0.73	0.65	0.534	0.466	1.037	0.724	0.722	0.875	0.042	0.041	450
	C	0.04	0.188	1.163	0.752	0.417	0.555	1.22	1.147	1.114	1.349	0.04	0.041	450
	D	0.04	0.189	1.104	0.824	0.53	0.598	1.599	1.464	1.248	1.297	0.042	0.04	450
	E	0.04	0.213	0.829	0.84	0.814	0.591	1.579	1.387	1.025	1.545	0.041	0.047	450
	F	0.04	0.203	0.808	0.7	0.561	0.538	1.422	1.362	1.189	1.015	0.043	0.04	450
	G	0.04	0.207	0.794	0.574	0.506	0.45	0.428	0.637	0.469	0.581	0.041	0.041	450
	H	0.04	0.04	0.041	0.085	0.042	0.04	0.041	0.041	0.04	0.04	0.04	0.041	450
