# Supplementary material for: Interference with mitochondrial metabolism could serve as a potential therapeutic strategy for advanced prostate cancer
Source: PLoS One. 2024 Apr 10;19(4):e0290753. doi: 10.1371/journal.pone.0290753 (PMC11006138; doi:10.1371/journal.pone.0290753)
Supplement: S1 File — (ZIP) [file pone.0290753.s001.zip › POLG2 5D Du-145,22RV1 .xlsx]

## Sheet: Plate 1 - Sheet1
Software Version	2.09.1
Experiment File Path:
Protocol File Path:
Plate Number	Plate 1
Date	2021-11-23
Time	21:42:31
Reader Type:	Cytation3
Reader Serial Number:	1508253
Reading Type	Reader
Procedure Details
Plate Type	96 WELL PLATE
Eject plate on completion
Read	Absorbance Endpoint
	Full Plate
	Wavelengths: 450
	Read Speed: Normal, Delay: 100 msec, Measurements/Data Point: 8
Results
Actual Temperature:	22.3
			MOCK	DU-145 NC	DU-145 S1	DU-145 S2	DU-145 S3	22RV1 NC	22RV1 S1	22RV1 S2	22RV1 S3
		1	2	3	4	5	6	7	8	9	10	11	12
	A	0.041	0.04	0.044	0.041	0.04	0.04	0.041	0.041	0.042	0.04	0.041	0.04	450
	B	0.04	0.205	1.064	0.71	0.489	0.566	0.826	0.567	1.074	0.546	0.043	0.041	450
	C	0.04	0.205	0.907	0.706	0.656	0.534	0.89	0.643	0.525	0.782	0.042	0.04	450
	D	0.041	0.206	1.038	0.662	0.868	0.571	0.609	1.748	0.803	0.963	0.041	0.041	450
	E	0.041	0.199	0.759	0.811	0.685	0.45	1.258	1.37	1.341	0.646	0.041	0.045	450
	F	0.041	0.19	0.465	0.606	0.533	0.489	0.817	0.619	0.699	0.468	0.042	0.041	450
	G	0.042	0.192	0.969	0.554	0.505	0.489	0.676	0.878	0.624	0.555	0.043	0.042	450
	H	0.059	0.04	0.04	0.04	0.04	0.04	0.04	0.043	0.042	0.041	0.041	0.042	450
