# Supplementary material for: Interference with mitochondrial metabolism could serve as a potential therapeutic strategy for advanced prostate cancer
Source: PLoS One. 2024 Apr 10;19(4):e0290753. doi: 10.1371/journal.pone.0290753 (PMC11006138; doi:10.1371/journal.pone.0290753)
Supplement: S1 File — (ZIP) [file pone.0290753.s001.zip › polg2 expression in different cell lines .xlsx]

## Sheet: Sheet1
Sample Name	Cq	Cq Mean	mean		Notes
wpmy-1	12.55		12.48		actin
wpmy-1	12.41				actin
wpmy-1	12.42				actin
wpmy-1	12.54				actin
pc-3	13.96		14.06		actin
pc-3	14.1				actin
pc-3	14.09				actin
pc-3	14.09				actin
22RV1	13.57		13.5525		actin
22RV1	13.53				actin
22RV1	13.56				actin
22RV1	13.55				actin
du-145	13.31		13.3725		actin
du-145	13.34				actin
du-145	13.42				actin
du-145	13.42				actin				actin	polg2		ΔCt polg2	2-ΔΔCt polg2
LNCaP	14.57		14.51		actin			WPMY-1	12.48	23.62		11.14	1
LNCaP	14.48				actin			PC-3	14.06	22.39		8.33	7.01285
LNCaP	14.45				actin			DU-145	13.37	23.05		9.68	2.75108
LNCaP	14.54				actin			22RV1	13.55	22.35		8.8	5.06303
wpmy-1	23.67		23.63		polg2			LNCaP	14.51	25.15		10.64	1.41421
wpmy-1	23.57				polg2
wpmy-1	23.52				polg2
wpmy-1	23.76				polg2
pc-3	22.3		22.39		polg2
pc-3	22.35				polg2
pc-3	22.33				polg2
pc-3	22.58				polg2
22RV1	22.19		22.35		polg2
22RV1	22.34				polg2
22RV1	22.35				polg2
22RV1	22.52				polg2
du-145	23.03		23.0475		polg2
du-145	23.16				polg2
du-145	22.93				polg2
du-145	23.07				polg2
LNCaP	25.14		25.15		polg2
LNCaP	25.19				polg2
LNCaP	24.64				polg2
LNCaP	25.12				polg2
