# Supplementary material for: Interference with mitochondrial metabolism could serve as a potential therapeutic strategy for advanced prostate cancer
Source: PLoS One. 2024 Apr 10;19(4):e0290753. doi: 10.1371/journal.pone.0290753 (PMC11006138; doi:10.1371/journal.pone.0290753)
Supplement: S1 File — (ZIP) [file pone.0290753.s001.zip › POLG2 expression.xlsx]

## Sheet: Sheet1
!Sample_title	Metastatic Prostate Cancer 1	Metastatic Prostate Cancer 2	Metastatic Prostate Cancer 3	Metastatic Prostate Cancer 4	Metastatic Prostate Cancer 5a	Metastatic Prostate Cancer 5b	Metastatic Prostate Cancer 6	Metastatic Prostate Cancer 7	Metastatic Prostate Cancer 8	Metastatic Prostate Cancer 9	Metastatic Prostate Cancer 10	Metastatic Prostate Cancer 11	Metastatic Prostate Cancer 12	Benign Prostate 1	Benign Prostate 2	Benign Prostate 3	Benign Prostate 4	Benign Prostate 5	Benign Prostate 6	Benign Prostate 7	Benign Prostate 8	Benign Prostate 9	Benign Prostate 10	Benign Prostate 11	Benign Prostate 12	Benign Prostate 13	Benign Prostate 14	Benign Prostate 15	Benign Prostate 16	Local Prostate Cancer 1	Local Prostate Cancer 2	Local Prostate Cancer 3	Local Prostate Cancer 4	Local Prostate Cancer 5	Local Prostate Cancer 6	Local Prostate Cancer 7	Local Prostate Cancer 8	Local Prostate Cancer 9	Local Prostate Cancer 10	Local Prostate Cancer 11	Local Prostate Cancer 12
19357（POLG2）	0.112632	-0.687383	0.399557	0.340769	0.0851207	-0.148671	0.541391	0.440028	0.267814	0.349488	0.234448	0.426217	0.185972	0.235852	0.119693	0.192158	0.0507848	0.127317	0.103942	0.240364	0.0538665	0.0968279	0.0889175	0.121831	0.242677	0.0970362	0.133496	0.0912429	0.119586	0.160992	0.0243197	0.184459	0.141635	0.025092	0.242484	0.305623	0.26302	0.00419279	-0.0110888	0.118458	0.244933
!Sample_title	19357（POLG2）
Metastatic Prostate Cancer 1			0.399557
Metastatic Prostate Cancer 2	-0.687383		0.340769
Metastatic Prostate Cancer 3			0.440028
Metastatic Prostate Cancer 4			0.267814
Metastatic Prostate Cancer 5a	0.0851207		0.349488
Metastatic Prostate Cancer 5b	-0.148671		0.234448
Metastatic Prostate Cancer 6			0.426217
Metastatic Prostate Cancer 7			0.185972
Metastatic Prostate Cancer 8
Metastatic Prostate Cancer 9
Metastatic Prostate Cancer 10
Metastatic Prostate Cancer 11
Metastatic Prostate Cancer 12
Benign Prostate 1			0.235852
Benign Prostate 2			0.119693
Benign Prostate 3			0.192158
Benign Prostate 4			0.127317
Benign Prostate 5			0.103942
Benign Prostate 6			0.240364
Benign Prostate 7			0.0538665
Benign Prostate 8			0.0968279
Benign Prostate 9			0.0889175
Benign Prostate 10			0.121831
Benign Prostate 11			0.0970362
Benign Prostate 12			0.133496
Benign Prostate 13			0.0912429
Benign Prostate 14			0.119586
Benign Prostate 15
Benign Prostate 16
Local Prostate Cancer 1			0.160992
Local Prostate Cancer 2			0.0243197
Local Prostate Cancer 3			0.184459
Local Prostate Cancer 4			0.141635
Local Prostate Cancer 5			0.025092
Local Prostate Cancer 6			0.242484
Local Prostate Cancer 7			0.26302
Local Prostate Cancer 8			0.118458
Local Prostate Cancer 9			0.244933
Local Prostate Cancer 10	-0.0110888
Local Prostate Cancer 11
Local Prostate Cancer 12
