# Supplementary material for: Interference with mitochondrial metabolism could serve as a potential therapeutic strategy for advanced prostate cancer
Source: PLoS One. 2024 Apr 10;19(4):e0290753. doi: 10.1371/journal.pone.0290753 (PMC11006138; doi:10.1371/journal.pone.0290753)
Supplement: S1 File — (ZIP) [file pone.0290753.s001.zip › POLG2 Single gene difference analysis.xlsx]

## Sheet: Sheet 1
gene_name	log2FoldChange
TSPAN6	-0.141258
TNMD	-0.750416
DPM1	0.0209382
SCYL3	0.0944848
C1orf112	0.265072
FGR	-0.0413413
CFH	-0.0294141
FUCA2	-0.220474
GCLC	0.0191027
NFYA	0.0566812
STPG1	-0.100465
NIPAL3	-0.30524
LAS1L	0.0518063
ENPP4	0.0427305
SEMA3F	-0.0822438
CFTR	0.256729
ANKIB1	0.127517
CYP51A1	0.0176419
KRIT1	0.205771
RAD52	0.376505
BAD	-0.171408
LAP3	0.0206177
CD99	-0.288289
HS3ST1	-0.164869
AOC1	-0.433357
WNT16	-0.149125
HECW1	-0.676332
MAD1L1	-0.263924
LASP1	0.000909093
SNX11	-0.110728
TMEM176A	-0.0845501
M6PR	0.00245221
KLHL13	-0.0144043
CYP26B1	0.0319287
ICA1	-0.0333137
DBNDD1	-0.128898
ALS2	0.122987
CASP10	0.102781
CFLAR	0.092681
TFPI	-0.0186412
NDUFAF7	0.150176
RBM5	0.352301
MTMR7	0.0655272
SLC7A2	0.0447539
ARF5	-0.133854
SARM1	0.206221
POLDIP2	-0.142397
PLXND1	-0.0276343
AK2	-0.030865
CD38	-0.773445
FKBP4	-0.149014
KDM1A	0.0815742
RBM6	0.397643
CAMKK1	0.0770756
RECQL	0.11256
VPS50	0.0498547
HSPB6	-0.775032
ARHGAP33	0.563322
NDUFAB1	-0.0534258
PDK4	-0.466943
SLC22A16	-0.0237729
ZMYND10	0.683357
ABCB5	0.569687
ARX	-0.0740148
SLC25A13	-0.0242289
ST7	-0.267023
CDC27	-0.0506053
SLC4A1	0.555191
CALCR	-0.0970767
HCCS	-0.0869913
DVL2	-0.0331261
PRSS22	0.103725
UPF1	-0.0073805
SKAP2	-0.0405484
SLC25A5	0.0206727
MCUB	0.100165
HOXA11	-0.196854
POLR2J	-0.18118
DHX33	0.078693
MEOX1	-0.192308
THSD7A	0.050967
LIG3	0.0715746
RPAP3	0.0191852
ACSM3	0.102429
REXO5	-0.0382308
CIAPIN1	-0.0526061
SPPL2B	0.144844
FAM214B	-0.19157
COPZ2	-0.424349
PRKAR2B	-0.0951704
MSL3	0.166904
CREBBP	0.124854
TSPOAP1	0.500284
MPO	-0.320263
PON1	0.148718
GCFC2	0.00849274
WDR54	0.11891
CROT	-0.153687
ABCB4	-0.00166218
KMT2E	0.0887767
RHBDD2	-0.41905
SOX8	0.253664
IBTK	-0.0728731
ZNF195	0.197381
MYCBP2	0.0186208
FBXL3	-0.127484
ITGAL	0.513049
PDK2	-0.129568
ITGA3	-0.0770346
ZFX	-0.055497
LAMP2	-0.274583
ITGA2B	0.4723
ASB4	0.219193
GDE1	-0.18463
REX1BD	0.00290268
CRLF1	-0.364894
OSBPL7	0.169228
TMEM98	-0.151845
YBX2	-0.371389
KRT33A	-0.0960341
MAP3K14	0.0864917
ABCC8	-0.458618
CACNG3	0.165347
TMEM132A	0.164026
AP2B1	-0.0292113
TAC1	0.0617345
ZNF263	0.130931
CX3CL1	-0.137188
SPATA20	0.058344
CACNA1G	-0.0093224
TNFRSF12A	-0.320821
DLX6	0.133811
MAP3K9	0.159362
RALA	-0.0108341
BAIAP2L1	-0.0109947
KDM7A	0.0927706
ETV1	0.754647
AGK	0.0961726
ALDH3B1	0.151579
TTC22	0.0302216
PHTF2	0.19502
CCL26	-0.289642
FARP2	0.142019
USH1C	0.343892
GGCT	-0.0775945
DBF4	0.148812
TBXA2R	-0.370805
IFRD1	0.0837871
LGALS14	0.00760408
COX10	-0.060339
GTF2IRD1	0.0548209
PAF1	-0.202098
VPS41	-0.000662461
ARHGAP44	-0.046413
ELAC2	-0.100189
SCIN	-0.0197054
ARSD	-0.189284
PNPLA4	-0.148532
MYH13	-0.358165
ADIPOR2	-0.109831
CDKL3	0.186236
UPP2	0.140792
PRSS21	-0.164745
MARK4	-0.0887374
PROM1	-0.0516207
CCDC124	-0.0905162
CEACAM21	0.163855
PAFAH1B1	-0.0805298
NOS2	-0.175699
DNAH9	-0.062759
KIAA0100	-0.0395821
SLC13A2	0.587174
GAS7	-0.0577382
TRAPPC6A	-0.112891
MATK	0.349492
CEACAM7	0.317848
CD79B	0.184843
SCN4A	-0.921056
ST7L	0.032584
TKTL1	-0.242203
PAX6	-0.103266
RPUSD1	0.0755826
RHBDF1	-0.0186845
LUC7L	0.369786
CACNA2D2	-0.201616
BAIAP3	0.216328
TSR3	-0.0795167
PIGQ	-0.0283044
CRAMP1	0.298575
TEAD3	-0.117236
SELE	-0.581154
DNAJC11	0.11394
FMO3	0.0495462
MYLIP	0.110922
NOX1	0.305615
E2F2	0.754075
PSMB1	-0.107783
SYN1	-0.228789
JARID2	0.182417
CDKL5	-0.224389
CAMK1G	-0.3823
CDK11A	0.146107
NADK	0.0157658
TFAP2B	0.437017
TFAP2D	-0.200455
DLEC1	0.36476
CYTH3	0.160989
ADAM22	-0.0878957
SYPL1	-0.0818156
CYB561	-0.236512
SPAG9	0.0374401
CELSR3	1.19969
AASS	0.239704
PLEKHG6	0.0902745
SS18L2	0.11635
MPND	-0.174333
MGST1	-0.337919
CRY1	-0.00462891
PGLYRP1	0.547682
NFIX	0.0346431
ST3GAL1	0.0109504
MMP25	0.201368
IL32	0.0231312
PKD1	0.123651
MAPK8IP2	0.0886099
MED24	0.041225
RHOBTB2	-0.0915589
HEATR5B	0.0698322
SEC62	-0.239283
RPS20	-0.132008
CSDE1	-0.0805963
UBE3C	0.0330526
REV3L	0.0953479
TENM1	0.315529
PAX7	0.114334
MASP2	0.695303
IYD	-0.10322
FAM76A	0.00685294
TRAF3IP3	0.674063
POMT2	0.031343
VTA1	-0.0591027
MLXIPL	0.361923
BAZ1B	0.0116039
RANBP9	-0.126805
ETV7	0.0918101
SPRTN	0.00762869
EEF1AKNMT	0.0268238
DYRK4	-0.152591
ZNF207	0.0845011
UQCRC1	-0.129172
STARD3NL	0.0301838
CD9	-0.192272
HHATL	-0.922577
NCAPD2	0.199843
IFFO1	0.0468731
GIPR	0.716876
PHF7	0.060067
SEMA3G	0.0230695
NISCH	0.0128
STAB1	0.160698
FUZ	0.111631
SLC6A13	-0.278544
IDS	-0.0238479
PRSS3	0.335758
ZNF200	0.177203
CD4	0.274415
LRRC23	0.0138496
BTK	0.285975
HFE	-0.123836
SCMH1	-0.0655877
FYN	0.0219035
HIVEP2	-0.118206
FMO1	0.112244
ELOA	-0.0625439
LYPLA2	-0.151068
CLCN6	0.241967
MRC2	-0.170035
NME1-NME2	-0.257593
SLC6A7	0.199263
TSPAN9	-0.0825359
BTBD7	0.0109487
APBA3	0.0798173
MKS1	0.170495
ABHD5	-0.0532803
ANOS1	-0.420968
AKAP8L	0.170412
MBTD1	0.314201
UTP18	0.0678222
RNF216	-0.0538631
TTC19	-0.0515232
PTBP1	0.0283504
DPF1	0.0953652
SYT7	-0.164763
LARS2	0.0637802
PIK3C2A	0.0201755
PLAUR	-0.242272
ANLN	0.638498
WIZ	0.0528805
RABGAP1	0.022251
DCN	-0.196177
QPCTL	-0.062345
PPP5C	-0.00813171
CEP68	0.0425136
MAP4K3	0.0646432
ZBTB32	0.568814
TYROBP	-0.0459095
TMEM159	-0.0113002
GABRA3	0.0282986
BRCA1	0.450247
ERCC1	-0.0693081
CD22	0.337232
SEMA3B	0.0670832
MBTPS2	-0.087946
PRICKLE3	0.0137423
LTF	0.233675
EXTL3	-0.109381
NR1H4	0.196337
ELOVL5	-0.223171
ALOX5	0.0820297
KDM5D	0.122434
CALCOCO1	0.0393181
UBR7	-0.0556163
MAP4K5	0.0703489
EHD3	0.0289661
PSMC4	-0.164498
MAN2B2	-0.346064
SLC7A14	-0.233269
CLDN11	-0.148629
SLC25A39	-0.0824357
MVP	-0.146554
NUB1	-0.0148309
PGM3	-0.150908
RWDD2A	-0.0812344
CLK1	0.319123
POLR3B	-0.0538704
ANGEL1	0.125097
RNF14	-0.181012
DNASE1L1	-0.020895
DDX11	0.264493
HEBP1	-0.0323619
GPRC5A	-0.136793
MAMLD1	-0.380527
CD6	0.54111
TACC3	0.59565
UFL1	-0.140114
POLA2	0.0996163
ZC3H3	0.00938835
CAPN1	-0.101699
ACP3	-0.767465
MDH1	-0.133368
SLC30A9	-0.0450589
MTMR11	0.103179
COX15	0.0157952
CCDC88C	0.167997
YAF2	-0.0301257
ZMYND11	-0.116758
WAS	0.239489
DPEP1	0.0047333
BID	-0.104475
MATR3	0.538203
NPC1L1	0.355084
XYLT2	-0.0790735
RGPD5	-0.171236
STMN4	-0.239543
NUDCD3	-0.0585824
ISL1	-0.128139
CHDH	0.0418857
IL20RA	-0.213559
CLCA1	1.65406
CLCA4	-0.399725
GLT8D1	0.0212517
ATP2C1	-0.0479425
IGF1	-0.516071
SLC38A5	-0.214958
RALBP1	0.0329179
RUFY3	0.202833
CNTN1	-0.264082
SLC11A1	-0.0848581
WWTR1	-0.208054
AGPS	0.0343158
CXorf56	0.0503564
ATP1A2	-0.63125
TTC27	0.0797023
ZNF582	0.0280049
VSIG2	-0.0958198
PHLDB1	0.0553492
MARCO	-0.0155707
CYP24A1	0.757322
PRDM11	0.00467702
SYT13	-0.0236267
SNAI2	-0.434273
CD74	0.0303016
HGF	0.0724052
ZRANB1	0.0458304
NCDN	-0.075676
ADGRA2	-0.264433
ZFP64	0.0766082
MNAT1	0.0837682
SAMD4A	-0.0510519
RUNX3	0.333826
MRE11	0.144324
PLEKHB1	-0.0326899
SERPINB1	0.013331
CYP3A43	0.158721
SLC7A9	0.44507
SPAST	-0.0106763
NRXN3	-0.1501
OSBPL5	0.00142679
AQR	-0.0388494
CPS1	0.7524
C8B	-0.133694
FHL1	-0.643645
RTF2	-0.125717
GABRA1	-0.154938
NLRP2	0.0226114
SLC45A4	-0.0386434
RNF10	-0.15953
ZNF839	0.268721
ZDHHC6	0.000417018
GRAMD1B	0.0198933
RNH1	-0.153754
NDUFS1	-0.111342
RB1CC1	0.0250257
ERP44	-0.209013
ALAS1	-0.193616
BIRC3	0.314181
AKAP11	0.0111163
GLRX2	-0.0928153
SNAPC1	0.0273386
DERA	-0.162997
STRAP	-0.0598303
ABCC2	0.603679
DEF6	0.0176806
PLEKHO1	-0.290161
GCLM	-0.058775
UBR2	0.0319348
EHD2	-0.369681
DEPDC1	0.165475
CCDC28A	-0.0880885
RRAGD	-0.275725
HSF2	-0.0467189
PHF20	-0.0232392
HSD17B6	0.0547964
NR1H3	-0.000465285
TYMP	0.290547
NCAPH2	0.0231427
TOMM34	-0.0682656
SEC63	-0.185937
KPNA6	-0.0887502
VIM	-0.209266
RTEL1-TNFRSF6B	0.644024
FAS	0.033623
RNASET2	-0.0975705
CD44	-0.240721
KCNG1	-0.134315
AGPAT4	-0.033577
SLAMF7	0.638171
BTN3A1	0.259097
MIPEP	-0.105437
PRKCH	-0.0538709
INSRR	0.0493918
IFNGR1	-0.166212
B4GALT7	-0.136277
SH2D2A	0.270425
VRK2	0.0238437
TNFRSF1B	0.0369051
VEZT	0.070657
POU2F2	-0.0293079
BRD9	0.128694
SNX1	-0.107907
TBPL1	-0.216189
ARNTL2	0.165658
BCLAF1	0.0437982
SLC39A9	-0.109255
ANK1	-0.700071
IBSP	1.15712
TFB1M	0.0616745
RABEP1	-0.150349
HMGB3	0.00901276
NUP160	0.183329
BAK1	0.0117589
MUSK	0.211886
IKZF2	0.183908
GRN	-0.234682
FAM13B	-0.0925153
ARHGAP31	-0.0918309
CENPQ	0.0645362
SARS1	-0.0867092
RANBP3	-0.0982028
ARID4A	0.112446
EIPR1	-0.0818719
PNPLA6	0.0660841
IFT88	0.0385235
ALG1	-0.122657
ZCCHC8	0.118642
ABCF2	-0.0955493
CHPF2	-0.126518
LRRC7	0.299013
FUT8	0.0673003
UBA6	-0.0034305
GAB2	0.0360469
ATP6V0A1	-0.105309
PIAS1	-0.0426649
SLC4A7	0.151086
APBA2	0.250879
MAP2K3	-0.109509
EFCAB1	0.0910262
TMSB10	-0.0637314
ASTE1	0.152862
RNF19A	0.228697
PEX3	-0.0718002
GABARAPL2	-0.143529
MYOC	-0.108296
SH3YL1	-0.0952807
FAM136A	0.0258118
VCL	-0.342642
DEPDC1B	0.749704
DAPK2	-0.0205899
NSMAF	-0.0132198
ADSS2	-0.0308675
STAP1	0.127009
TIMP2	-0.214803
RFC1	0.0202168
TBC1D23	0.0119613
CUL3	-0.0573262
MYOM2	-0.522722
OTC	-0.202245
CYP46A1	-0.00974451
ZZZ3	0.0272655
SLC18A1	0.17308
USP2	-0.212352
CASR	-0.158796
TUBG2	0.0139412
RPL26L1	-0.0161858
FLT4	-0.105027
NSUN2	0.0571109
FBXO42	-0.0606805
MFAP3	0.0515488
MRI1	0.279056
METTL1	-0.0196977
HOXC8	-0.0985713
AGA	-0.259253
PI4K2B	-0.0615164
BOD1L1	0.132244
MAT2B	-0.0264089
TLL1	-0.00154331
EDC4	0.129551
TRIO	0.155516
VCAN	-0.107464
CLEC16A	0.00332842
MSR1	0.0183971
CDH1	-0.160332
MTREX	-0.0280639
DNAH5	0.266118
ZFYVE16	0.0491111
RIPOR1	-0.0386447
C6	0.375437
RAI14	0.0399658
SOX30	0.0866279
PNKP	-0.0856539
BEST2	1.01892
PHLPP2	-0.00413626
SPDL1	0.320018
STAU2	-0.0371694
SLC66A1	-0.191213
CTNS	-0.155656
RTN4R	-0.0400872
PHF23	-0.238582
CDH10	-0.0889391
INPP4A	0.17819
RAB27B	-0.161832
PSMA4	-0.127582
MYO16	0.124221
LSG1	0.048396
PARP3	0.116379
TNC	-0.196892
THAP3	-0.0547541
RIPOR3	0.118598
TDP1	0.192094
AIFM2	-0.0624385
C2orf83	0.0868126
SPATA7	0.108046
MED17	0.12909
RETSAT	-0.239824
CAPG	-0.164543
AP2S1	-0.264557
USH2A	0.27901
ZPBP	-0.334674
TG	-1.36407
ADAM28	0.354544
BARX2	-0.0342137
DCUN1D1	-0.00377949
JADE2	0.117832
ZIC2	0.0355525
LCP2	0.173977
TRIT1	0.0982518
ADRB1	-0.086484
GUCA2B	0.39172
CUL7	0.0592933
CTNNA1	-0.0866282
PHKA2	0.245113
CNTLN	0.0349051
EPHA3	-0.220519
HSPA5	-0.268455
DSG2	-0.0795084
GEMIN8	0.093933
OFD1	0.0526458
GPM6B	-0.285015
MAGEC2	-0.933235
PREX2	0.00985825
WDR37	0.0314323
YTHDC2	0.133065
CTPS2	0.0193548
ATP6V1H	-0.161377
POLR2B	0.0555893
FAM214A	0.0907213
ARAP2	0.0521377
TPR	0.164791
CP	0.547637
KIAA0556	0.114647
DTNBP1	-0.0961722
XK	-0.0649135
ANO2	0.0355448
C12orf4	0.0366363
SCML1	0.440537
WWC3	-0.129679
ARHGAP6	-0.0711748
FAM184B	0.122206
MAP4	-0.0422586
GOPC	0.0436784
ROS1	0.575585
USP28	0.125312
HDAC9	0.0236575
TSPAN17	-0.0482271
NOP16	0.0373092
CC2D2A	0.0878763
RRM2B	-0.103711
ZNF800	-0.0520661
TNFRSF17	0.768368
SNX29	0.0607045
LMO3	-0.477263
MRPS10	-0.119663
GUCA1A	0.0586803
RSF1	0.0624752
VPS13D	0.0123452
CELF2	-0.211039
FAM120A	0.00911338
R3HDM1	0.0540258
COL9A2	0.102221
KITLG	-0.259631
ERCC8	0.00891564
ADAMTS6	0.25526
H6PD	0.0287368
VAMP3	-0.149811
PER3	0.0121983
UTS2	-0.285985
TNFRSF9	0.499436
EPN3	-0.0285864
LTBP1	-0.203554
RCN1	-0.147625
ELN	-0.103452
RFC2	0.0715446
ARID1B	0.0480672
CLPTM1L	-0.0967782
NEDD4L	-0.276605
FOXP3	0.220262
PPP1R3F	-0.104065
HEXB	-0.210466
PTCD2	0.142689
NEXMIF	-0.182561
JKAMP	-0.0373633
DKK3	-0.158515
ARHGEF5	-0.12241
NFE2L3	0.298189
MCUR1	-0.126621
LIMA1	-0.0612938
LETMD1	0.121845
SLC4A8	0.402964
LAMC3	-0.187732
PTGER3	-0.357746
TNIP3	0.43287
MAPK9	-0.0129754
COL23A1	-0.550064
BCAR1	-0.175945
FAM160A2	0.177676
HERPUD1	-0.271899
HOMER3	-0.0518807
RAD51	0.542081
POLQ	1.05526
PIK3CB	-0.0658138
CYBA	0.0621324
THOC3	0.0333642
HEBP2	-0.150239
MPHOSPH9	0.323691
PLEKHA5	0.10614
PRSS8	-0.279664
SIKE1	0.0707219
RRP12	-0.00275538
FNIP2	-0.0195243
MSMO1	-0.364979
TTC17	0.0279629
ALX4	0.261516
FSTL4	-0.279332
FOXN3	-0.0723396
METTL24	-0.188538
AKR7A2	-0.139468
MRTO4	-0.0320655
NNAT	0.0208107
USE1	-0.0614123
MCF2L2	0.500448
NRIP2	0.073654
LAMA3	0.19679
AP5M1	-0.130916
ANAPC4	0.206053
KCNQ1	-0.118891
TRAPPC3	-0.142866
THRAP3	-0.00839032
PHPT1	-0.196702
ENTPD2	0.0237195
LY75	0.217251
ARID4B	0.120654
OPN3	0.201587
SDCCAG8	0.0343933
PTPRN	-0.152573
HHAT	-0.221657
KIF1B	-0.0229302
FOXC1	-0.214878
TBC1D22A	-0.0369201
SYNE2	0.108882
PLEKHH1	0.215112
ATP9A	0.000474745
SPO11	-0.0148156
CBLN4	-0.395472
CHRDL2	-0.405818
FAM168A	0.000963107
RELT	0.291062
GALC	-0.151849
NOP58	0.119483
SZRD1	-0.086014
KCNH2	-0.413745
CUL1	-0.0594137
FAM114A2	-0.122377
CYFIP2	0.11827
TAB2	0.00235132
GINM1	-0.193359
EIF2AK2	0.0273236
USP36	0.138653
KMT2C	0.10837
MCOLN3	0.37136
CCDC85A	-0.269038
PUM2	-0.00917296
MRPL43	-0.12606
ITIH4	0.457792
ITIH1	0.26798
HPF1	-0.0228667
ZFR	0.0102916
ZNF280C	0.286663
NPFFR2	-0.145073
PHF21B	0.350666
TRAF1	0.414129
RC3H2	0.0955236
IL17RB	0.174035
TRAF3IP2	-0.158291
GYG2	-0.207028
DCBLD2	-0.158701
SERPINB3	-0.200233
SOAT1	-0.200814
PKP2	-0.0732076
MSH4	0.840052
F7	-0.30559
GDI2	-0.0444912
PRDM1	0.0756642
ATG5	-0.152622
TMCC3	-0.142321
PITHD1	-0.193501
MTA3	0.0160086
USP13	-0.0774164
ATP11B	0.0353771
LAMC2	-0.0681728
CDK14	-0.0344551
SEC61A1	-0.230397
PPP1R12A	-0.0195205
RASGRF1	0.0774763
CAMK2B	0.0452764
CROCC	0.273539
POLR3E	0.082822
ATP2B4	-0.307753
ZC3H11A	0.173353
RIOK2	-0.0509355
YIPF1	-0.305409
NDC1	0.122511
DGKG	-0.534705
FLYWCH1	0.116937
UNKL	0.380156
TBXAS1	-0.235022
PARP12	0.0778433
ALDH18A1	-0.042613
TARBP1	0.520428
GATB	-0.0125345
MXD1	0.0155319
CDK17	0.187787
DNAJC25	-0.150143
SLC2A3	-0.280543
PSD	0.0127027
CTDP1	-0.138093
YBX3	-0.0787458
STYK1	-0.188677
WNK1	0.00968873
CCAR1	0.0721758
OGFR	0.0394142
GNA15	-0.217279
CREB3L3	0.147269
PIGV	-0.146735
PTPRU	-0.0652835
SNRNP40	0.0297915
RIMBP2	0.209746
COL11A1	0.36994
QSER1	-0.0430641
MPC1	-0.201889
ACAA1	-0.203169
BCAT1	0.183862
HDAC7	0.132695
LZTS1	-0.147664
PRDM6	-0.251702
WNT8A	-0.153987
SPAG4	0.244029
NCKAP1	-0.115291
MRPS35	-0.068055
GUCY1B1	-0.0918524
SFSWAP	0.200247
TNK2	0.219118
MON2	0.136551
CDH3	-0.158332
ARSF	-0.448433
GPBP1	0.0381579
DGAT2	0.415564
ZNF112	0.179013
CS	0.0483261
LTK	0.798201
MRPS24	0.0694665
ELMO2	-0.144055
WAPL	0.111753
VMP1	0.165993
APPBP2	-0.0628045
POLD1	0.3597
SEZ6	0.345129
EIF4B	0.0771529
SLC6A16	0.113229
BICRA	0.0923441
SPHK2	0.024782
RPL18	-0.10113
CA11	-0.268659
ISOC2	-0.117374
U2AF2	0.0886429
EPN1	-0.118615
MED29	-0.158627
AHRR	0.477001
GSC2	0.147085
ZNF275	-0.0616334
MTMR1	0.127273
GPC1	-0.0854258
ADCK1	-0.158761
HAGH	-0.186813
RNF4	-0.0662158
CASP8	0.119939
LIMCH1	-0.133537
INTS13	0.111168
TM7SF3	0.0119679
DLX3	-0.279355
SPA17	-0.071724
TSPAN32	0.48236
CCN5	-0.877136
DMRT3	0.0897085
ST3GAL6	-0.0865195
ATP2C2	-0.0314484
NGFR	-0.248701
CDON	0.308323
TAF2	0.177661
HIPK2	-0.0684957
TNPO3	-0.0291057
BORCS8-MEF2B	0.133306
RFXANK	-0.0527363
TMEM161A	-0.0479959
LPAR2	-0.0761504
CTSA	-0.126875
SUGP2	0.296157
SLC12A2	-0.0886379
SNX24	-0.165208
EYA2	0.100658
CNN2	-0.24649
ABCA7	-0.01929
SNCAIP	0.228202
DDX20	0.02467
BTBD1	-0.0445182
FAR2	-0.0730273
BCAS1	-0.16452
POU1F1	-0.273348
CHI3L2	-0.165522
SBNO2	-0.0283473
PMS1	0.218934
HMG20B	-0.152072
CALCRL	-0.157589
TAF11	0.0524882
ANKS1A	0.0488613
AP3D1	-0.0671028
ZNF76	0.0871429
SLC9A3R2	-0.215682
NTHL1	0.0466046
UHRF1BP1	0.0680309
GNAI3	-0.103737
IPO5	0.0177853
OAT	-0.0904125
WDR3	0.185046
PKN2	0.0533639
WDR18	-0.014898
TRAM2	0.151534
NTN1	-0.109004
GLP2R	-0.342856
MCM10	0.821201
DGKA	-0.0201057
ERBB3	-0.0266772
ROPN1	0.265108
ANKRD44	0.295997
KARS1	-0.149287
ADAT1	-0.0946532
PDIA5	-0.187247
TBC1D22B	-0.0261887
NDUFB4	-0.167395
SPEN	0.144055
MYLK	-0.529699
ZC3H15	-0.0651637
MAP2K4	-0.227218
PACC1	-0.100357
SNAP91	0.180174
SLK	0.0198589
CYB5R4	0.0496645
COL17A1	-0.152965
GSTO2	-0.0492272
SEC61A2	0.284213
PRKCQ	0.0941495
TLE2	0.0336148
ASB1	0.0115502
FAM107B	-0.108485
ME1	-0.191584
TBC1D1	-0.202607
CDK13	0.100737
MTHFD2	-0.0169366
SLC9A7	-0.0410283
FOXJ2	-0.0330581
YBX1	-0.0428354
PDE4A	-0.104772
PPP2R5A	-0.0807495
CTNNA2	-0.100857
ELAVL1	-0.106425
TIE1	-0.180358
DIP2B	0.0826893
SMARCD1	0.0355457
KDM4A	0.0215815
NFYC	-0.0866892
ZMYND12	-0.154191
SLC9A3	0.624425
NGEF	-0.122759
ASPM	0.900285
CD84	0.378367
ELOVL1	-0.103885
SPI1	0.130268
ZNRD1	0.0220944
MPPED2	0.0018136
CLDN18	0.362171
ZBTB11	0.127365
ATXN3	0.131477
GOLGA5	-0.156921
FGFR2	-0.0845572
LRRC40	0.0323997
ISOC1	-0.120103
EML1	-0.107209
TRMT11	0.184815
THUMPD1	-0.0993432
MSANTD3	-0.0387701
KIF26A	0.0962917
ATG2B	0.0385604
ARFGEF1	0.0950374
ACSM2B	-0.364296
ZFAT	-0.0180606
MTFR1	-0.00813879
STAG3	0.675331
FECH	-0.0234203
MYO9A	0.0193109
DDX3Y	0.0706982
PFKP	-0.0678839
IDI1	-0.260889
SP100	-0.0116096
KLF6	-0.118424
PLPP1	-0.326349
NEO1	-0.218431
TRAM1	-0.11974
PHKA1	0.0198162
TNFRSF1A	-0.224477
CACNB1	0.175517
EVI5	-0.0767885
STOML1	-0.138313
PKM	-0.0979496
DHX29	-0.0992188
DNTTIP2	-0.0498117
METTL22	0.0459093
TP53BP1	0.0950894
TRO	-0.0095051
RRP15	0.0352754
RHOA	-0.107832
DHX8	0.00101041
PRKCZ	-0.0757576
ZFY	0.0139668
IARS2	0.0504439
SYT1	-0.30979
NAV3	-0.193035
IDH3G	-0.161804
ROGDI	-0.0864019
PDZD4	-0.0465967
ATP2B3	0.289483
ROCK1	0.0378989
CBFB	0.0893068
PDK3	-0.0159359
HYAL2	-0.273946
HDAC4	0.0206967
RASSF1	0.0369307
FGFR3	0.108569
IFI35	-0.136254
HEATR6	0.0579222
COASY	-0.0689785
PLEKHH3	0.0828066
MEF2A	-0.0319935
OTUD5	-0.0606016
TFE3	-0.0532175
TBC1D25	-0.0287989
ACSL4	-0.120944
INPP5A	-0.106386
GPKOW	-0.0588112
GRIPAP1	0.0668086
FTSJ1	-0.0218673
PRR11	0.618545
REEP1	-0.176086
ATP11A	0.251836
POLR1A	0.113867
LAPTM4A	-0.170619
TTC7A	-0.00857172
IP6K2	0.0903682
STON1-GTF2A1L	-0.121138
SRBD1	-0.133895
KIF2A	0.113618
RASGRP2	0.0430583
PSME4	-0.060972
IFT80	0.322162
SIRT2	-0.0992092
ERLEC1	-0.250128
PPP2R5B	-0.0647621
PYGM	-0.656211
PAGE1	0.170257
PITX1	-0.0843007
TRPC7	-0.109749
MAST4	-0.0605752
ADGRF5	0.539139
SDK2	-0.218237
ADAM7	0.857942
NUP133	0.103611
NUCKS1	-0.0806423
VPS35	-0.0579942
DNAJA2	-0.0684777
BCL3	-0.28585
KCNAB2	0.267629
ABCC9	-0.15285
GAL	-0.116671
CLEC2D	0.620003
FUNDC1	-0.0974951
MAOB	-0.324752
RORA	0.0988734
DRD4	0.340172
TGFBR3	-0.286739
PLA2G10	0.212807
HES2	-0.240871
ATP1B3	-0.194929
NEDD4	-0.157384
PIGB	0.0429887
MAPK6	-0.0808238
GNB5	-0.0825097
RAB27A	-0.355621
HDHD5	0.0243288
UFD1	-0.138249
LRP6	0.0532227
GUCY2C	-0.011013
SCT	-0.356633
PHRF1	0.0759767
ELP1	0.172479
NUCB2	-0.265403
PFN2	-0.0387884
PTPN3	0.0529519
SPTB	-0.36118
DAPP1	0.422106
FGF10	-0.305972
SLC44A1	0.105095
TMEM260	0.0529965
SMG6	0.00703002
EXOC5	-0.0918832
CLTCL1	0.0405299
FGF22	0.125938
FSTL3	-0.135145
DGCR2	-0.10339
RNF126	-0.0528643
MNT	0.0533506
ZXDC	0.278089
JMJD6	-0.0279607
POLB	-0.0367792
ST6GALNAC1	-0.0883083
WIPI1	-0.144301
FRMPD1	-0.329548
GBA2	0.0271853
NDST1	-0.00439079
ASNS	0.224296
AP3M2	0.130471
CNGB1	0.0779208
ST6GALNAC2	0.0442352
CHAT	1.25223
PABPC1	0.1246
TESK2	0.0288927
CFAP20	-0.0023732
CSNK2A2	-0.0388771
PTPN21	-0.0430696
EIF2B3	-0.0778922
CAMK2A	-0.700428
TCOF1	0.0294209
CDC42	-0.14318
OSBPL3	0.35463
EPHA8	0.213741
SLC12A3	0.238852
RAD18	0.0654256
ATP2B1	0.0682273
TRPM5	0.198729
NCK2	-0.0190827
MAP4K4	0.101972
MGAT4A	-0.298445
RPL31	0.0899155
WDR1	-0.203501
SNX13	-0.0181612
MS4A12	0.00914899
ARHGAP10	-0.2407
RPS6KA2	-0.166303
ING3	0.216969
VASH1	0.270315
LMCD1	-0.141693
BUD23	-0.0488586
SEL1L	-0.164685
TRIP13	0.620648
ATP6AP1	-0.252853
TCF3	0.149773
TRIB2	0.0307266
DAZAP1	0.168193
MBD3	-0.120012
PRLH	0.325623
HLTF	0.19003
FAM50A	-0.0885635
FAM3A	-0.125192
CPSF1	0.311751
MYO3B	0.303879
CYBRD1	-0.102434
CDH19	-0.309139
PDCD2	-0.0334655
SLC6A15	0.143775
RDH11	-0.669971
PRKACA	-0.192462
ADGRL1	-0.0901078
SPP2	-0.319062
ACTN1	-0.231036
ZFYVE26	0.130483
RPS6KA6	0.0513868
EPN2	0.0605092
PTPN18	-0.0821156
LIMS2	-0.460586
ASIC4	0.637595
SPEG	-0.16947
LNX1	0.0999952
ALDH3A2	-0.207838
TFRC	0.17831
SREBF1	-0.1713
TRPC5	0.0867497
AFF4	-0.0885537
UBE2D1	-0.119466
MPP5	-0.123959
RHOBTB1	0.429643
SMC1A	-0.0255268
HSD17B10	-0.148057
MARK2	-0.00747312
HMMR	0.561349
CHFR	0.152906
TRHDE	-0.429857
P4HA2	-0.197926
FCGR2B	0.228165
NFATC3	-0.122748
TRNT1	0.0778586
ACADVL	-0.10819
STK10	0.142596
FBXW11	-0.0231441
ACAP1	0.259675
CRMP1	0.000109259
EVC	0.0325146
DERL2	-0.362396
SIDT1	-0.0694214
NDE1	0.162546
IRAG1	-0.384671
TMEM38A	-0.23284
AP1M1	-0.131244
PVR	-0.114286
XRCC1	-0.00626354
SCARB1	0.00335148
CYP2W1	0.385132
MCM2	0.253962
MOV10L1	-0.0546157
PANX2	0.177582
SELENOO	0.0344527
TP63	-0.0806731
ALPK1	0.124186
LLGL2	0.226386
PDE8A	0.0398647
CLCN4	0.0341614
NLE1	0.133896
SDHA	-0.00923844
SMARCE1	-0.0498787
FNDC8	0.0890714
GSDMB	0.78079
KDM5A	0.065792
ADAM11	0.31558
PPP2R3A	-0.186829
FERMT2	-0.317759
ABCB11	0.23288
DHRS9	0.180194
CD5L	2.14013
PTGS2	-0.227355
IGF2BP2	0.195618
MAP3K13	-0.0410827
ST6GAL1	-0.370891
TBX21	0.586187
FRY	0.0192542
PICALM	-0.105623
NSF	-0.137359
GLI2	-0.0722932
CLASP1	-0.0154708
MRPS34	-0.0796729
NOTCH3	0.0333786
CLNS1A	0.117124
PPP2R2C	-0.176063
TEAD2	-0.209053
EED	0.165396
CDHR2	0.750306
SNCB	-0.231673
TSG101	-0.0824558
NCBP3	0.0704294
ATP2A3	-0.0715853
CA12	0.0379051
MGLL	-0.186764
NTN4	0.0719541
BCS1L	0.126933
NUAK1	0.185082
DPP8	-0.019035
SLC24A1	0.0701068
ZNF532	-0.135327
SCARF1	0.11254
LMAN1	-0.124797
HACD3	-0.173085
IPCEF1	0.134374
ZZEF1	0.0682313
NOX3	-0.166336
ENO1	0.0505471
SLC12A1	0.357398
MYDGF	-0.245188
ANO8	0.326967
TUBE1	0.254431
ARHGEF10L	0.0267665
TXK	0.63239
WSCD2	-0.253582
KCNQ2	-0.104231
TACR2	-0.528941
ACTR6	0.081912
TIPIN	0.0995783
SRI	0.047039
EIF4G3	0.0327899
NUP37	0.10744
SEMA3A	-0.341082
GTSE1	0.736861
SEMA3C	-0.125153
TTC38	-0.171022
ACAT1	0.0177951
GRAMD4	-0.272521
CELSR1	0.00411128
WNT8B	0.337072
ZNF638	0.0903839
SLC25A40	0.00399881
TIMM21	-0.028243
ADD2	-0.00722322
FGF4	0.522251
RASAL2	0.149812
VPS9D1	-0.0349781
ZNF37A	0.0960249
MARK3	0.0392509
SLC25A3	-0.0377764
FNDC3B	-0.0751649
FOSL2	-0.188144
CACNG5	-0.0961648
CACNG4	-0.728153
FRYL	0.0973723
TMEM131	-0.0377803
FSCN1	0.0219337
ACTB	-0.320722
MOCOS	-0.0447082
PLD1	0.117491
ATP12A	0.434586
WDR62	0.394073
DLG1	0.0294425
RAB7A	-0.155225
BCAP29	-0.153814
SEC31B	0.683349
SART3	0.086336
ARHGAP15	0.16929
TUBA3D	-1.0828
PAX2	0.100336
EXOSC7	0.0164315
KIFAP3	0.00556084
MKRN2	0.00919398
MCM6	0.140395
REXO2	0.132266
RBM7	0.0690699
RBMS2	0.0537061
BAZ2A	0.1957
PTPN23	0.000561962
MLH1	-0.0347281
UNG	0.120768
FMO4	-0.0832694
KLHL20	0.000248406
RGS11	0.615343
SLC46A1	-0.0716317
PLXNA2	-0.0695611
SPAG5	0.694298
ANKRD13A	0.138152
TPD52	-0.128159
ACACB	0.129191
TRAF4	0.123446
PAG1	0.175148
GPATCH1	0.101382
ICAM3	0.502597
NT5C2	0.117385
MCAM	-0.315663
GPC4	-0.0756326
MBNL3	-0.13075
CAMSAP3	0.032432
RAP1GAP	0.0275549
XAB2	-0.0435226
ARHGEF1	0.257093
STXBP2	-0.11397
MAP2K7	0.0366562
NMRK2	-0.667177
DGKD	0.121317
CTTNBP2	-0.11588
ACTL6B	0.164247
RARB	-0.0602247
TOP2B	0.0800968
TM9SF3	-0.146886
NFKB2	0.0676095
UBE2T	0.459152
PPP1R12B	-0.205616
DNAJC10	-0.146527
GTF3C1	-0.140573
IL4R	-0.0656388
USP33	-0.0815226
PAK3	-0.227759
CAPN6	-0.455054
DCX	-0.278719
SNRPA	-0.0657318
SPAG6	-0.379474
EXOSC5	0.0511197
DYNC1I2	-0.0685392
APBB1IP	0.275733
LRCH4	0.141512
FAM76B	0.394538
SIRT6	-0.0647066
TYR	1.60267
POLD3	0.144323
ACTN2	-1.49672
CAPZB	-0.256731
GPR137B	-0.049915
NAALAD2	-0.0851125
JADE1	-0.259719
SLC25A43	0.0120694
UBE2A	-0.0599044
FGFR1	-0.237494
FKBP6	0.382175
SMC1B	0.669545
FBLN1	-0.37717
ITGA8	-0.420985
CST7	0.144485
MAP2	-0.301834
PIAS2	0.00423221
AMPH	-0.051583
ARAF	-0.143504
MCCC1	0.289998
LAMP3	0.401065
FAP	0.0510126
NEBL	-0.140901
ACER3	-0.00375022
UBE2K	-0.038263
PIK3C3	0.00699153
N4BP2	0.130078
TIGAR	-0.179131
TULP3	0.0107617
SYNJ2	-0.0883966
ADCY2	-0.027319
PPP2R5C	-0.0324185
RBFOX1	-0.579493
GNB1	-0.139373
HOXA9	-0.0762631
EDN1	-0.00812036
MLLT10	0.256557
ZCWPW1	-0.0106263
ADCYAP1R1	-0.296191
FGF20	0.383058
P2RY10	0.654808
ITM2A	0.360468
NRDC	0.00634909
VDAC3	-0.0402638
PCM1	0.0151162
TNRC6C	0.00481009
CBFA2T2	0.125384
BRINP1	-0.512805
ITCH	-0.0022209
PKD2L2	0.36261
TP53INP2	-0.356375
SDF4	-0.208298
MYH7B	0.244187
BPIFB2	-0.227031
TP73	0.179249
TOLLIP	-0.154559
UBE2D4	-0.162598
CLUL1	-0.239962
RUNX1T1	0.0533053
CDH17	1.00015
THOC1	0.279831
FKBP7	-0.198751
OSBPL6	-0.0716218
SLC1A3	0.0532985
XRCC5	-0.0408555
LXN	0.147633
SP140	0.65815
MKNK1	0.208917
TNS1	-0.227408
REXO1	0.0225348
SAR1A	-0.107177
CDC14A	0.366699
RAPGEF3	0.0346592
CEACAM1	-0.0861025
SENP1	0.0967391
DUSP13	-1.04654
CIC	0.0254422
LIPE	-0.0646955
FDFT1	-0.152453
PAFAH1B3	-0.0875721
OPHN1	-0.0064903
AFM	-0.01822
KIF22	0.00408534
SCGN	0.128695
CARMIL1	0.0624012
PGM1	-0.219319
DDX1	-0.0274911
DNM2	-0.0351886
EPB41L2	0.018897
RIMS1	-0.143546
MOXD1	-0.0810679
STX7	-0.0546874
RABL2B	0.142582
KEAP1	-0.0426447
DDX43	0.078125
PTPRH	0.189874
DCT	0.460371
SLC35C2	-0.0149578
CRYBG3	-0.0146309
EPHA6	-0.257528
SCTR	0.24134
RFX3	0.245926
RIF1	0.0347647
RAB21	-0.125756
SLC4A4	-0.252063
SMARCA2	0.0418898
RDH8	-0.2108
SESN1	-0.129341
MID2	-0.0348947
DNAAF6	0.78417
COL5A3	0.0501657
SRCAP	0.036943
PUM3	0.124076
CPB2	0.146784
CHRNA3	0.00916631
KCNN2	-0.0896311
CNOT4	-0.0312015
PSEN1	-0.1578
CPOX	0.212671
CLDND1	-0.0504378
MOK	0.283646
HSP90AA1	-0.0727965
RBL1	0.297884
DLGAP4	-0.088166
IGSF9B	0.240398
CFHR2	-0.00226374
NDC80	0.0867174
AP4E1	0.00280577
RSBN1	0.0181301
MAGI3	0.0217942
CXCL2	0.234122
AFP	0.2796
COL4A4	-0.0734216
TCF7	0.0472558
OSTM1	-0.258249
CDH7	0.208153
IMPG2	0.152978
PCNP	-0.0222905
EXD2	-0.0044929
ARG2	-0.432654
MEF2C	-0.339504
PTPRC	0.556904
CACNA1S	-1.39142
PKP1	-0.0479036
UBA5	0.0298737
STK17B	-0.179323
CDC14B	-0.191786
ZNF510	0.0699031
LRP2	0.199936
ZNF506	0.053293
JMJD4	-0.0846421
DUSP12	0.142734
AACS	-0.0969784
DELE1	0.0402837
SLC13A1	0.169075
CADPS2	-0.0280475
PCDHB4	-0.00506402
PCDHA6	-0.0095412
PCDHGA2	-0.145197
HSPB11	-0.0301942
PHLPP1	-0.0916337
ATP8B1	-0.110114
IL12RB2	0.621759
SMARCD3	-0.0801585
WDR70	0.128087
FYB1	0.428847
MPP4	0.639151
STRADB	-0.0984991
BZW1	-0.154297
PGR	-0.201561
C1QTNF3	0.243991
ME2	-0.0669381
C5orf22	-0.0328753
CCNT2	0.129185
FAM135A	-0.194955
COL19A1	0.016153
EPB41L3	-0.165465
COBLL1	-0.0104638
DLG3	0.0794909
KCNK2	-0.213463
SERTAD4	0.0210867
TRAF5	0.232388
MRPL22	-0.0474254
GEMIN5	0.0525375
OPRK1	0.174938
NFE2L1	-0.180154
SEMA5B	0.28533
GSK3B	-0.0227848
ITGB5	-0.132346
ERC1	-0.0510606
XPO1	0.210429
RNF13	-0.119265
TRPM3	0.301604
PALB2	0.198535
DOP1A	0.155278
LYRM2	-0.174666
BCKDHB	-0.0214719
KAT6A	0.0641293
TUT7	0.0634081
ULK2	0.073431
GRHL2	0.0270782
TNPO1	0.00168474
PLOD1	-0.260053
P2RX5	0.553926
ITGAE	0.0534249
DIS3	-0.0466051
PIBF1	-0.00498253
TDRD3	-0.097557
NUFIP1	-0.0449167
PDS5B	-0.210161
OXCT1	0.191995
RRAGB	0.0138138
EPYC	-0.390441
CYLD	-0.0252558
SLC27A5	-0.0248154
ZNF324	0.00711658
ZNF671	0.0453896
ZNF416	-0.00150574
ZNF586	0.126123
ZNF446	-0.0671235
ZNF264	0.027118
RPS5	0.0331863
FAT1	-0.00370689
YTHDC1	0.114852
CHMP2B	-0.145656
SMAP2	-0.06975
PPIE	0.00566185
ZMPSTE24	-0.0969315
STARD7	-0.029526
NOA1	0.148034
REST	0.050714
HAL	0.571743
SSH1	0.0692151
GSTP1	-0.285674
APLP2	-0.239087
FAM234B	0.0955
SLCO1A2	0.197686
WBP11	-0.239138
EIF3I	-0.15852
NKAIN1	0.137088
COL16A1	0.0199231
TXLNA	-0.10196
APOB	-0.261801
NCOA1	-0.0421341
AGBL5	-0.0111068
EFR3B	-0.0770754
KIF3C	0.106093
RAB10	-0.105734
GCKR	0.139713
HADHA	-0.103708
MAPRE3	-0.00415177
CAD	0.258887
CD59	-0.27421
CD82	-0.0528218
BCORL1	0.00862085
ATRX	0.0478179
AK6	-0.146242
FCN1	0.0262225
MYNN	0.0462922
MECOM	0.117402
SCAMP1	-0.13535
PREP	-0.149607
HACE1	0.043372
SEH1L	-0.0160048
WDR47	0.00884102
WDFY1	-0.0509299
OVGP1	0.00698857
SLC25A24	0.0263686
MAP3K4	0.0702438
PILRA	0.330058
IGSF9	0.279664
ABCB1	-0.0189535
ZNF213	-0.0716981
AKR1B1	-0.187863
CPNE3	-0.081228
RRN3	0.00957626
CTTN	0.0138317
WNT11	0.371126
MTIF2	0.0735916
DDHD2	0.0539483
TTC39A	-0.306178
EPS15	-0.0986611
ORC1	0.610912
MGST2	-0.252787
CHERP	0.0530559
ATG16L1	0.00990752
USP40	0.00969045
POMGNT1	-0.0793896
RAD54L	0.828782
MAST2	0.0158939
DNAJA1	-0.152762
B4GALT1	-0.208148
CHMP5	-0.091769
NFX1	0.0654514
AQP6	0.323617
DIMT1	-0.0698785
IPO11	-0.028105
FOLH1	-0.239918
EIF2AK1	-0.0139718
NME8	0.177733
EPDR1	-0.305948
SNX10	0.0750599
SEPHS1	-0.0555639
MRPL28	-0.120097
HBQ1	0.760893
ITPKC	-0.310887
CEACAM6	0.378937
FAT2	0.141109
RBM22	0.035218
TMED2	-0.188674
ERO1B	0.16303
ZFAND6	-0.101449
HSD17B2	-0.0536724
TXLNG	0.122009
PPEF1	0.0361663
LAT2	-0.115096
HUWE1	0.0430806
ZW10	0.0867461
ALG9	-0.0355056
MYBPC2	-0.442148
NOX4	-0.0199909
ACOX3	-0.187809
MTMR2	-0.173393
PPP1R15A	-0.147523
HSD17B14	-0.310416
TRIP6	-0.0973201
ACHE	-0.0851579
FTL	-0.139234
SRRT	0.0991481
BAX	-0.0479586
NLK	0.0429326
PIGS	-0.0461568
ADAMTS2	-0.115154
TMPRSS11E	-0.411565
ATXN7L3	0.0818426
PGS1	0.186952
PSMC5	-0.113551
UIMC1	0.113819
CETP	0.126949
MMP2	-0.150364
MT3	-0.0994312
LPCAT2	-0.0467422
GNAO1	-0.399561
OGFOD1	-0.123502
SH3BP2	0.26102
NOP14	0.0810457
ADD1	-0.119317
L2HGDH	0.153698
TXNDC16	-0.0672865
RTRAF	-0.124566
NID2	-0.110473
GMCL1	0.0431606
SF3B2	-0.0161678
KLHL42	-0.108093
GNAS	-0.246471
DNM1L	-0.12004
PTHLH	-0.128625
PHACTR3	0.101237
ERGIC2	-0.177579
TFAP2C	-0.127504
AURKA	0.568268
CASS4	0.330701
PIR	0.0736823
AAMDC	-0.142559
RFX2	0.0825472
METTL2A	0.00220249
SULT2B1	-0.365876
ALG6	-0.0560781
CNOT3	0.0368137
GP6	0.362177
PTPN4	0.0638136
DDX18	0.027623
KHSRP	0.025079
GNA11	-0.14515
ASAP3	-0.168526
EDEM2	-0.165167
DNMT3B	0.764462
REM1	-0.103908
TPX2	0.687312
PDRG1	0.0185715
EPB41L1	-0.0858258
SLC15A1	-0.589604
DOCK9	0.00179151
ANKRD10	0.229134
TGDS	0.154187
DOCK3	0.168447
C3orf18	0.0215232
COQ9	-0.141819
TMEM40	-0.0502105
KIF9	0.109711
ARHGAP28	-0.332077
CRLS1	-0.0452065
DEFB127	0.0322272
PPP1R13B	-0.0164809
ATRN	-0.0197079
SMOX	-0.118472
SIGLEC1	0.331196
FKBP1A	-0.0674745
NSFL1C	-0.117702
SLC4A11	0.0887489
C20orf194	-0.0257011
ZNF343	0.143748
EBF4	-0.060415
CPXM1	-0.144394
MAVS	0.0575563
LZTS3	0.0762719
F11	0.0605364
XRN2	0.0302699
KIZ	0.0858513
DYNLL1	-0.111317
TESC	-0.0991168
SNX5	0.0555754
RPL6	0.0580481
SIRPG	0.587505
MAPKAPK5	0.137623
P2RX7	0.245406
ESF1	0.156896
RBBP9	-0.127325
ANAPC5	0.0698712
SLC23A2	0.0434588
SLC8B1	-0.0856256
TMEM230	-0.207151
DZANK1	0.279096
KDM2B	0.177668
CFAP61	0.325596
LHX5	1.08178
TASP1	0.14977
OAS1	0.308366
GCN1	0.148011
RPLP0	0.0738656
PXN	-0.0741289
SIRT4	0.00708758
RPH3A	-0.422708
KIF16B	0.101389
TRMT6	0.0484567
CHGB	-0.285473
PEBP1	-0.240153
TBX5	-0.57045
BRAP	-0.0482701
ERP29	-0.287404
NOS1	-0.193845
FUS	0.222183
IGBP1	-0.0374144
FXYD5	-0.149037
ZNF302	0.172868
GRAMD1A	0.055334
FXYD3	-0.499615
HEPH	-0.3585
CDIP1	-0.141714
CMTM1	0.405982
KCNH4	0.0983262
GANAB	-0.109716
GMIP	0.125114
RBM41	0.225282
BIRC5	0.727474
LAG3	0.130078
MLF2	-0.224561
OTUB2	0.104461
DDX24	-0.176056
ZBTB25	0.162662
NECAP1	-0.122018
ARHGAP4	0.352397
ANKRD24	0.0781883
DHX32	-0.0343384
RCOR1	0.0489929
GPATCH2L	0.151156
LTBP4	-0.217784
BLVRB	-0.297837
SLC9A1	-0.166047
SPTLC1	0.00428843
PAPOLA	-0.0361954
CCNK	0.0859073
PCBP4	-0.0731622
RGS1	0.337558
YPEL3	-0.00965791
MRPS33	-0.00723029
NDUFB2	-0.137502
NUDC	-0.156363
MAEA	0.0588354
ICAM1	-0.049983
STRN4	-0.0257586
IRAK3	-0.0855967
LYZ	0.438587
SI	0.233129
MUL1	-0.199822
TFAP4	0.311524
PDCD7	0.0165558
SPG21	-0.130497
FETUB	-0.419584
DNAJB11	-0.0880946
P3H2	-0.289136
THPO	-0.332709
CHRD	-0.294999
FLT3LG	-0.0422991
RAB11FIP3	0.150243
GNPTG	-0.2251
ZNF268	-0.0271575
GOLGA3	0.014603
PABPC4	0.0450205
CD209	0.22331
CERS4	-0.117087
MCOLN1	-0.0826854
USP48	0.0512962
EFNB1	-0.227839
PDPR	0.0616399
AARS1	-0.152482
GLG1	-0.15751
KIF4A	0.863139
TNRC6A	0.257906
PLEKHG2	-0.0477624
DLL3	0.492186
NAT14	0.151513
PITPNM2	0.0216264
EXOC1	0.0917965
RBM27	-0.0909853
POU4F3	0.0349428
OSBPL8	0.0762516
DTX2	-0.167481
NLRC4	0.145118
PUS7	0.230628
LAMB4	0.877165
NRCAM	0.274933
LAMB1	0.142519
SLC26A4	0.0526146
SLC26A3	-0.801434
DLD	-0.0421703
WDR7	-0.120968
TXNL1	-0.149984
IL5RA	0.0653132
ABCC6	-0.179509
CMTM6	-0.129561
ITGA6	-0.127411
RAPGEF4	0.0470516
MAP3K20	-0.286489
SMPX	-1.29983
FH	-0.0807252
SEL1L3	-0.0823989
TF	0.125378
CDV3	0.0431706
MYO15A	0.338037
ALKBH5	-0.157961
APOH	0.995753
NLRP1	0.0500006
PITPNM3	-0.09095
SPAG7	-0.190993
ORC6	0.712478
ZFHX4	0.26429
SLC17A6	-0.154019
CPA1	-0.472543
ZC3HC1	-0.0102508
ESR1	0.00286931
RGS17	-0.101185
ANGPT2	-0.0595289
TMEM101	0.00366718
CD200	-0.137884
CCDC80	-0.297512
CMA1	-0.14296
PSME1	-0.0779131
PPP2R3C	-0.054464
HAUS4	0.0553649
JPH4	-0.690394
MYH7	-2.3082
CEBPE	0.138815
SLC7A8	-0.351318
OSGEP	0.0740718
SLC22A17	-0.365236
RNF31	0.191192
SCFD1	-0.0879092
G2E3	0.0555667
HECTD1	-0.00409824
HNRNPC	0.00588266
RPGRIP1	0.249359
SUPT16H	0.0305053
TOX4	-0.105521
GEMIN2	0.226935
TGM1	0.0913648
TINF2	-0.08046
DAZL	0.572567
TBL1Y	0.0142232
SEMA6A	-0.0347205
TRPM7	0.0654534
TYRO3	-0.117855
WDR76	0.333378
CAPN3	0.513239
SNAP23	-0.11341
TBX15	-0.325427
PHGDH	-0.179593
COL9A3	0.173613
EZR	-0.158553
MYL6	-0.223558
AGO1	-0.0170945
TEKT2	0.74271
CLSPN	0.738434
RFFL	-0.0134674
UNC13D	0.495417
MFSD11	-0.0385251
DPYSL2	-0.198539
TGFB2	-0.0899798
GPATCH2	0.140672
NUP50	-0.0104023
CDC45	0.485615
COMT	-0.196042
ADA2	-0.0569803
VNN3	0.70921
ECHDC1	-0.0994081
LRRFIP2	-0.109131
SEC22C	-0.0439667
XYLB	0.291434
HDAC6	0.137735
OR1I1	-0.00276472
GABRP	0.370625
KRT31	-0.242295
CDC6	0.320197
UPRT	-0.0989799
CDC23	0.0139503
AAAS	0.0401249
CBX5	-0.113152
FMO2	0.318858
[truncated: 17,578 more rows]
