# Supplementary material for: Interference with mitochondrial metabolism could serve as a potential therapeutic strategy for advanced prostate cancer
Source: PLoS One. 2024 Apr 10;19(4):e0290753. doi: 10.1371/journal.pone.0290753 (PMC11006138; doi:10.1371/journal.pone.0290753)
Supplement: S1 File — (ZIP) [file pone.0290753.s001.zip › renamed_07c7e.xlsx]

## Sheet: Sheet1
细胞染色强度	阳性率	阳性得分	总得分
2-3	0.8	4	6-7				成	A01	N0004I0500	N0004I0500
1-2	0.9	4	5-6				成	A02	N0005I0500	N0005I0500
2-3	0.95	4	6-7				成	A03	N0007I0500	N0007I0500
0.5	0.8	4	4.5				71	A04	I05A0923	I05A0923
1	0.95	4	5				73	A05	I05A0927	I05A0927
1	0.9	4	5				61	A06	I05A0960	I05A0960
2	0.8	4	6				78	A07	I05A0982	I05A0982
-	-					掉片	72	A08	I05A1000	I05A1000
-	-					无腺体	63	A09	I05A1002	I05A1002
1-2	0.9	4	5-6				69	A10	I05A1010	I05A1010
2-3	0.9	4	6-7				72	B01	I05A1021	I05A1021
1-2	0.9	4	5-6				73	B02	I05A1029	I05A1029
0.5-1	0.7	3	3.5-4				63	B03	I05A0926	I05A0926
1-2	0.95	4	5-6	0.5	0.7		75	B04	I05A0966	I05A0966
1-2	0.85	4	5-6				59	B05	I05A0977	I05A0977
3	0.95	4	7				67	B06	I05A0990	I05A0990
1-2	0.6	3	4-5				70	B07	I05A1020	I05A1020
1-2	0.9	4	5-6				67	B08	I05A1023	I05A1023
3	0.85	4	7				68	B09	I05A1025	I05A1025
1	0.95	4	5	0.5	0.6		71	B10	I05A1036	I05A1036
2	0.8	4	6	2-3	0.7		65	C01	I05A1006	I05A1006
2-3	0.95	4	6-7				77	C02	I05A0917	I05A0917
1	0.95	4	5				67	C03	I05A1033	I05A1033
1-2	0.85	4	5-6				59	C04	I05A0921	I05A0921
1-2	0.75	3	4-5				73	C05	I05A0961	I05A0961
0.5-1	0.9	4	4.5-5	0.5	0.35		53	C06	I05A0962	I05A0962
0.5	0.75	3	3.5				66	C07	I05A0964	I05A0964
2-3	0.95	4	6-7				70	C08	I05A0971	I05A0971
-	-					掉片	57	C09	I05A0973	I05A0973
1	0.85	4	5				70	C10	I05A0980	I05A0980
1	0.95	4	5				74	D01	I05A0984	I05A0984
2-3	0.95	4	6-7				73	D02	I05A0987	I05A0987
2-3	0.9	4	6-7				62	D03	I05A1001	I05A1001
1-2	0.95	4	5-6				71	D04	I05A0922	I05A0922
1	0.9	4	5				61	D05	I05A0960	I05A0960
1-2	0.7	3	4-5	1	0.45		57	D06	I05A0983	I05A0983
1	0.75	3	4	1-2	0.2		71	D07	I05A1007	I05A1007
3	0.9	4	7				58	D08	I05A1008	I05A1008
0.5-1	0.85	4	4.5-5				66	D09	I05A1012	I05A1012
2-3	0.9	4	6-7	1-2	0.35		69	D10	I05A1014	I05A1014
2	0.9	4	6	0.5-1	0.8		73	E01	I05A1015	I05A1015
2	0.95	4	6				62	E02	I05A1016	I05A1016
2-3	0.95	4	6-7				60	E03	I05A1030	I05A1030
3	0.95	4	7				71	E04	I05A0970	I05A0970
0.5-1	0.95	4	4.5-5				73	E05	I05A0975	I05A0975
0.5-1	0.85	4	4.5-5				65	E06	I05A0979	I05A0979
2	0.9	4	6				77	E07	I05A0991	I05A0991
2-3	0.9	4	6-7				74	E08	I05A0992	I05A0992
0.5-1	0.8	4	4.5-5				74	E09	I05A0993	I05A0993
1-2	0.8	4	5-6				72	E10	I05A0996	I05A0996
3	0.95	4	7				84	F01	I05A1027	I05A1027
2-3	0.9	4	6-7				68	F02	I05A1031	I05A1031
2	0.95	4	6				67	F03	I05A1044	I05A1044
3	0.9	4	7				69	F04	I05A0976	I05A0976
2-3	0.9	4	6-7				63	F05	I05A1004	I05A1004
1-2	0.8	4	5-6				61	F06	I05A1013	I05A1013
2	0.85	4	6				72	F07	I05A1026	I05A1026
2	0.85	4	6				65	F08	I05A1039	I05A1039
2-3	0.95						62	F09	I05A1032	I05A1032
-	-					掉片	60	F10	I05A0972	I05A0972
