# Supplementary material for: Interference with mitochondrial metabolism could serve as a potential therapeutic strategy for advanced prostate cancer
Source: PLoS One. 2024 Apr 10;19(4):e0290753. doi: 10.1371/journal.pone.0290753 (PMC11006138; doi:10.1371/journal.pone.0290753)
Supplement: S1 File — (ZIP) [file pone.0290753.s001.zip › renamed_192f9.xlsx]

## Sheet: Sheet1
gene_name	gene_id	gene_biotype	cor_pearson	p_pearson	cor_spearman	p_spearman
CEP95	ENSG00000258890	protein_coding	0.884823	2.92001e-67	0.855357	0
ZNF169	ENSG00000175787	protein_coding	0.827588	2.70593e-51	0.800793	0
TRIM52	ENSG00000183718	protein_coding	0.81529	1.2509e-48	0.796999	0
PPT2-EGFL8	ENSG00000258388	protein_coding	0.814972	1.45685e-48	0.796907	0
ZNF182	ENSG00000147118	protein_coding	0.794014	1.85298e-44	0.794011	0
STX16	ENSG00000124222	protein_coding	0.815333	1.22565e-48	0.792273	0
CCDC14	ENSG00000175455	protein_coding	0.807962	3.91283e-47	0.792111	0
CLK2	ENSG00000176444	protein_coding	0.825348	8.57113e-51	0.790923	0
GTF2H4	ENSG00000213780	protein_coding	0.801311	7.84748e-46	0.789851	0
MRNIP	ENSG00000161010	protein_coding	0.818915	2.15128e-49	0.787468	0
ACYP1	ENSG00000119640	protein_coding	0.781617	3.00603e-42	0.785963	0
NUP85	ENSG00000125450	protein_coding	0.815645	1.05444e-48	0.785825	0
ZNF26	ENSG00000198393	protein_coding	0.815934	9.17631e-49	0.784794	0
IQCC	ENSG00000160051	protein_coding	0.791804	4.70807e-44	0.781829	0
ZC3H8	ENSG00000144161	protein_coding	0.815362	1.20839e-48	0.78115	0
ZNF224	ENSG00000267680	protein_coding	0.774908	4.11932e-41	0.781058	0
ZNF667	ENSG00000198046	protein_coding	0.735846	3.39142e-35	0.780341	0
NOXRED1	ENSG00000165555	protein_coding	0.755623	4.72758e-38	0.780027	0
KHDC4	ENSG00000132680	protein_coding	0.816476	7.06209e-49	0.778841	0
ZNF783	ENSG00000204946	protein_coding	0.804886	1.5886e-46	0.778288	0
DDX39B	ENSG00000198563	protein_coding	0.805387	1.26627e-46	0.775263	0
RNPC3	ENSG00000185946	protein_coding	0.803176	3.42383e-46	0.774925	0
OGT	ENSG00000147162	protein_coding	0.804022	2.34345e-46	0.774596	0
ARHGEF1	ENSG00000076928	protein_coding	0.727093	5.1721e-34	0.774396	0
RBM5	ENSG00000003756	protein_coding	0.817055	5.33536e-49	0.773413	0
THBS3	ENSG00000169231	protein_coding	0.771886	1.30007e-40	0.770831	0
IFT80	ENSG00000068885	protein_coding	0.759024	1.43197e-38	0.769391	0
LY6G5B	ENSG00000240053	protein_coding	0.788983	1.52298e-43	0.76891	0
THOC1	ENSG00000079134	protein_coding	0.789429	1.26693e-43	0.768789	0
GTPBP3	ENSG00000130299	protein_coding	0.740607	7.3579e-36	0.768626	0
PAN2	ENSG00000135473	protein_coding	0.803578	2.8609e-46	0.76822	0
ZNF839	ENSG00000022976	protein_coding	0.758364	1.80878e-38	0.76799	0
WDR27	ENSG00000184465	protein_coding	0.783025	1.7157e-42	0.767251	0
PAXBP1	ENSG00000159086	protein_coding	0.786062	5.04165e-43	0.766784	0
PRPF3	ENSG00000117360	protein_coding	0.79409	1.79412e-44	0.766665	0
HNRNPH1	ENSG00000169045	protein_coding	0.797907	3.48561e-45	0.766434	0
ENGASE	ENSG00000167280	protein_coding	0.800055	1.36536e-45	0.765252	0
C12orf76	ENSG00000174456	protein_coding	0.778498	1.02654e-41	0.765206	0
GEMIN2	ENSG00000092208	protein_coding	0.766359	1.01769e-39	0.763734	0
ZNF700	ENSG00000196757	protein_coding	0.790008	9.96283e-44	0.762947	0
LUC7L3	ENSG00000108848	protein_coding	0.791565	5.20538e-44	0.761631	0
PPWD1	ENSG00000113593	protein_coding	0.783606	1.35944e-42	0.759035	0
TARBP1	ENSG00000059588	protein_coding	0.761496	5.9379e-39	0.759013	0
DDX55	ENSG00000111364	protein_coding	0.777085	1.77959e-41	0.758963	0
KMT5C	ENSG00000133247	protein_coding	0.753968	8.39363e-38	0.758744	0
HAUS5	ENSG00000249115	protein_coding	0.77333	7.5246e-41	0.758563	0
TIA1	ENSG00000116001	protein_coding	0.79038	8.53688e-44	0.75748	0
TTLL3	ENSG00000214021	protein_coding	0.778141	1.18039e-41	0.757053	0
ATG16L2	ENSG00000168010	protein_coding	0.773339	7.49712e-41	0.756891	0
DFFB	ENSG00000169598	protein_coding	0.765247	1.5289e-39	0.755605	0
LRRC37B	ENSG00000185158	protein_coding	0.725643	8.04e-34	0.755263	0
KAT2A	ENSG00000108773	protein_coding	0.741804	4.98429e-36	0.75478	0
MDM4	ENSG00000198625	protein_coding	0.742865	3.52219e-36	0.754638	0
SFSWAP	ENSG00000061936	protein_coding	0.760657	8.01575e-39	0.754486	0
ANKLE1	ENSG00000160117	protein_coding	0.704545	3.63826e-31	0.75436	0
TRIM65	ENSG00000141569	protein_coding	0.7426	3.84148e-36	0.753979	0
ADAT2	ENSG00000189007	protein_coding	0.770589	2.118e-40	0.752525	0
DAZAP1	ENSG00000071626	protein_coding	0.774635	4.57294e-41	0.752523	0
SNX15	ENSG00000110025	protein_coding	0.75514	5.59354e-38	0.752476	0
APBB3	ENSG00000113108	protein_coding	0.767431	6.8592e-40	0.752015	0
WDR90	ENSG00000161996	protein_coding	0.73817	1.61524e-35	0.751116	0
AARSD1	ENSG00000266967	protein_coding	0.768963	3.88739e-40	0.751026	0
MTA1	ENSG00000182979	protein_coding	0.710956	6.01481e-32	0.750994	0
TRMT10B	ENSG00000165275	protein_coding	0.783931	1.19288e-42	0.750664	0
SFI1	ENSG00000198089	protein_coding	0.745066	1.70566e-36	0.750207	0
CEP164	ENSG00000110274	protein_coding	0.766037	1.14519e-39	0.74915	0
RFC4	ENSG00000163918	protein_coding	0.748441	5.52597e-37	0.74915	0
RBM39	ENSG00000131051	protein_coding	0.798395	2.82036e-45	0.748914	0
ZGRF1	ENSG00000138658	protein_coding	0.751009	2.31658e-37	0.74827	0
EFHC1	ENSG00000096093	protein_coding	0.739726	9.78687e-36	0.748253	0
ANAPC4	ENSG00000053900	protein_coding	0.765259	1.52205e-39	0.747789	0
POLM	ENSG00000122678	protein_coding	0.743846	2.55139e-36	0.747635	0
PARP2	ENSG00000129484	protein_coding	0.777417	1.56404e-41	0.747596	0
RAD52	ENSG00000002016	protein_coding	0.761871	5.18983e-39	0.746846	0
ZNF84	ENSG00000198040	protein_coding	0.765921	1.19489e-39	0.745209	0
AZIN2	ENSG00000142920	protein_coding	0.727015	5.29734e-34	0.744265	0
MSH5	ENSG00000204410	protein_coding	0.759556	1.18605e-38	0.744134	0
METTL17	ENSG00000165792	protein_coding	0.761325	6.31341e-39	0.744096	0
L3MBTL1	ENSG00000185513	protein_coding	0.792065	4.22057e-44	0.743735	0
KNTC1	ENSG00000184445	protein_coding	0.703934	4.30796e-31	0.742796	0
CEP152	ENSG00000103995	protein_coding	0.732739	9.0308e-35	0.742718	0
LTO1	ENSG00000149716	protein_coding	0.761898	5.13991e-39	0.742519	0
NBPF11	ENSG00000263956	protein_coding	0.752034	1.63248e-37	0.740321	0
MUS81	ENSG00000172732	protein_coding	0.691708	1.16069e-29	0.740003	0
PRR3	ENSG00000204576	protein_coding	0.745358	1.54822e-36	0.739889	0
HCN3	ENSG00000143630	protein_coding	0.754655	6.61755e-38	0.739522	0
EXOSC2	ENSG00000130713	protein_coding	0.761997	4.96096e-39	0.739231	0
PRPF39	ENSG00000185246	protein_coding	0.753193	1.09655e-37	0.738831	0
ZNF862	ENSG00000106479	protein_coding	0.749008	4.56455e-37	0.738747	0
FNBP4	ENSG00000109920	protein_coding	0.772306	1.10933e-40	0.738646	0
SETD4	ENSG00000185917	protein_coding	0.740813	6.88062e-36	0.738273	0
TIGD1	ENSG00000221944	protein_coding	0.733377	7.39238e-35	0.738077	0
USP49	ENSG00000164663	protein_coding	0.758263	1.87426e-38	0.738052	0
GOLGA6L9	ENSG00000197978	protein_coding	0.750497	2.75691e-37	0.737882	0
LAT	ENSG00000213658	protein_coding	0.715724	1.52721e-32	0.737833	1.79953e-35
CCDC18	ENSG00000122483	protein_coding	0.705403	2.86768e-31	0.737079	0
TMEM262	ENSG00000187066	protein_coding	0.762028	4.90525e-39	0.736973	0
ZNF251	ENSG00000198169	protein_coding	0.745182	1.64108e-36	0.736568	0
CLHC1	ENSG00000162994	protein_coding	0.742826	3.56771e-36	0.736452	0
PRSS53	ENSG00000151006	protein_coding	0.754552	6.85901e-38	0.73624	0
CCDC191	ENSG00000163617	protein_coding	0.728143	3.75167e-34	0.735691	0
HINFP	ENSG00000172273	protein_coding	0.768766	4.18292e-40	0.735572	0
LHX4	ENSG00000121454	protein_coding	0.693489	7.25855e-30	0.735064	4.34423e-35
DCST1	ENSG00000163357	protein_coding	0.72606	7.0843e-34	0.734544	0
DNMT3B	ENSG00000088305	protein_coding	0.661693	1.95961e-26	0.734083	0
TYK2	ENSG00000105397	protein_coding	0.738821	1.31041e-35	0.733457	0
TEPSIN	ENSG00000167302	protein_coding	0.743052	3.31254e-36	0.733426	0
MSANTD2	ENSG00000120458	protein_coding	0.765095	1.6163e-39	0.73316	0
RSKR	ENSG00000167524	protein_coding	0.741784	5.01652e-36	0.733137	0
ZRANB2	ENSG00000132485	protein_coding	0.772443	1.05338e-40	0.732918	0
CSAD	ENSG00000139631	protein_coding	0.752519	1.3822e-37	0.732729	0
TSSK3	ENSG00000162526	protein_coding	0.714304	2.30364e-32	0.732406	0
GIGYF1	ENSG00000146830	protein_coding	0.735252	4.09366e-35	0.732185	0
RBM6	ENSG00000004534	protein_coding	0.75098	2.33921e-37	0.731768	0
ZNF337	ENSG00000130684	protein_coding	0.708118	1.34244e-31	0.730847	0
CEP43	ENSG00000213066	protein_coding	0.722085	2.34554e-33	0.730534	0
HNRNPDL	ENSG00000152795	protein_coding	0.733034	8.23336e-35	0.729461	0
TMCO6	ENSG00000113119	protein_coding	0.734903	4.57128e-35	0.72942	0
ZNF7	ENSG00000147789	protein_coding	0.725897	7.44504e-34	0.729196	0
PNN	ENSG00000100941	protein_coding	0.76367	2.71264e-39	0.728902	0
POLD1	ENSG00000062822	protein_coding	0.705973	2.44665e-31	0.728821	0
AL121845.3	ENSG00000273154	protein_coding	0.743513	2.84724e-36	0.728732	0
HEMK1	ENSG00000114735	protein_coding	0.771276	1.63611e-40	0.728669	0
S100PBP	ENSG00000116497	protein_coding	0.773174	7.98363e-41	0.728502	0
CDK5RAP1	ENSG00000101391	protein_coding	0.75507	5.73052e-38	0.728465	0
LENG8	ENSG00000167615	protein_coding	0.76087	7.42662e-39	0.728444	0
SPATA25	ENSG00000149634	protein_coding	0.735306	4.0241e-35	0.726587	0
ACIN1	ENSG00000100813	protein_coding	0.757774	2.22626e-38	0.725861	0
CCDC150	ENSG00000144395	protein_coding	0.545223	8.34287e-17	0.725416	0
EED	ENSG00000074266	protein_coding	0.736172	3.05765e-35	0.72489	0
CEP72	ENSG00000112877	protein_coding	0.728315	3.55798e-34	0.724888	0
C1orf52	ENSG00000162642	protein_coding	0.742147	4.45588e-36	0.724632	0
ARHGAP33	ENSG00000004777	protein_coding	0.754332	7.40213e-38	0.724603	0
DNHD1	ENSG00000179532	protein_coding	0.720325	3.95924e-33	0.724249	0
AVIL	ENSG00000135407	protein_coding	0.701983	7.36923e-31	0.724166	0
INO80E	ENSG00000169592	protein_coding	0.727941	3.99032e-34	0.723618	0
PGS1	ENSG00000087157	protein_coding	0.761726	5.46734e-39	0.723256	0
RECQL5	ENSG00000108469	protein_coding	0.710273	7.302e-32	0.722989	0
PABPC1L	ENSG00000101104	protein_coding	0.742422	4.07238e-36	0.722816	0
CEP131	ENSG00000141577	protein_coding	0.64049	2.27527e-24	0.722634	0
ACRBP	ENSG00000111644	protein_coding	0.739932	9.15666e-36	0.722587	0
DPH7	ENSG00000148399	protein_coding	0.73539	3.91846e-35	0.722508	0
ATAD5	ENSG00000176208	protein_coding	0.677867	3.98631e-28	0.722144	0
CHKB-CPT1B	ENSG00000254413	protein_coding	0.74108	6.31011e-36	0.72212	0
ARGLU1	ENSG00000134884	protein_coding	0.784983	7.80798e-43	0.721885	0
UCKL1	ENSG00000198276	protein_coding	0.722483	2.08299e-33	0.721532	0
LUC7L2	ENSG00000146963	protein_coding	0.72451	1.13289e-33	0.721258	0
UBAP1L	ENSG00000246922	protein_coding	0.719387	5.22523e-33	0.721029	0
CREBZF	ENSG00000137504	protein_coding	0.749906	3.36962e-37	0.720993	0
NUDT6	ENSG00000170917	protein_coding	0.73024	1.96617e-34	0.720726	0
GCNA	ENSG00000147174	protein_coding	0.713393	2.99471e-32	0.720646	0
CLK4	ENSG00000113240	protein_coding	0.762122	4.74313e-39	0.720384	0
ANKZF1	ENSG00000163516	protein_coding	0.768772	4.17378e-40	0.720312	0
CHTOP	ENSG00000160679	protein_coding	0.71442	2.2279e-32	0.720271	0
ADAMTS13	ENSG00000160323	protein_coding	0.736645	2.62992e-35	0.719589	0
MCM7	ENSG00000166508	protein_coding	0.648343	4.08668e-25	0.719584	0
TCERG1	ENSG00000113649	protein_coding	0.717638	8.73889e-33	0.719519	0
DMTF1	ENSG00000135164	protein_coding	0.720289	4.00155e-33	0.719507	0
C2orf92	ENSG00000228486	protein_coding	0.73374	6.59557e-35	0.719089	0
RABL2A	ENSG00000144134	protein_coding	0.713021	3.33304e-32	0.719063	0
SH2B1	ENSG00000178188	protein_coding	0.663877	1.17448e-26	0.718867	0
ZNF514	ENSG00000144026	protein_coding	0.746429	1.08418e-36	0.718812	0
LMBR1L	ENSG00000139636	protein_coding	0.759065	1.41156e-38	0.718712	0
MYO19	ENSG00000278259	protein_coding	0.724706	1.06776e-33	0.718652	0
FAM227A	ENSG00000184949	protein_coding	0.676832	5.15335e-28	0.718637	0
MAMDC4	ENSG00000177943	protein_coding	0.733483	7.15221e-35	0.718295	0
L3HYPDH	ENSG00000126790	protein_coding	0.724618	1.09656e-33	0.717232	0
TAS2R20	ENSG00000255837	protein_coding	0.703028	5.53064e-31	0.716344	1.27508e-32
EME1	ENSG00000154920	protein_coding	0.621716	1.13441e-22	0.716217	0
EGFL8	ENSG00000241404	protein_coding	0.74167	5.20663e-36	0.715773	0
NKTR	ENSG00000114857	protein_coding	0.739185	1.1654e-35	0.715572	0
ZNF284	ENSG00000186026	protein_coding	0.729308	2.62209e-34	0.715493	0
ZNF333	ENSG00000160961	protein_coding	0.721197	3.05648e-33	0.71522	0
TRIM66	ENSG00000166436	protein_coding	0.725116	9.4339e-34	0.714806	0
ZNF354B	ENSG00000178338	protein_coding	0.76062	8.1221e-39	0.714609	0
SLC13A4	ENSG00000164707	protein_coding	0.64602	6.82665e-25	0.714481	0
DBF4B	ENSG00000161692	protein_coding	0.703052	5.49435e-31	0.714462	0
SIRT7	ENSG00000187531	protein_coding	0.734744	4.80774e-35	0.714453	0
TRMT13	ENSG00000122435	protein_coding	0.740528	7.54738e-36	0.714066	0
ZNF83	ENSG00000167766	protein_coding	0.750324	2.92403e-37	0.713668	0
CCDC180	ENSG00000197816	protein_coding	0.659518	3.2481e-26	0.713556	0
NASP	ENSG00000132780	protein_coding	0.712374	4.01217e-32	0.713437	0
MAPK8IP3	ENSG00000138834	protein_coding	0.734025	6.03036e-35	0.713402	0
LIG1	ENSG00000105486	protein_coding	0.698583	1.85872e-30	0.713385	0
LTB4R2	ENSG00000213906	protein_coding	0.719264	5.4186e-33	0.71316	0
OSGEPL1	ENSG00000128694	protein_coding	0.722156	2.29638e-33	0.712905	0
MTERF2	ENSG00000120832	protein_coding	0.732483	9.78241e-35	0.712855	0
TRAIP	ENSG00000183763	protein_coding	0.680128	2.26672e-28	0.7128	0
CCDC84	ENSG00000186166	protein_coding	0.716726	1.14083e-32	0.712318	0
TCTE3	ENSG00000184786	protein_coding	0.682925	1.11996e-28	0.712069	0
THUMPD2	ENSG00000138050	protein_coding	0.726033	7.14341e-34	0.711102	0
PWWP3A	ENSG00000160953	protein_coding	0.728396	3.47133e-34	0.71102	0
RBM17	ENSG00000134453	protein_coding	0.7185	6.78491e-33	0.710522	0
ZNF546	ENSG00000187187	protein_coding	0.706264	2.25592e-31	0.710463	0
SYCE2	ENSG00000161860	protein_coding	0.7095	9.09039e-32	0.710282	0
CFAP44	ENSG00000206530	protein_coding	0.714787	2.00367e-32	0.710058	0
NAA40	ENSG00000110583	protein_coding	0.710232	7.38882e-32	0.709948	0
RGL4	ENSG00000159496	protein_coding	0.654412	1.04685e-25	0.70984	0
NBEAL2	ENSG00000160796	protein_coding	0.7429	3.48285e-36	0.708908	0
KCNIP2	ENSG00000120049	protein_coding	0.691333	1.2809e-29	0.708826	0
PTCD3	ENSG00000132300	protein_coding	0.741069	6.33082e-36	0.708654	0
MITD1	ENSG00000158411	protein_coding	0.730712	1.69833e-34	0.708596	0
ZNF195	ENSG00000005801	protein_coding	0.722106	2.33083e-33	0.708429	0
AC119396.1	ENSG00000263264	protein_coding	0.593606	2.46928e-20	0.708181	1.31885e-31
SKP2	ENSG00000145604	protein_coding	0.661368	2.11372e-26	0.708057	0
CLDN15	ENSG00000106404	protein_coding	0.73083	1.63757e-34	0.708025	0
ABCC5	ENSG00000114770	protein_coding	0.711505	5.14277e-32	0.707923	0
MTBP	ENSG00000172167	protein_coding	0.692888	8.50789e-30	0.707617	0
ZNF212	ENSG00000170260	protein_coding	0.684555	7.39766e-29	0.707198	0
SRSF11	ENSG00000116754	protein_coding	0.740253	8.25226e-36	0.70704	0
WDR19	ENSG00000157796	protein_coding	0.701228	9.06044e-31	0.706284	0
ZNF418	ENSG00000196724	protein_coding	0.755071	5.72842e-38	0.706201	0
COL11A2	ENSG00000204248	protein_coding	0.660671	2.48614e-26	0.705974	0
ANKMY1	ENSG00000144504	protein_coding	0.698698	1.80187e-30	0.70467	0
CPOX	ENSG00000080819	protein_coding	0.714196	2.37671e-32	0.703801	0
UBXN11	ENSG00000158062	protein_coding	0.677391	4.48636e-28	0.703598	0
GSDMB	ENSG00000073605	protein_coding	0.705283	2.96437e-31	0.703458	0
STRADA	ENSG00000266173	protein_coding	0.704064	4.15562e-31	0.702459	0
CHTF18	ENSG00000127586	protein_coding	0.6752	7.70785e-28	0.702004	0
SPIN3	ENSG00000204271	protein_coding	0.718372	7.04497e-33	0.701518	0
ZNF397	ENSG00000186812	protein_coding	0.699608	1.40827e-30	0.701503	0
RBMX	ENSG00000147274	protein_coding	0.720387	3.88787e-33	0.700742	0
PRDM15	ENSG00000141956	protein_coding	0.71902	5.82257e-33	0.700463	0
DNAH17	ENSG00000187775	protein_coding	0.697067	2.79628e-30	0.700298	0
ACTR5	ENSG00000101442	protein_coding	0.683312	1.01503e-28	0.700131	0
METTL3	ENSG00000165819	protein_coding	0.722824	1.8807e-33	0.700005	0
