# Supplementary material for: Interference with mitochondrial metabolism could serve as a potential therapeutic strategy for advanced prostate cancer
Source: PLoS One. 2024 Apr 10;19(4):e0290753. doi: 10.1371/journal.pone.0290753 (PMC11006138; doi:10.1371/journal.pone.0290753)
Supplement: S1 File — (ZIP) [file pone.0290753.s001.zip › renamed_5279a.xlsx]

## Sheet: Sheet1
上海芯超生物科技有限公司 Shanghai Outdo Biotech Company 免疫组化结果分析登记表								Barcode
								编号/Ctl No.		JS W-03-01
								版本/Version		2.0
编号：		I:202207110008			实验编号：		P:202207100003
客户名：		吴闯			项目合同单位：		徐州医科大学
合同号：		T22-0598			分析点数：		60
阵列编号：		HProA060PG01			切片编号：		M077
分析项目：		POLG2			抗体稀释度：		80
芯片分析人：		董建国			分析日期：		2022-07-18
复核人：		张丽雯			复核日期：		22.07.19
定位：胞浆阳性，少部分胞核阳性。
位置	组织类型			胞浆		胞膜		胞核		备注
		病理分型	分级	染色强度	阳性率	染色强度	阳性率	染色强度	阳性率		年龄
A01	正常人前列腺			2-3	0.8						成	A01	N0004I0500	N0004I0500	2-3	0.8	4	6-7
A02	正常人前列腺			1-2	0.9						成	A02	N0005I0500	N0005I0500	1-2	0.9	4	5-6
A03	正常人前列腺			2-3	0.95						成	A03	N0007I0500	N0007I0500	2-3	0.95	4	6-7
A04	前列腺癌旁	前列腺癌旁		0.5	0.8						71	A04	I05A0923	I05A0923	0.5	0.8	4	4.5
A05	前列腺癌旁	前列腺癌旁		1	0.95						73	A05	I05A0927	I05A0927	1	0.95	4	5
A06	前列腺癌旁	前列腺癌旁		1	0.9						61	A06	I05A0960	I05A0960	1	0.9	4	5
A07	前列腺癌旁	前列腺癌旁		2	0.8						78	A07	I05A0982	I05A0982	2	0.8	4	6
A08	前列腺癌旁	前列腺癌旁		-	-					掉片	72	A08	I05A1000	I05A1000	-	-
A09	前列腺癌旁	前列腺癌旁		-	-					无腺体	63	A09	I05A1002	I05A1002	-	-
A10	前列腺癌旁	前列腺癌旁		1-2	0.9						69	A10	I05A1010	I05A1010	1-2	0.9	4	5
B01	前列腺癌旁	前列腺癌旁		2-3	0.9						72	B01	I05A1021	I05A1021	2-3	0.9	4	6-7
B02	前列腺癌	前列腺腺癌	Gleason3+3=6	1-2	0.9						73	B02	I05A1029	I05A1029	1-2	0.9	4	5
B03	前列腺癌	前列腺腺癌	Gleason3+3=6	0.5-1	0.7						63	B03	I05A0926	I05A0926	0.5-1	0.7	3	3.5-4
B04	前列腺癌	前列腺腺癌	Gleason3+3=6	1-2	0.95			0.5	0.7		75	B04	I05A0966	I05A0966	1-2	0.95	4	5
B05	前列腺癌	前列腺腺癌	Gleason3+3=6	1-2	0.85						59	B05	I05A0977	I05A0977	1-2	0.85	4	5
B06	前列腺癌	前列腺腺癌	Gleason3+3=6	3	0.95						67	B06	I05A0990	I05A0990	3	0.95	4	7
B07	前列腺癌	前列腺腺癌	Gleason3+3=6	1-2	0.6						70	B07	I05A1020	I05A1020	1-2	0.6	3	4-5
B08	前列腺癌	前列腺腺癌	Gleason3+3=6	1-2	0.9						67	B08	I05A1023	I05A1023	1-2	0.9	4	5
B09	前列腺癌	前列腺腺癌	Gleason3+3=6	3	0.85						68	B09	I05A1025	I05A1025	3	0.85	4	7
B10	前列腺癌	前列腺腺癌	Gleason3+3=6	1	0.95			0.5	0.6		71	B10	I05A1036	I05A1036	1	0.95	4	5
C01	前列腺癌	前列腺腺癌	Gleason3+4=7	2	0.8			2-3	0.7		65	C01	I05A1006	I05A1006	2	0.8	4	6
C02	前列腺癌	前列腺腺癌	Gleason3+4=7	2-3	0.95						77	C02	I05A0917	I05A0917	2-3	0.95	4	6-7
C03	前列腺癌	前列腺腺癌	Gleason3+4=7	1	0.95						67	C03	I05A1033	I05A1033	1	0.95	4	5
C04	前列腺癌	前列腺腺癌	Gleason3+4=7	1-2	0.85						59	C04	I05A0921	I05A0921	1-2	0.85	4	5
C05	前列腺癌	前列腺腺癌	Gleason3+4=7	1-2	0.75						73	C05	I05A0961	I05A0961	1-2	0.75	3	4-5
C06	前列腺癌	前列腺腺癌	Gleason3+4=7	0.5-1	0.9			0.5	0.35		53	C06	I05A0962	I05A0962	0.5-1	0.9	4	4.5-5
C07	前列腺癌	前列腺腺癌	Gleason3+4=7	0.5	0.75						66	C07	I05A0964	I05A0964	0.5	0.75	3	3.5
C08	前列腺癌	前列腺腺癌	Gleason3+4=7	2-3	0.95						70	C08	I05A0971	I05A0971	2-3	0.95	4	6-7
C09	前列腺癌	前列腺腺癌	Gleason3+4=7	-	-					掉片	57	C09	I05A0973	I05A0973	-	-
C10	前列腺癌	前列腺腺癌	Gleason3+4=7	1	0.85						70	C10	I05A0980	I05A0980	1	0.85	4	5
D01	前列腺癌	前列腺腺癌	Gleason3+4=7	1	0.95						74	D01	I05A0984	I05A0984	1	0.95	4	5
D02	前列腺癌	前列腺腺癌	Gleason3+4=7	2-3	0.95						73	D02	I05A0987	I05A0987	2-3	0.95	4	6-7
D03	前列腺癌	前列腺腺癌	Gleason3+4=7	2-3	0.9						62	D03	I05A1001	I05A1001	2-3	0.9	4	6-7
D04	前列腺癌	前列腺腺癌	Gleason4+3=7	1-2	0.95						71	D04	I05A0922	I05A0922	1-2	0.95	4	5
D05	前列腺癌	前列腺腺癌	Gleason4+3=7	1	0.9						61	D05	I05A0960	I05A0960	1	0.9	4	5
D06	前列腺癌	前列腺腺癌	Gleason4+3=7	1-2	0.7			1	0.45		57	D06	I05A0983	I05A0983	1-2	0.7	3	4-5
D07	前列腺癌	前列腺腺癌	Gleason4+3=7	1	0.75			1-2	0.2		71	D07	I05A1007	I05A1007	1	0.75	3	4
D08	前列腺癌	前列腺腺癌	Gleason4+3=7	3	0.9						58	D08	I05A1008	I05A1008	3	0.9	4	7
D09	前列腺癌	前列腺腺癌	Gleason4+3=7	0.5-1	0.85						66	D09	I05A1012	I05A1012	0.5-1	0.85	4	4.5-5
D10	前列腺癌	前列腺腺癌	Gleason4+3=7	2-3	0.9			1-2	0.35		69	D10	I05A1014	I05A1014	2-3	0.9	4	6-7
E01	前列腺癌	前列腺腺癌	Gleason4+3=7	2	0.9			0.5-1	0.8		73	E01	I05A1015	I05A1015	2	0.9	4	6
E02	前列腺癌	前列腺腺癌	Gleason4+3=7	2	0.95						62	E02	I05A1016	I05A1016	2	0.95	4	6
E03	前列腺癌	前列腺腺癌	Gleason4+4=8	2-3	0.95						60	E03	I05A1030	I05A1030	2-3	0.95	4	6-7
E04	前列腺癌	前列腺腺癌	Gleason4+4=8	3	0.95						71	E04	I05A0970	I05A0970	3	0.95	4	7
E05	前列腺癌	前列腺腺癌	Gleason4+4=8	0.5-1	0.95						73	E05	I05A0975	I05A0975	0.5-1	0.95	4	4.5-5
E06	前列腺癌	前列腺腺癌	Gleason4+4=8	0.5-1	0.85						65	E06	I05A0979	I05A0979	0.5-1	0.85	4	4.5-5
E07	前列腺癌	前列腺腺癌	Gleason4+4=8	2	0.9						77	E07	I05A0991	I05A0991	2	0.9	4	6
E08	前列腺癌	前列腺腺癌	Gleason4+4=8	2-3	0.9						74	E08	I05A0992	I05A0992	2-3	0.9	4	6-7
E09	前列腺癌	前列腺腺癌	Gleason4+4=8	0.5-1	0.8						74	E09	I05A0993	I05A0993	0.5-1	0.8	4	4.5-5
E10	前列腺癌	前列腺腺癌	Gleason4+4=8	1-2	0.8						72	E10	I05A0996	I05A0996	1-2	0.8	4	5
F01	前列腺癌	前列腺腺癌	Gleason4+4=8	3	0.95						84	F01	I05A1027	I05A1027	3	0.95	4	7
F02	前列腺癌	前列腺腺癌	Gleason4+5=9	2-3	0.9						68	F02	I05A1031	I05A1031	2-3	0.9	4	6-7
F03	前列腺癌	前列腺腺癌	Gleason4+5=9	2	0.95						67	F03	I05A1044	I05A1044	2	0.95	4	6
F04	前列腺癌	前列腺腺癌	Gleason4+5=9	3	0.9						69	F04	I05A0976	I05A0976	3	0.9	4	7
F05	前列腺癌	前列腺腺癌	Gleason4+5=9	2-3	0.9						63	F05	I05A1004	I05A1004	2-3	0.9	4	6-7
F06	前列腺癌	前列腺腺癌	Gleason4+5=9	1-2	0.8						61	F06	I05A1013	I05A1013	1-2	0.8	4	5
F07	前列腺癌	前列腺腺癌	Gleason4+5=9	2	0.85						72	F07	I05A1026	I05A1026	2	0.85	4	6
F08	前列腺癌	前列腺腺癌	Gleason5+5=10	2	0.85						65	F08	I05A1039	I05A1039	2	0.85	4	6
F09	前列腺癌	导管腺癌		2-3	0.95						62	F09	I05A1032	I05A1032	2-3	0.95
F10	前列腺癌	导管腺癌		-	-					掉片	60	F10	I05A0972	I05A0972	-	-
														（红色 III期以上）
													代表候选病理组图用
													（红色 字体III期以上）
