# Supplementary material for: Interference with mitochondrial metabolism could serve as a potential therapeutic strategy for advanced prostate cancer
Source: PLoS One. 2024 Apr 10;19(4):e0290753. doi: 10.1371/journal.pone.0290753 (PMC11006138; doi:10.1371/journal.pone.0290753)
Supplement: S1 File — (ZIP) [file pone.0290753.s001.zip › renamed_5e1af.xlsx]

## Sheet: 22RV1
22RV1 0H	22RV1 NC	S1	S2
	705.1	502.6	648
	715.2	513.2	655.7
	718.2	590.2	718
	721.4	609.7	734.3
	729.5		783.8
	742.5
22RV1 24H	22RV1 NC	S1	S2
	441	301.5	466.5
	444.3	301.8	477.8
	450.3	378.2	488.1
	461	395.1	505.1
	466.3		608.8
	482.7
22RV1 48	22RV1 NC	S1	S2
	395.1	241.3	417
	411.3	318.2	428
	422.5	318.7	446
	428.6	329.5	450.1
	448.2		568.8
	477.2
NC	48H Wound healing distance	48H	0H	24H	24H Wound healing distance
	310	395.1	705.1	441	264.1
	303.9	411.3	715.2	444.3	270.9
	295.7	422.5	718.2	450.3	267.9
	292.8	428.6	721.4	461	260.4
	281.3	448.2	729.5	466.3	263.2
	265.3	477.2	742.5	482.7	259.8
S1
	261.3	241.3	502.6	301.5	201.1
	195	318.2	513.2	301.8	211.4
	271.5	318.7	590.2	378.2	212
	280.2	329.5	609.7	395.1	214.6
S2
	231	417	648	466.5	181.5
	227.7	428	655.7	477.8	177.9
	272	446	718	488.1	229.9
	284.2	450.1	734.3	505.1	229.2
	215	568.8	783.8	608.8	175

## Sheet: DU-145
0H	DU-145 nc	s1	s2		48H Wound healing distance	48H	0H	24H	24H Wound healing distance
	619.2	630.6	619.9	NC	356.2	263	619.2	301.4	317.8
	643.9	685.7	666.8		364.2	279.7	643.9	367.7	276.2
	672.1	715.9	761.8		326.8	345.3	672.1	372.6	299.5
	704.45	759.2	764.7		331.85	372.6	704.45	383.7	320.75
	712.5						712.5	427.4	285.1
				S1	269	361.6	630.6	521.5	109.1
24H	DU-145 NC	S1	S2		291.2	394.5	685.7	521.9	163.8
	301.4	521.5	526.3		288.4	427.5	715.9	592	123.9
	367.7	521.9	538.3		290.7	468.5	759.2	609.8	149.4
	372.6	592	648.9			476.9
	383.7	609.8	669.6
	427.4
48H	DU-145 NC	S1	S2	S2	222.6	397.3	619.9	526.3	93.6
	263	361.6	397.3		261.3	405.5	666.8	538.3	128.5
	279.7	394.5	405.5		274	487.8	761.8	648.9	112.9
	345.3	427.5	487.8		265.8	498.9	764.7	669.6	95.1
	372.6	468.5	498.9
