# Supplementary material for: Interference with mitochondrial metabolism could serve as a potential therapeutic strategy for advanced prostate cancer
Source: PLoS One. 2024 Apr 10;19(4):e0290753. doi: 10.1371/journal.pone.0290753 (PMC11006138; doi:10.1371/journal.pone.0290753)
Supplement: S1 File — (ZIP) [file pone.0290753.s001.zip › Scratch statistical analysis.xlsx]

## Sheet: Sheet1
		24h	0D	48
PC-3 NC	37.692	136.872	174.564	118.438	56.126	56.126
	35.614	152.318	187.932	124.64	63.292	63.292
	39.655	176.825	216.48	148.047	68.433	56.249
	33.627	176.825	210.452	154.203	56.249	36.613
	21.216	189.109	210.325	173.712	36.613
		201.458	188.911	160.412	28.499
PC-3 LV		331.122	192.868		192.868
	54.822	179.881	234.703	154.166	80.537
	31.56	212.49	244.05	204.173	39.877
	31.471	220.644	252.115	196.685	55.43	55.43
	47.77	196.184	243.954	193.974	49.98	49.98
	16.833	227.047	243.88	188.911	54.969	54.969
22RV1 NC			279.659	209.306	70.353
			197.068	105.226	91.842	70.353
			227.663	159.301	68.362	68.362
			218.56	152.164	66.396	66.396
			233.816	191.037	42.779
22RV1 LV			264.412	167.546	96.866
			253.267	157.196	96.071	96.071
			240.991	151.076	89.915	89.915
			263.463	179.777	83.686	83.686
			248.129	169.584	78.545	94.807
			285.896	191.089	94.807

## Sheet: Sheet2
	percentage of migration	migration area	差	0H	48h
PC-3 NC	0.343434	78936.9	78936.9	229846	150909
	0.285765	70591.4	70591.4	247026	176435
	0.231585	51991.9	51991.9	224504	172512
	0.262517	60621.6	60621.6	230925	170303
PC-3 shPOLG2	0.112351	30788.2	30788.2	274036	243248
	0.125791	37540.6	37540.6	298437	260897
	0.122549	37674.9	37674.9	307428	269753
22RV1 NC	0.281136	91723.2	91723.2	326259	234536
	0.365474	76612.9	76612.9	209626	133013
	0.232176	61579.6	61579.6	265228	203648
22RV1 shPOLG2	0.178365	54452.3	54452.3	305286	250834
	0.129113	36781.5	36781.5	284879	248098
	0.129882	36445.2	36445.2	280602	244157
	0.165412	48576.6	48576.6	293671	245095
	PC-3 NC	PC-3 shPOLG2	22RV1 NC	22RV1 shPOLG2
	0.343434	0.112351	0.281136	0.178365
	0.285765	0.125791	0.365474	0.129113
	0.231585	0.122549	0.232176	0.129882
	0.262517			0.165412
