# Supplementary material for: Interference with mitochondrial metabolism could serve as a potential therapeutic strategy for advanced prostate cancer
Source: PLoS One. 2024 Apr 10;19(4):e0290753. doi: 10.1371/journal.pone.0290753 (PMC11006138; doi:10.1371/journal.pone.0290753)
Supplement: S1 File — (ZIP) [file pone.0290753.s001.zip › SI 22RV1 EMT.xlsx]

## Sheet: 22.10
Experiment: wch 22.10.6 (198) Selected Filter: SYBR Green I / HRM Dye (465-510)
Include	Color	Pos	Name	Cp	Concentration	Standard	Status
TRUE	65280	A1	Sample 1			0
TRUE	65280	A2	Sample 2			0
TRUE	255	A3	Sample 3	26.76		0
TRUE	255	A4	Sample 4	23.72		0
TRUE	65280	A5	Sample 5			0
TRUE	255	A6	Sample 6	25.39		0
TRUE	255	A7	Sample 7	40.81		0
TRUE	255	A8	Sample 8	39.63		0
TRUE	255	A9	Sample 9	25.9		0
TRUE	65280	A10	Sample 10			0
TRUE	65280	A11	Sample 11			0
TRUE	65280	A12	Sample 12			0
TRUE	65280	B1	Sample 13			0
TRUE	65280	B2	Sample 14			0
TRUE	255	B3	Sample 15	26.49		0
TRUE	255	B4	Sample 16	23.49		0
TRUE	65280	B5	Sample 17			0
TRUE	255	B6	Sample 18	24.85		0
TRUE	255	B7	Sample 19	35.98		0
TRUE	255	B8	Sample 20	31.07		0
TRUE	255	B9	Sample 21	20.37		0
TRUE	65280	B10	Sample 22			0
TRUE	65280	B11	Sample 23			0
TRUE	65280	B12	Sample 24			0
TRUE	65280	C1	Sample 25			0
TRUE	65280	C2	Sample 26			0
TRUE	255	C3	Sample 27	27		0
TRUE	255	C4	Sample 28	23.5		0
TRUE	65280	C5	Sample 29			0
TRUE	255	C6	Sample 30	25.25		0
TRUE	255	C7	Sample 31	31.49		0
TRUE	255	C8	Sample 32	33.91		0
TRUE	255	C9	Sample 33	20.34		0
TRUE	65280	C10	Sample 34			0
TRUE	65280	C11	Sample 35			0
TRUE	65280	C12	Sample 36			0
TRUE	65280	D1	Sample 37			0
TRUE	65280	D2	Sample 38			0
TRUE	255	D3	Sample 39	26.7		0
TRUE	255	D4	Sample 40	22.87		0
TRUE	65280	D5	Sample 41			0
TRUE	255	D6	Sample 42	24.87		0
TRUE	255	D7	Sample 43	31.74		0
TRUE	255	D8	Sample 44	28.17		0
TRUE	255	D9	Sample 45	20.51		0
TRUE	65280	D10	Sample 46			0
TRUE	65280	D11	Sample 47			0
TRUE	65280	D12	Sample 48			0
TRUE	65280	E1	Sample 49			0
TRUE	65280	E2	Sample 50			0
TRUE	255	E3	Sample 51	27.17		0
TRUE	255	E4	Sample 52	23.25		0
TRUE	65280	E5	Sample 53			0
TRUE	255	E6	Sample 54	25.97		0
TRUE	255	E7	Sample 55	31.27		0
TRUE	255	E8	Sample 56	27.77		0
TRUE	255	E9	Sample 57	20.63		0
TRUE	65280	E10	Sample 58			0
TRUE	65280	E11	Sample 59			0
TRUE	65280	E12	Sample 60			0
TRUE	65280	F1	Sample 61			0
TRUE	65280	F2	Sample 62			0
TRUE	255	F3	Sample 63	27.14		0
TRUE	255	F4	Sample 64	22.59		0
TRUE	65280	F5	Sample 65			0
TRUE	255	F6	Sample 66	26.72		0
TRUE	255	F7	Sample 67	31.74		0
TRUE	255	F8	Sample 68	27.23		0
TRUE	255	F9	Sample 69	20.92		0
TRUE	65280	F10	Sample 70			0
TRUE	65280	F11	Sample 71			0
TRUE	65280	F12	Sample 72			0
TRUE	65280	G1	Sample 73			0
TRUE	65280	G2	Sample 74			0
TRUE	255	G3	Sample 75	26.82		0
TRUE	255	G4	Sample 76	23.25		0
TRUE	65280	G5	Sample 77			0
TRUE	255	G6	Sample 78	26.41		0
TRUE	255	G7	Sample 79	31.29		0
TRUE	255	G8	Sample 80	28.16		0
TRUE	255	G9	Sample 81	20.73		0
TRUE	65280	G10	Sample 82			0
TRUE	65280	G11	Sample 83			0
TRUE	65280	G12	Sample 84			0
TRUE	65280	H1	Sample 85			0
TRUE	65280	H2	Sample 86			0
TRUE	255	H3	Sample 87	26.63		0
TRUE	255	H4	Sample 88	23.45		0
TRUE	65280	H5	Sample 89			0
TRUE	255	H6	Sample 90	26.64		0
TRUE	255	H7	Sample 91	31.9		0
TRUE	255	H8	Sample 92	29.28		0
TRUE	255	H9	Sample 93	20.68		0
TRUE	65280	H10	Sample 94			0
TRUE	65280	H11	Sample 95			0
TRUE	65280	H12	Sample 96			0

## Sheet: Sheet1
E7	Sample 55	31.27	Si E-cad	31.4333
F7	Sample 67	31.74	Si E-cad
G7	Sample 79	31.29	Si E-cad
H7	Sample 91	31.9	Si E-cad
E6	Sample 54	25.97	Si POLG2	26.59				U6	E-cad	polg2
F6	Sample 66	26.72	Si POLG2				nc 22rv1	20.4067	31.615	24.99
G6	Sample 78	26.41	Si POLG2				Si 22rv1	20.74	31.4333	26.59
H6	Sample 90	26.64	Si POLG2				ΔCT	0.333333	-0.181667	1.6
E9	Sample 57	20.63	Si U6	20.74			2-ΔΔCT	1	1.42899	0.415619
F9	Sample 69	20.92	Si U6
G9	Sample 81	20.73	Si U6
H9	Sample 93	20.68	Si U6
A7	Sample 7	40.81	NC E-cad	31.615
B7	Sample 19	35.98	NC E-cad
C7	Sample 31	31.49	NC E-cad
D7	Sample 43	31.74	NC E-cad
A6	Sample 6	25.39	NC POLG2	24.99
B6	Sample 18	24.85	NC POLG2
C6	Sample 30	25.25	NC POLG2
D6	Sample 42	24.87	NC POLG2
A9	Sample 9	25.9	NC U6	20.4067
B9	Sample 21	20.37	NC U6
C9	Sample 33	20.34	NC U6
D9	Sample 45	20.51	NC U6
