# Supplementary material for: Interference with mitochondrial metabolism could serve as a potential therapeutic strategy for advanced prostate cancer
Source: PLoS One. 2024 Apr 10;19(4):e0290753. doi: 10.1371/journal.pone.0290753 (PMC11006138; doi:10.1371/journal.pone.0290753)
Supplement: S1 File — (ZIP) [file pone.0290753.s001.zip › SI DU-145 EMT .xlsx]

## Sheet: DU-145,2022-9-27  1
Experiment: WCH 2022-9-27 (192) Selected Filter: SYBR Green I / HRM Dye (465-510)
Include	Color	Pos	Name	Cp	Concentration	Standard	Status
TRUE	65280	A1	Sample 1			0
TRUE	65280	A2	Sample 2			0
TRUE	255	A3	Sample 3	19.93	DU-145 NC U6	0
TRUE	255	A4	Sample 4	19.89	DU-145 NC U6	0
TRUE	255	A5	Sample 5	19.98	DU-145 NC U6	0
TRUE	255	A6	Sample 6	19.79	DU-145 NC U6	0
TRUE	255	A7	Sample 7	20.94	DU-145 Si U6	0
TRUE	255	A8	Sample 8	21.01	DU-145 Si U6	0
TRUE	255	A9	Sample 9	20.9	DU-145 Si U6	0
TRUE	255	A10	Sample 10	20.95	DU-145 Si U6	0
TRUE	65280	A11	Sample 11			0
TRUE	65280	A12	Sample 12			0
TRUE	65280	B1	Sample 13			0
TRUE	65280	B2	Sample 14			0
TRUE	255	B3	Sample 15	23.26	DU-145 NC CK	0
TRUE	255	B4	Sample 16	23.17	DU-145 NC CK	0
TRUE	255	B5	Sample 17	23.54	DU-145 NC CK	0
TRUE	255	B6	Sample 18	23.51	DU-145 NC CK	0
TRUE	255	B7	Sample 19	24.9	DU-145 Si CK	0
TRUE	255	B8	Sample 20	25.16	DU-145 Si CK	0
TRUE	255	B9	Sample 21	25.1	DU-145 Si CK	0
TRUE	255	B10	Sample 22	25.25	DU-145 Si CK	0
TRUE	65280	B11	Sample 23			0
TRUE	65280	B12	Sample 24			0
TRUE	65280	C1	Sample 25			0
TRUE	65280	C2	Sample 26			0
TRUE	255	E3	Sample 51	26.55	DU-145 NC SMA	0
TRUE	255	E4	Sample 52	26.25	DU-145 NC SMA	0
TRUE	255	E5	Sample 53	26.24	DU-145 NC SMA	0
TRUE	255	E6	Sample 54	26.25	DU-145 NC SMA	0
TRUE	255	E7	Sample 55	28.87	DU-145 Si SMA	0
TRUE	255	E8	Sample 56	28.61	DU-145 Si SMA	0
TRUE	255	E9	Sample 57	28.67	DU-145 Si SMA	0
TRUE	255	E10	Sample 58	28.66	DU-145 Si SMA	0
TRUE	65280	E11	Sample 59			0
TRUE	65280	E12	Sample 60			0
TRUE	65280	F1	Sample 61			0
TRUE	65280	F2	Sample 62			0
TRUE	255	F3	Sample 63	20.43	DU-145 NC Vimentin	0
TRUE	255	F4	Sample 64	20.3	DU-145 NC Vimentin	0
TRUE	255	F5	Sample 65	20.2	DU-145 NC Vimentin	0
TRUE	255	F6	Sample 66	20.62	DU-145 NC Vimentin	0
TRUE	255	F7	Sample 67	21.96	DU-145 Si Vimentin	0
TRUE	255	F8	Sample 68	22.03	DU-145 Si Vimentin	0
TRUE	255	F9	Sample 69	22.01	DU-145 Si Vimentin	0
TRUE	255	F10	Sample 70	21.97	DU-145 Si Vimentin	0
TRUE	65280	F11	Sample 71			0
TRUE	65280	F12	Sample 72			0
TRUE	65280	G1	Sample 73			0
TRUE	65280	G2	Sample 74			0
TRUE	255	G3	Sample 75	23.66	DU-145 NC ZO-1	0
TRUE	255	G4	Sample 76	23.64	DU-145 NC ZO-1	0
TRUE	255	G5	Sample 77	23.58	DU-145 NC ZO-1	0
TRUE	255	G6	Sample 78	23.6	DU-145 NC ZO-1	0
TRUE	255	G7	Sample 79	26.15	DU-145 Si ZO-1	0
TRUE	255	G8	Sample 80	26.11	DU-145 Si ZO-1	0
TRUE	255	G9	Sample 81	26.18	DU-145 Si ZO-1	0
TRUE	255	G10	Sample 82	26.08	DU-145 Si ZO-1	0
TRUE	65280	G11	Sample 83			0
TRUE	65280	G12	Sample 84			0
TRUE	65280	H1	Sample 85			0
TRUE	65280	H2	Sample 86			0
TRUE	65280	H3	Sample 87			0
TRUE	65280	H4	Sample 88			0
TRUE	65280	H5	Sample 89			0
TRUE	65280	H6	Sample 90			0
TRUE	65280	H7	Sample 91			0
TRUE	65280	H8	Sample 92			0
TRUE	65280	H9	Sample 93			0
TRUE	65280	H10	Sample 94			0
TRUE	65280	H11	Sample 95			0
TRUE	65280	H12	Sample 96			0

## Sheet: Sheet1
				AVE
	DU-145 NC U6		19.93	19.8975
	DU-145 NC U6		19.89
	DU-145 NC U6		19.98
	DU-145 NC U6		19.79
	DU-145 Si U6		20.94	20.95
	DU-145 Si U6		21.01							U6	CK	SMA	Vimentin	ZO-1
	DU-145 Si U6		20.9						NC	19.8975	23.37	26.3225	20.3875	23.62
	DU-145 Si U6		20.95						Si	20.95	25.1025	28.7025	21.9925	26.13
	DU-145 NC CK		23.26	23.37					ΔCT	1.0525	1.7325	2.38	1.605	2.51
	DU-145 NC CK		23.17						2-ΔΔCT	1	0.624165	0.398458	0.681838	0.364124
	DU-145 NC CK		23.54
	DU-145 NC CK		23.51
	DU-145 Si CK		24.9	25.1025
	DU-145 Si CK		25.16
	DU-145 Si CK		25.1
	DU-145 Si CK		25.25
	DU-145 NC E-cad		25.4	25.395
	DU-145 NC E-cad		25.36
	DU-145 NC E-cad		25.36
	DU-145 NC E-cad		25.46
	DU-145 Si E-cad		26.21	26.2025
	DU-145 Si E-cad		26.13
	DU-145 Si E-cad		26.14
	DU-145 Si E-cad		26.33
	DU-145 NC POLG2		24.67	24.6825
	DU-145 NC POLG2		24.67
	DU-145 NC POLG2		24.73
	DU-145 NC POLG2		24.66
	DU-145 Si POLG2		26	25.9075
	DU-145 Si POLG2		25.84
	DU-145 Si POLG2		26.08
	DU-145 Si POLG2		25.71
	DU-145 NC SMA		26.55	26.3225
	DU-145 NC SMA		26.25
	DU-145 NC SMA		26.24
	DU-145 NC SMA		26.25
	DU-145 Si SMA		28.87	28.7025
	DU-145 Si SMA		28.61
	DU-145 Si SMA		28.67
	DU-145 Si SMA		28.66
	DU-145 NC Vimentin		20.43	20.3875
	DU-145 NC Vimentin		20.3
	DU-145 NC Vimentin		20.2
	DU-145 NC Vimentin		20.62
	DU-145 Si Vimentin		21.96	21.9925
	DU-145 Si Vimentin		22.03
	DU-145 Si Vimentin		22.01
	DU-145 Si Vimentin		21.97
	DU-145 NC ZO-1		23.66	23.62
	DU-145 NC ZO-1		23.64
	DU-145 NC ZO-1		23.58
	DU-145 NC ZO-1		23.6
	DU-145 Si ZO-1		26.15	26.13
	DU-145 Si ZO-1		26.11
	DU-145 Si ZO-1		26.18
	DU-145 Si ZO-1		26.08
