# Supplementary material for: Interference with mitochondrial metabolism could serve as a potential therapeutic strategy for advanced prostate cancer
Source: PLoS One. 2024 Apr 10;19(4):e0290753. doi: 10.1371/journal.pone.0290753 (PMC11006138; doi:10.1371/journal.pone.0290753)
Supplement: S1 File — (ZIP) [file pone.0290753.s001.zip › string_interactions_short.tsv]

#node1	node2	node1_string_id	node2_string_id	neighborhood_on_chromosome	gene_fusion	phylogenetic_cooccurrence	homology	coexpression	experimentally_determined_interaction	database_annotated	automated_textmining	combined_score
C10orf2	POLG	9606.ENSP00000309595	9606.ENSP00000268124	0	0	0	0	0.064	0	0	0.970	0.971
C10orf2	POLG2	9606.ENSP00000309595	9606.ENSP00000442563	0	0	0	0	0.062	0	0	0.946	0.947
EPRS	POLG	9606.ENSP00000355890	9606.ENSP00000268124	0.075	0	0	0	0.066	0	0	0.549	0.576
EPRS	POLG2	9606.ENSP00000355890	9606.ENSP00000442563	0.111	0	0	0	0.919	0	0	0.798	0.984
MAD2L2	POLE2	9606.ENSP00000235310	9606.ENSP00000216367	0	0	0	0	0.065	0	0.900	0.283	0.927
MAD2L2	POLE4	9606.ENSP00000235310	9606.ENSP00000420176	0	0	0	0	0.054	0	0.900	0.183	0.916
MAD2L2	POLG2	9606.ENSP00000235310	9606.ENSP00000442563	0	0	0	0	0.062	0	0.900	0.218	0.920
MAD2L2	POLG	9606.ENSP00000235310	9606.ENSP00000268124	0	0	0	0	0	0	0.900	0.272	0.924
MAD2L2	POLE3	9606.ENSP00000235310	9606.ENSP00000363286	0	0	0	0	0.065	0	0.900	0.295	0.928
MAD2L2	POLA1	9606.ENSP00000235310	9606.ENSP00000368349	0	0	0	0	0.069	0.173	0.900	0.432	0.950
MAD2L2	POLD3	9606.ENSP00000235310	9606.ENSP00000263681	0	0	0	0	0.062	0.486	0.900	0.893	0.994
MAD2L2	REV3L	9606.ENSP00000235310	9606.ENSP00000351697	0	0	0	0	0.054	0.985	0.900	0.994	0.999
POLA1	POLE2	9606.ENSP00000368349	9606.ENSP00000216367	0	0	0	0	0.870	0.369	0.900	0.832	0.998
POLA1	POLD3	9606.ENSP00000368349	9606.ENSP00000263681	0	0	0	0	0.285	0.912	0.900	0.672	0.997
POLA1	POLG	9606.ENSP00000368349	9606.ENSP00000268124	0	0	0	0	0.087	0.062	0.900	0.240	0.926
POLA1	REV3L	9606.ENSP00000368349	9606.ENSP00000351697	0	0	0	0.550	0.145	0.338	0.900	0.724	0.958
POLA1	POLE3	9606.ENSP00000368349	9606.ENSP00000363286	0	0	0	0	0.266	0.360	0.900	0.713	0.984
POLA1	POLG2	9606.ENSP00000368349	9606.ENSP00000442563	0	0	0	0	0	0	0.900	0.184	0.914
POLA1	POLE4	9606.ENSP00000368349	9606.ENSP00000420176	0	0	0	0	0.174	0.750	0.900	0.545	0.989
POLD3	POLE2	9606.ENSP00000263681	9606.ENSP00000216367	0	0	0	0	0.209	0	0.900	0.769	0.980
POLD3	POLG2	9606.ENSP00000263681	9606.ENSP00000442563	0	0	0	0	0.062	0	0.900	0.124	0.910
POLD3	POLG	9606.ENSP00000263681	9606.ENSP00000268124	0	0	0	0	0.063	0	0.900	0.163	0.914
POLD3	POLE4	9606.ENSP00000263681	9606.ENSP00000420176	0	0	0	0	0.124	0	0.900	0.649	0.966
POLD3	POLE3	9606.ENSP00000263681	9606.ENSP00000363286	0	0	0	0	0.103	0	0.900	0.716	0.972
POLD3	REV3L	9606.ENSP00000263681	9606.ENSP00000351697	0	0	0	0	0.084	0.396	0.900	0.924	0.995
POLE2	POLG2	9606.ENSP00000216367	9606.ENSP00000442563	0	0	0	0	0.062	0	0.900	0.147	0.913
POLE2	POLG	9606.ENSP00000216367	9606.ENSP00000268124	0	0	0	0	0.087	0	0.900	0.140	0.914
POLE2	REV3L	9606.ENSP00000216367	9606.ENSP00000351697	0	0	0	0	0.242	0.369	0.900	0.548	0.975
POLE2	POLE4	9606.ENSP00000216367	9606.ENSP00000420176	0	0	0	0	0.108	0.929	0.900	0.907	0.999
POLE2	POLE3	9606.ENSP00000216367	9606.ENSP00000363286	0	0	0	0	0.102	0.973	0.900	0.964	0.999
POLE3	POLG	9606.ENSP00000363286	9606.ENSP00000268124	0	0	0	0	0.062	0	0.900	0.117	0.909
POLE3	REV3L	9606.ENSP00000363286	9606.ENSP00000351697	0	0	0	0	0.066	0.360	0.900	0.662	0.977
POLE3	POLG2	9606.ENSP00000363286	9606.ENSP00000442563	0	0	0	0	0	0	0.900	0.218	0.918
POLE3	POLE4	9606.ENSP00000363286	9606.ENSP00000420176	0	0	0	0	0.166	0.991	0.900	0.950	0.999
POLE4	POLG	9606.ENSP00000420176	9606.ENSP00000268124	0	0	0	0	0.066	0	0.900	0.114	0.910
POLE4	REV3L	9606.ENSP00000420176	9606.ENSP00000351697	0	0	0	0	0.065	0.249	0.900	0.399	0.952
POLE4	POLG2	9606.ENSP00000420176	9606.ENSP00000442563	0	0	0	0	0	0	0.900	0.202	0.916
POLG	REV3L	9606.ENSP00000268124	9606.ENSP00000351697	0	0	0	0	0.087	0.115	0.900	0.481	0.952
POLG	POLG2	9606.ENSP00000268124	9606.ENSP00000442563	0	0	0	0	0.063	0.972	0.900	0.976	0.999
POLG2	REV3L	9606.ENSP00000442563	9606.ENSP00000351697	0	0	0	0	0	0	0.900	0.318	0.928
